# Supplementary material for: Anti-correlated feature selection prevents false discovery of subpopulations in scRNAseq
Source: Nat Commun. 2024 Jan 24;15:699. doi: 10.1038/s41467-023-43406-9 (PMC10808220; doi:10.1038/s41467-023-43406-9)
Supplement: Supplementary file 4 — Supplementary Data [file 41467_2023_43406_MOESM4_ESM.xlsx]

## Sheet: 1) Pairwise PMD
Supplemental Datasets: T1D and control PBMC analysis. 1) Symmetric pairwise PMD table, comparing all subjects to each other; subjects with IDs beginning with "D" are type-1 diabetes subjects, while "H" samples are healthy controls. Note that a higher PMD indicates greater dissimilarity, where 1.0 approaches the greatest possible difference, and 0 indicates a high degree of similarity. Reverse PMD…
Subjects	D_497	D_498	D_500	D_501	D_502	D_503	D_504	D_505	D_506	D_609	D_610	D_644	H_120	H_1334	H_2928	H_3060	H_3128	H_409	H_4119	H_4579	H_630	H_6625	H_7108	H_727
D_497	0	0.116175	0.292714	0.189621	0.146851	0.253174	0.291859	0.151147	0.18853	0.154413	0.129854	0.229173	0.432875	0.881637	0.960927	0.369266	0.954624	0.482856	0.871853	0.51145	0.684227	0.317242	0.566462	0.467657
D_498	0.116175	0	0.315984	0.21439	0.20092	0.298173	0.212093	0.195482	0.22584	0.171013	0.183425	0.266786	0.442704	0.873125	0.961212	0.378141	0.95491	0.4452	0.841966	0.510431	0.674502	0.283044	0.540208	0.491502
D_500	0.292714	0.315984	0	0.259472	0.322029	0.27165	0.264562	0.289829	0.235971	0.294517	0.24431	0.233244	0.584367	0.889397	0.961418	0.403767	0.955152	0.621519	0.894736	0.413896	0.712074	0.433838	0.601307	0.466195
D_501	0.189621	0.21439	0.259472	0	0.229836	0.297369	0.274394	0.158723	0.132942	0.240202	0.139456	0.107705	0.447944	0.899129	0.961299	0.355282	0.956794	0.50126	0.840884	0.454298	0.688137	0.299402	0.580237	0.440609
D_502	0.146851	0.20092	0.322029	0.229836	0	0.3529	0.304565	0.155433	0.247894	0.255119	0.108608	0.265261	0.490405	0.914153	0.967688	0.422684	0.971566	0.593402	0.892468	0.490553	0.688071	0.282749	0.482055	0.540064
D_503	0.253174	0.298173	0.27165	0.297369	0.3529	0	0.376438	0.312944	0.156048	0.182917	0.297359	0.331183	0.436689	0.898809	0.962871	0.383878	0.955461	0.538055	0.888589	0.542152	0.716891	0.346101	0.623676	0.452141
D_504	0.291859	0.212093	0.264562	0.274394	0.304565	0.376438	0	0.276382	0.271234	0.367039	0.250515	0.323245	0.561919	0.910093	0.96334	0.397275	0.967215	0.51693	0.894137	0.419151	0.690891	0.334031	0.516924	0.557883
D_505	0.151147	0.195482	0.289829	0.158723	0.155433	0.312944	0.276382	0	0.1828	0.251128	0.109967	0.16621	0.436792	0.899215	0.961335	0.375749	0.956847	0.441228	0.814158	0.487494	0.607217	0.281402	0.557762	0.455643
D_506	0.18853	0.22584	0.235971	0.132942	0.247894	0.156048	0.271234	0.1828	0	0.153469	0.16332	0.172749	0.370347	0.886575	0.961178	0.2575	0.95485	0.44349	0.82771	0.429386	0.683683	0.204992	0.545213	0.372233
D_609	0.154413	0.171013	0.294517	0.240202	0.255119	0.182917	0.367039	0.251128	0.153469	0	0.203619	0.266044	0.367406	0.87377	0.96138	0.382414	0.95511	0.508153	0.841784	0.529869	0.707439	0.276303	0.581506	0.457894
D_610	0.129854	0.183425	0.24431	0.139456	0.108608	0.297359	0.250515	0.109967	0.16332	0.203619	0	0.160218	0.418214	0.899117	0.961378	0.324431	0.956647	0.50879	0.857917	0.402823	0.671775	0.230978	0.463171	0.47119
D_644	0.229173	0.266786	0.233244	0.107705	0.265261	0.331183	0.323245	0.16621	0.172749	0.266044	0.160218	0	0.480264	0.903195	0.961176	0.326467	0.960988	0.455005	0.809108	0.446286	0.662495	0.277923	0.596485	0.455931
H_120	0.432875	0.442704	0.584367	0.447944	0.490405	0.436689	0.561919	0.436792	0.370347	0.367406	0.418214	0.480264	0	0.87357	0.961298	0.429955	0.955249	0.176621	0.80113	0.541005	0.380365	0.404724	0.583496	0.144238
H_1334	0.881637	0.873125	0.889397	0.899129	0.914153	0.898809	0.910093	0.899215	0.886575	0.87377	0.899117	0.903195	0.87357	0	0.447933	0.896389	0.858415	0.873987	0.876125	0.87934	0.911704	0.873038	0.881647	0.876729
H_2928	0.960927	0.961212	0.961418	0.961299	0.967688	0.962871	0.96334	0.961335	0.961178	0.96138	0.961378	0.961176	0.961298	0.447933	0	0.963612	0.903476	0.961302	0.919768	0.961187	0.964975	0.961205	0.961816	0.961251
H_3060	0.369266	0.378141	0.403767	0.355282	0.422684	0.383878	0.397275	0.375749	0.2575	0.382414	0.324431	0.326467	0.429955	0.896389	0.963612	0	0.955449	0.437276	0.761698	0.4513	0.708221	0.226237	0.464534	0.409216
H_3128	0.954624	0.95491	0.955152	0.956794	0.971566	0.955461	0.967215	0.956847	0.95485	0.95511	0.956647	0.960988	0.955249	0.858415	0.903476	0.955449	0	0.954997	0.303781	0.954916	0.968842	0.954895	0.955479	0.954851
H_409	0.482856	0.4452	0.621519	0.50126	0.593402	0.538055	0.51693	0.441228	0.44349	0.508153	0.50879	0.455005	0.176621	0.873987	0.961302	0.437276	0.954997	0	0.778285	0.60035	0.316437	0.436004	0.610807	0.183357
H_4119	0.871853	0.841966	0.894736	0.840884	0.892468	0.888589	0.894137	0.814158	0.82771	0.841784	0.857917	0.809108	0.80113	0.876125	0.919768	0.761698	0.303781	0.778285	0	0.838418	0.895076	0.716286	0.87121	0.837219
H_4579	0.51145	0.510431	0.413896	0.454298	0.490553	0.542152	0.419151	0.487494	0.429386	0.529869	0.402823	0.446286	0.541005	0.87934	0.961187	0.4513	0.954916	0.60035	0.838418	0	0.742761	0.448041	0.549184	0.533317
H_630	0.684227	0.674502	0.712074	0.688137	0.688071	0.716891	0.690891	0.607217	0.683683	0.707439	0.671775	0.662495	0.380365	0.911704	0.964975	0.708221	0.968842	0.316437	0.895076	0.742761	0	0.715265	0.772252	0.305704
H_6625	0.317242	0.283044	0.433838	0.299402	0.282749	0.346101	0.334031	0.281402	0.204992	0.276303	0.230978	0.277923	0.404724	0.873038	0.961205	0.226237	0.954895	0.436004	0.716286	0.448041	0.715265	0	0.458169	0.530884
H_7108	0.566462	0.540208	0.601307	0.580237	0.482055	0.623676	0.516924	0.557762	0.545213	0.581506	0.463171	0.596485	0.583496	0.881647	0.961816	0.464534	0.955479	0.610807	0.87121	0.549184	0.772252	0.458169	0	0.654034
H_727	0.467657	0.491502	0.466195	0.440609	0.540064	0.452141	0.557883	0.455643	0.372233	0.457894	0.47119	0.455931	0.144238	0.876729	0.961251	0.409216	0.954851	0.183357	0.837219	0.533317	0.305704	0.530884	0.654034	0

## Sheet: 2) Cluster composition
cluster_manual	D_497	D_498	D_500	D_501	D_502	D_503	D_504	D_505	D_506	D_609	D_610	D_644	H_120	H_1334	H_2928	H_3060	H_3128	H_409	H_4119	H_4579	H_630	H_6625	H_7108	H_727
0	173	543	363	1230	460	215	703	2265	993	302	1449	2050	1090	161	15	7010	67	2588	2385	1300	1117	3753	440	530
1	597	406	862	449	942	621	1448	1198	214	1391	1273	455	1994	53	18	150	105	891	144	385	2372	312	54	1006
10	0	52	57	3	35	86	25	25	1	11	6	13	9293	4	0	65	2	8320	1	3	18458	307	58	5209
11	58	70	315	129	31	59	90	108	74	149	90	84	74	31	16	198	60	78	30	45	82	86	60	28
12,21	5660	3187	9224	5162	4793	10104	6958	4414	4824	7952	7921	4678	6922	1750	122	10039	36	4036	270	6704	3076	3655	4827	4139
13,23,25	3285	3460	1196	2789	5017	4382	5100	4031	2351	5456	5682	1075	3872	516	37	6301	136	2785	1439	2322	1701	4797	12308	1448
14	502	263	186	384	684	329	515	416	312	505	717	245	447	48	69	871	40	437	63	326	490	339	187	343
15	5	0	0	3	1	0	4	0	0	8	0	4	0	3794	999	0	2829	0	835	0	0	0	0	0
16	1520	866	476	817	1266	3834	757	891	1346	3775	1675	1078	2652	436	73	2886	39	2259	506	1357	1315	2388	2081	542
17	3	0	0	0	4	2	2	0	1	13	0	2	0	4426	13664	0	152	0	51	0	0	0	0	0
18	1319	994	1711	966	683	1406	1405	955	861	4099	1394	563	2764	1744	1285	2232	1865	1720	2160	1842	1195	1846	2306	1033
19	3	0	0	0	0	0	3	1	1	1	1	1	0	11195	9722	0	1035	0	20	0	0	0	0	0
2	1836	974	1104	3136	576	610	2934	813	576	1137	1419	1564	1411	376	33	2868	76	1994	490	1332	1169	1090	1643	959
20	5	0	1	0	0	0	0	0	1	4	0	1	0	79	338	0	8217	0	5778	4	0	0	0	0
22	22	18	14	31	17	12	15	64	34	25	28	24	93	51	26	80	47	38	31	41	55	26	11	23
24	393	275	548	660	471	7	853	1121	316	291	1348	817	1049	102	109	277	10	1060	25	310	1140	345	1873	189
3	32	0	1	0	1	1	5	0	1	1	3	4	0	149	122	0	19370	0	7674	28	0	0	0	0
4	198	129	112	115	315	110	153	286	80	327	197	80	175	45	153	73	96	197	95	139	747	154	92	67
5,8	8954	6174	9194	6219	8217	7163	11739	8522	4226	10421	9771	6004	270	181	30	1298	47	76	64	2875	526	5210	92	131
7	1623	2900	3065	797	785	1589	8312	1671	991	1876	1252	919	1097	41	23	3461	59	2779	159	1036	3092	1350	70	1029
9,6	773	428	5675	2541	2855	764	9239	2003	1757	871	5315	1949	1557	321	127	5620	89	940	271	14326	824	2985	5436	973

## Sheet: 3) Cluster standardized resids
cluster_manual	D_497	D_498	D_500	D_501	D_502	D_503	D_504	D_505	D_506	D_609	D_610	D_644	H_120	H_1334	H_2928	H_3060	H_3128	H_409	H_4119	H_4579	H_630	H_6625	H_7108	H_727
0	-9.57642	-6.03399	-9.43135	2.41314	-8.14178	-11.8716	-12.6788	11.671	2.04406	-11.2798	-2.60923	13.3635	0.0358157	-9.5366	-11.5011	44.6196	-12.0476	10.3973	17.3512	-1.95727	-5.10511	29.3508	-9.27826	-2.09241
1	-0.411044	-1.32214	0.769539	-2.38052	7.85267	-1.65489	-0.960254	10.8863	-3.60245	1.72251	2.93898	1.14212	13.6716	-7.16767	-8.1197	-9.45919	-9.11864	0.467655	-6.64398	-6.30119	15.8439	-6.53118	-7.4633	12.318
10	-12.5688	-11.1339	-15.0592	-13.7202	-15.2935	-14.9462	-19.7529	-16.9103	-11.5492	-14.5137	-17.7879	-11.7504	52.3315	-10.9796	-13.624	-15.004	-14.6466	65.3032	-10.2965	-15.6532	132.107	-11.574	-11.9044	48.2341
11	-0.405131	2.26099	9.19496	4.12527	-1.71971	0.870807	-1.37501	-0.278248	3.39747	2.27896	-1.37294	1.58036	-2.41052	-1.99143	-2.56116	-0.578046	-2.5299	-1.88453	-2.23297	-1.73596	-2.31893	2.63369	-1.41393	-0.744269
12,21	3.6175	0.473901	25.0009	6.00239	-0.956879	28.1889	-7.88051	-0.923329	10.7387	10.9221	3.66533	5.30528	4.57997	-15.4045	-24.1654	14.4222	-27.0971	-7.29696	-18.8835	1.31394	-16.2085	-4.9598	-8.1283	10.1678
13,23,25	5.70834	9.30747	-16.0304	-1.43513	17.4218	1.42602	1.55805	1.6643	0.123584	6.93612	7.25388	-12.5463	1.70862	-15.595	-19.1703	9.83707	-21.9031	-6.58483	-8.98915	-12.9448	-14.935	8.5155	62.6599	-6.76439
14	4.50354	-1.69709	-4.57102	2.13077	10.4855	0.326189	-2.0771	4.36746	5.31434	-0.662369	4.64244	1.02229	-0.775425	-4.95014	-5.92322	1.49478	-6.44081	1.65726	-4.51334	-2.20749	-1.27636	0.0298956	-4.62546	0.837236
15	-5.58007	-5.01413	-6.20295	-6.02342	-6.78666	-6.75966	-8.68135	-7.06346	-4.81537	-6.32848	-7.56844	-5.18013	-5.72952	84.7236	13.2668	-6.41315	35.2557	-6.1345	10.2824	-6.74521	-6.20413	-5.34036	-5.17255	-4.4319
16	1.10253	-1.25372	-11.1994	-5.75445	-2.32605	39.5263	-12.3302	-6.31151	9.76485	13.2918	-0.681589	2.38875	9.72899	-8.59044	-11.7371	3.26427	-13.6199	8.27811	-7.6778	-3.01768	-6.26191	11.0973	-0.204899	-4.03409
17	-8.26587	-7.34419	-9.52066	-9.18335	-10.006	-10.3037	-12.4689	-11.2258	-7.16087	-9.77873	-11.1831	-7.68359	-8.19898	23.7655	185.928	-9.84106	-9.18784	-8.97231	-6.92024	-10.0404	-8.88662	-7.67264	-7.72181	-6.70676
18	0.600581	4.16712	-1.07522	-3.45552	-7.62262	-3.14943	-8.33277	-4.18687	-0.392465	22.6912	-4.00701	-3.96179	10.4659	2.24862	-5.35881	-2.42976	-3.17075	4.46516	6.27527	1.60103	-6.17952	6.94047	1.16141	1.35774
19	-9.07639	-8.22657	-10.4348	-9.54945	-10.9425	-10.6397	-14.0039	-11.4524	-8.10089	-10.459	-12.5997	-8.40402	-8.98004	138.563	104.705	-10.7213	-3.92627	-9.8466	-7.28742	-10.5306	-9.93676	-8.63833	-8.75044	-7.09795
2	6.2984	4.47333	-3.74995	29.5066	-6.24046	-4.84135	8.49081	-1.86313	0.800365	-4.92816	-0.380081	11.7338	-1.24141	-8.74491	-11.5174	5.17146	-12.7399	5.09215	-8.17919	-1.80184	-5.76238	0.0756326	-3.10231	1.19477
20	-7.00803	-6.28955	-8.61251	-8.27515	-8.9544	-8.72016	-11.0614	-9.74904	-6.40305	-8.5459	-9.60582	-6.77835	-7.41267	-6.25155	-5.13142	-8.78673	94.5568	-7.97021	96.461	-8.65335	-8.13237	-7.17037	-7.05041	-5.75176
22	-0.501498	-0.173135	-0.987508	1.96352	0.406262	-0.0652705	-1.90163	3.21058	5.10037	1.12801	-0.0642499	0.964892	-0.0229477	-0.832706	-1.83407	1.61249	-2.00666	-1.85001	-1.40472	-0.066448	-1.37241	0.88164	-1.5569	-0.612699
24	-3.26553	-1.57606	-2.61314	1.7016	-1.56527	-8.36569	-1.88642	14.4572	-1.13639	-6.91671	8.30525	10.1848	0.0956019	-5.66364	-6.94755	-8.1378	-8.27087	9.26504	-6.02316	-6.35505	6.82679	-1.52877	20.6755	-2.14407
3	-9.86726	-9.14945	-11.8895	-11.0781	-12.2064	-12.2092	-16.4803	-13.6507	-8.88561	-11.9094	-13.3563	-9.69736	-10.4908	-8.91184	-10.5241	-12.6809	182.377	-10.967	70.9698	-12.4369	-11.0479	-9.66437	-9.11367	-8.30023
4	3.22261	1.65512	-3.60895	-1.26612	7.49204	-1.36198	-1.2587	10.4245	-0.473874	1.14933	2.41338	-1.56892	-2.45907	-3.32255	-3.65786	-4.58761	-4.54443	-0.752818	-2.8355	-1.57058	6.6034	1.86558	-2.56076	-2.75338
5,8	26.9803	12.8778	17.7862	15.1895	30.0516	5.57132	10.4847	26.0448	6.6651	15.3229	25.6442	12.7401	-21.779	-18.7942	-21.7994	-23.692	-24.7085	-24.0258	-17.522	-15.8962	-23.3719	-0.143163	-19.8598	-16.3581
7	2.68074	17.7011	3.39545	-3.81461	-8.81775	-0.53592	48.0336	3.66186	0.0519833	-2.01789	-8.52116	-2.04637	-8.02086	-10.8268	-13.6817	6.65754	-15.1129	10.2874	-10.367	-10.5549	2.49239	-5.97091	-11.6126	-0.7165
9,6	-12.4147	-13.0048	18.8314	-3.55643	-0.685033	-14.6214	30.6097	-9.45205	-3.12559	-16.17	5.24011	-0.85207	-14.188	-14.1682	-16.9041	7.45481	-18.8198	-15.0602	-12.5724	87.0537	-16.5206	0.937146	9.85385	-7.90022

## Sheet: 4) cluster abundance staistics
cluster_manual	pmd_z_glm_statistic	pmd_z_glm_p_val	pmd_z_glm_p_val_BH	total_cells
0	-1.08318	0.278728	0.375388	31202
1	0.73528	0.462169	0.539197	17340
10	-2.00255	0.0452256	0.135677	42034
11	3.64419	0.000268237	0.00281649	2045
12,21	2.95353	0.0031416	0.0219912	120453
13,23,25	0.573528	0.566287	0.625897	81486
14	2.64273	0.00822407	0.0345411	8718
15	-1.42976	0.152785	0.356499	8482
16	1.06691	0.28601	0.375388	34835
17	-1.09012	0.275659	0.375388	18320
18	-0.156993	0.87525	0.87525	38348
19	-1.21843	0.223062	0.360331	21983
2	2.01704	0.0436913	0.135677	30120
20	-1.3082	0.190805	0.360331	14428
22	2.67708	0.00742666	0.0345411	826
24	0.373107	0.709069	0.744523	13589
3	-1.35236	0.176261	0.360331	27392
4	1.6917	0.0907039	0.238098	4135
5,8	10.7434	6.36397e-27	1.33643e-25	107404
7	1.24009	0.214941	0.360331	39976
9,6	-0.796657	0.42565	0.525803	67639

## Sheet: 5) Selected clusters of note
CLUSTER	Main Lineage	Subset	based on:
5,8	monocytes	Classical monocytes	Monocytes because the upregulation expression of:	S100A12	FOSB	ASGR2	RUNX1	LOC100506403	LOC101928269	IDS	RIOK3	VEGFA	KLF4	DENND3	NLRP3	NR4A1	NR4A2	CDC42	GABARAPL1	PTK2B	RARA	HOXA5	ACVR1B	AGFG1	NRIP1	ELF4	ZBTB43	JUNB	ULK1	JMJD6	NAAA	KCTD20	CLASRP	RPH3A	ZNF467	MAPK7	H3F3A	H3F3B	MIR4738	NUP214	THEMIS2	IQSEC1	GNA15	CAMSAP1	KDM6B	CGRRF1	SH2B3	TLE3	RNASE2
			Classical monocytes based on the upregulation of:	MS4A6A	FCGR2A	CD36	IL17RA	PGD	DPYD	IER2	ANPEP	CSF3R	CSTA	CXCL5	CXCL1	CXCL3	PPBP	CCL2
			same level of activation as cluster 8 based of the level of expression of:	CXCL9	CXCL10	CXCL11	CCL5	GBP4	IL6	IL1B	IL6	TNF	PTGS2	PTX3	CCL20	CXCL2	DUSP2	ATF3	TNFAIP3	BCL2A1	CCL7	CCL2	CDC42	STX1A	EMP1	FABP5	DHRS3	NAB2	PTPN7	MAPK6	TNF	IL6	IL1B	CXCL10	IL1b	CD14	CCR2	CD16	CSF1	CSF1R	CSF2	CSF2R	CSF3	CSF3R
			Different state than cluster 10 based on higher expression of:	NAMPT	HIF1A
			*5 & 8 differed primarily in sequencing depth	Vallania F, Zisman L, Macaubas C, Hung SC, Rajasekaran N, Mason S, Graf J, Nakamura M, Mellins ED, Khatri P. Multicohort Analysis Identifies Monocyte Gene Signatures to Accurately Monitor Subset-Specific Changes in Human Diseases. Front Immunol. 2021 May 14;12:659255. doi: 10.3389/fimmu.2021.659255. PMID: 34054824; PMCID: PMC8160521.
			Note that this effect was still present after RLE normalization	Zhang B, Moorlag SJ, Dominguez-Andres J, Bulut Ö, Kilic G, Liu Z, van Crevel R, Xu CJ, Joosten LA, Netea MG, Li Y. Single-cell RNA sequencing reveals induction of distinct trained-immunity programs in human monocytes. J Clin Invest. 2022 Apr 1;132(7):e147719. doi: 10.1172/JCI147719. PMID: 35133977; PMCID: PMC8970681.
				Padmos RC, Schloot NC, Beyan H, Ruwhof C, Staal FJ, de Ridder D, Aanstoot HJ, Lam-Tse WK, de Wit H, de Herder C, Drexhage RC, Menart B, Leslie RD, Drexhage HA; LADA Consortium. Distinct monocyte gene-expression profiles in autoimmune diabetes. Diabetes. 2008 Oct;57(10):2768-73. doi: 10.2337/db08-0496. Epub 2008 Jul 3. PMID: 18599519; PMCID: PMC2551688.
				Martinez FO, Combes TW, Orsenigo F, Gordon S. Monocyte activation in systemic Covid-19 infection: Assay and rationale. EBioMedicine. 2020 Sep;59:102964. doi: 10.1016/j.ebiom.2020.102964. Epub 2020 Aug 30. PMID: 32861199; PMCID: PMC7456455.
12,21	Tcells	memory CD4 T cells
			T cells based on:	YME1L1	TRDV2	TRAV20	TRAJ17	TRAC	TRBC1	ITK	LCK	LEF1	NELL2	IL23A	CD27	SH2D1A	CD8A	RASGRP1	CD2	GZMK	LRRN3	GZMA	PASK	CD96	FAIM3	TRAT1	CAMK4	CCL5	IL2RB	ZAP70	ICOS	PTPRCAP	ICAM2	CD28	KLRC1	KLRC2	SYNM	TXK	KLRC3	CXCR6	GPA33	XCL1	XCL2	SKAP1	RNF144A	IGH	IGHA1	IGHA2	BTN3A2
			More mature CD4 T cells than cluster 13,23,25, because of lower levels of:	CTB-133G6.1	TMEM45B	AK5	NOG	NGFRAP1	TCEA3	VSIG1	FBLN5	EPHX2	NUAK2	PIK3IP1	HPCAL4	PASK	ANKRD55	C16orf74	SGK223	GPR146	PABPC3	CYSLTR1	LEF1	ZBTB18	VIPR1	GAL3ST4	APBA2	TCP11L2	HEMGN	SLC22A17	FHIT	SLC16A10	ZNF563	FCMR	LDLRAP1	SULT1B1	ATM	SELL	GIMAP2	SESN3	CACNA1I	C1orf162	EVI2B	ATG9B	RASA3	C14orf132	TXK	MFGE8	DBP
			Effector based on the expression of:	IL2	IL4	IL17A	IL13	IL9	GATA3	ITGA1	FOXP3
			Exhaustion markers upregulation:	TOX	KLRG1	EOMES	TIGIT	PDCD1
				Sousa IG, Simi KCR, do Almo MM, Bezerra MAG, Doose G, Raiol T, Stadler PF, Hoffmann S, Maranhão AQ, Brigido MM. Gene expression profile of human T cells following a single stimulation of peripheral blood mononuclear cells with anti-CD3 antibodies. BMC Genomics. 2019 Jul 19;20(1):593. doi: 10.1186/s12864-019-5967-8. PMID: 31324145; PMCID: PMC6642599.
				Cano-Gamez, E., Soskic, B., Roumeliotis, T.I. et al. Single-cell transcriptomics identifies an effectorness gradient shaping the response of CD4+ T cells to cytokines. Nat Commun 11, 1801 (2020). https://doi.org/10.1038/s41467-020-15543-y
				Szabo PA, Levitin HM, Miron M, Snyder ME, Senda T, Yuan J, Cheng YL, Bush EC, Dogra P, Thapa P, Farber DL, Sims PA. Single-cell transcriptomics of human T cells reveals tissue and activation signatures in health and disease. Nat Commun. 2019 Oct 17;10(1):4706. doi: 10.1038/s41467-019-12464-3. PMID: 31624246; PMCID: PMC6797728.
13,23,25	Tcells	Naïve CD4
			T cells based on:	YME1L1	TRDV2	TRAV20	TRAJ17	TRAC	TRBC1	ITK	LCK	LEF1	NELL2	IL23A	CD27	SH2D1A	CD8A	RASGRP1	CD2	GZMK	LRRN3	GZMA	PASK	CD96	FAIM3	TRAT1	CAMK4	CCL5	IL2RB	ZAP70	ICOS	PTPRCAP	ICAM2	CD28	KLRC1	KLRC2	SYNM	TXK	KLRC3	CXCR6	GPA33	XCL1	XCL2	SKAP1	RNF144A	IGH	IGHA1	IGHA2	BTN3A2
			Naïve based on the upregulation of:	CTB-133G6.1	TMEM45B	AK5	NOG	NGFRAP1	TCEA3	VSIG1	FBLN5	EPHX2	NUAK2	PIK3IP1	HPCAL4	PASK	ANKRD55	C16orf74	SGK223	GPR146	PABPC3	CYSLTR1	LEF1	ZBTB18	VIPR1	GAL3ST4	APBA2	TCP11L2	HEMGN	SLC22A17	FHIT	SLC16A10	ZNF563	FCMR	LDLRAP1	SULT1B1	ATM	SELL	GIMAP2	SESN3	CACNA1I	C1orf162	EVI2B	ATG9B	RASA3	C14orf132	TXK	MFGE8	DBP
			Also naïve based in the upregulation of:	LRRN3	CCR7	NPM1	SELL
12,21 subcluster: 7	Tcells	memory CD4 Treg cells
			T cells based on:	Subsets of 12,21
			CD4+/CD25+/FOXP3+ Tregs based on upregulation of:	CD4	IL2RA	FOXP3
					(synonym for CD25)
12,21 subcluster: 0,1,10,12,2,3,4,5,6,8,9	Tcells	effector memory CD4 cells
			T cells based on:	Subsets of 12,21
			Effector based on upregulation of:	STAT4	RUNX2	GATA3	ICOS
[truncated: 320 more columns]

## Sheet: 6) Mean RLE norm exprs
gene_id	symbol	1	5,8	13,23	10	2	17	11	14	0	12,21	16	9,6	20	15	19	24	7	4	18	3	22	25
ENSG00000000003	TSPAN6	0.000841324	2.90994e-05	0.000869026	9.39293e-05	0.000218226	0.000211414	0.000358315	0.000168265	0.00113843	0.000404556	8.72112e-05	0.000233303	0.000104942	0.000183207	3.25049e-05	0.000557901	0.000186575	0	8.00632e-05	0.000577598	0.00590928	0.00143417
ENSG00000000005	TNMD	4.21791e-05	0	2.12535e-05	0	2.43165e-05	0	0	0	0	6.12966e-06	0	4.43016e-05	0	0	0	5.64582e-05	0	0	0	0	0	6.27631e-05
ENSG00000000419	DPM1	0.145378	0.0862771	0.102011	0.0678024	0.11509	0.108367	0.153776	0.110355	0.123199	0.115123	0.0740644	0.114993	0.0992468	0.139299	0.069583	0.0878154	0.10502	0.114474	0.0762007	0.183937	0.125962	0.0997985
ENSG00000000457	SCYL3	0.0502157	0.0130944	0.0342927	0.0369582	0.0437726	0.00842404	0.0757876	0.0356397	0.0447627	0.039754	0.029705	0.036075	0.00600534	0.00766186	0.00688302	0.0368412	0.0402515	0.105352	0.0295169	0.0122544	0.0548872	0.0924698
ENSG00000000460	C1orf112	0.0616209	0.0179692	0.0473731	0.0347589	0.0480684	0.0119038	0.127064	0.0316304	0.068482	0.0404512	0.0584904	0.033461	0.014	0.0166113	0.00754148	0.0147024	0.0488223	0.0420361	0.035015	0.0244415	0.0401722	0.11221
ENSG00000000938	FGR	0.719562	0.783985	0.011222	0.742163	0.143889	0.0171401	0.161627	0.680511	0.0130163	0.0138331	0.095731	0.134606	0.817904	0.0771714	0.926665	0.0306929	0.93321	0.0863633	0.256164	0.0299042	0.0654717	0.0149832
ENSG00000000971	CFH	0.0249081	0.000923751	0.000722738	0.0013785	0.00965829	0.00446958	0.00826937	0.00263694	0.00248762	0.0485982	0.000779498	0.0555135	0.00221744	0.00165556	0.00103715	0.100581	0.00235688	0.00310047	0.00353378	0.0225856	0.0598003	0.00175236
ENSG00000001036	FUCA2	0.0350518	0.0310565	0.00436282	0.0457144	0.0129221	0.00252316	0.0289332	0.048725	0.00424863	0.00753136	0.00531384	0.00897685	0.0243797	0.00744981	0.0216994	0.00887924	0.0517873	0.0104375	0.0130533	0.00464086	0.0227256	0.00648926
ENSG00000001084	GCLC	0.101921	0.0610508	0.0347331	0.0769832	0.0742685	0.0360158	0.0968656	0.195534	0.0557267	0.0500059	0.0267382	0.0787312	0.0518814	0.0328748	0.10667	0.0578217	0.129152	0.133117	0.0762348	0.0496577	0.121321	0.0735164
ENSG00000001167	NFYA	0.127941	0.101653	0.0569542	0.0929776	0.0706481	0.0522583	0.0990594	0.08579	0.0652473	0.0591999	0.0611066	0.0648243	0.0521872	0.0615523	0.0376787	0.0502441	0.0767333	0.108633	0.0504601	0.0545894	0.125191	0.088452
ENSG00000001460	STPG1	0.00878959	0.00148621	0.0084567	0.00285211	0.0129449	0.00190349	0.00750914	0.00573433	0.0109219	0.00642881	0.00655597	0.00553213	0.00127263	0.00410672	0.00103524	0.00463599	0.00318494	0.00835916	0.0014187	0.00411382	0.0172229	0.022527
ENSG00000001461	NIPAL3	0.15429	0.0226727	0.205039	0.0424605	0.134401	0.0417773	0.151813	0.0989765	0.241767	0.173235	0.0765739	0.110049	0.0171453	0.0299956	0.0107141	0.0857923	0.0417146	0.12939	0.0675238	0.0585611	0.167064	0.468001
ENSG00000001497	LAS1L	0.0892087	0.0341333	0.0681819	0.0386933	0.0824215	0.0748585	0.0870818	0.0773431	0.0814652	0.0639415	0.0579856	0.0640349	0.0441919	0.0830113	0.0349025	0.0532566	0.0518971	0.0814788	0.0517931	0.102495	0.128293	0.111225
ENSG00000001561	ENPP4	0.0168344	0.00391088	0.00715062	0.00325611	0.0207363	0.00375465	0.030877	0.0215707	0.0123439	0.00955694	0.0112482	0.0435446	0.00755947	0.0130267	0.00299186	0.0166603	0.0147258	0.0262804	0.0403373	0.0198443	0.0296831	0.016444
ENSG00000001617	SEMA3F	0.00787419	0.0129448	0.000206487	0.000523723	0.000577408	0.000866063	0.000365709	0.00358774	0.000339652	0.000272938	0.000255081	0.000351799	0.06966	0.000677428	0.0227853	0.000445553	0.000853608	0.000355702	0.000203426	0.000901532	0.00167044	0.000247219
ENSG00000001626	CFTR	0.000810888	0.000496496	0.000438272	0.000432102	0.00054246	0.000297726	0	0.000491097	0.000402218	0.000378673	0.000395044	0.00040249	0.000508266	0.000892995	0.000343579	0.000448707	0.000532764	0.00125588	0.000419527	0.000400522	0.000856101	0.000625275
ENSG00000001629	ANKIB1	0.405972	0.210734	0.262665	0.261356	0.363143	0.140833	0.733573	0.402452	0.345954	0.305928	0.251485	0.349451	0.153999	0.177649	0.0967158	0.292428	0.316191	0.425472	0.31779	0.236883	0.532269	0.532713
ENSG00000001630	CYP51A1	0.0803348	0.0650713	0.0385831	0.0383531	0.0856388	0.0414338	0.137457	0.139877	0.051773	0.0522888	0.0554996	0.068305	0.0720688	0.0855121	0.0401881	0.0597898	0.08952	0.0591339	0.0779669	0.0779779	0.0648584	0.0196519
ENSG00000001631	KRIT1	0.26607	0.131942	0.173067	0.185167	0.242533	0.0707734	0.258179	0.239148	0.207926	0.182203	0.167569	0.198061	0.0970029	0.134874	0.0714116	0.1642	0.170835	0.210212	0.162327	0.129768	0.305231	0.370598
ENSG00000002016	RAD52	0.0776134	0.0427395	0.0468743	0.0534188	0.061283	0.0211126	0.0549592	0.0902592	0.0612432	0.0408876	0.0488501	0.0415058	0.0277177	0.0284792	0.0156097	0.036052	0.0523561	0.0843399	0.0366207	0.0281205	0.132372	0.0882708
ENSG00000002079	MYH16	0.0007443	0.000392803	0.000455972	0.000408053	0.000370899	0	0.000356155	0.000521849	0.000557245	0.000272058	0.000363189	0.000255317	0.000580085	0.000357776	0.0010622	0.000220624	0.000326321	0.000721572	0.000260585	0.000163498	0	0.0006887
ENSG00000002330	BAD	0.0127944	0.00647939	0.00527632	0.00828006	0.00876695	0.0178703	0.020255	0.00978172	0.00492077	0.00683585	0.00672179	0.00683779	0.00663179	0.015171	0.00494232	0.00742522	0.0081665	0.0106524	0.00776243	0.00534563	0.0113834	0.00915981
ENSG00000002549	LAP3	0.19044	0.177029	0.0389839	0.186747	0.0592101	0.102746	0.198496	0.281536	0.0475077	0.0613773	0.0419761	0.0773111	0.082091	0.0749551	0.0665229	0.0651943	0.211779	0.206417	0.0725871	0.111732	0.0928593	0.0407676
ENSG00000002586	CD99	0.365347	0.358248	0.0918914	0.189682	0.165175	0.131343	0.280264	0.200782	0.0841559	0.188163	0.0657692	0.259338	0.327396	0.0779877	0.446646	0.157762	0.0460016	0.276871	0.158813	0.142991	0.421521	0.0940859
ENSG00000002587	HS3ST1	0.00589035	0.00166695	0.000196222	0.000910816	0.0134775	0.000417714	0.00180682	0.00458365	0.00017279	0.000357534	0.02624	0.000380468	0.0092259	0.00334322	0.0344293	0.00060789	0.000882196	0.0659022	0.000597424	0.000272928	0.0117379	0.000501287
ENSG00000002726	AOC1	0.000176601	6.34976e-05	2.2594e-05	0.000107169	0.000117942	0	0	0.000581808	4.95903e-05	2.50708e-05	6.45452e-05	5.54255e-05	5.11973e-05	0	6.8815e-05	0	5.55877e-05	0	3.956e-05	0	0	6.27828e-05
ENSG00000002745	WNT16	0.00146391	3.56729e-05	0.000111024	0.000127054	0.0133894	8.45143e-05	0.00142466	0.000166393	0.00014779	8.11876e-05	0.00429689	0.000141844	4.98478e-05	0.00549164	6.91458e-05	5.381e-05	0.000168281	0.000370568	6.00977e-05	8.24032e-05	0	0.000124126
ENSG00000002746	HECW1	0.00140524	0.000611455	0.000527082	0.000606492	0.000744071	0.000802084	0.00355348	0.000576625	0.000407301	0.00134409	0.000674936	0.000731416	0.000762455	0.00100491	0.000488004	0.000448202	0.00110785	0.0010279	0.000597302	0.000701828	0.00181094	0.00061719
ENSG00000002822	MAD1L1	0.651146	0.402569	0.39988	0.46382	0.451151	0.466903	0.460232	0.702958	0.380317	0.36202	0.397847	0.352469	0.419182	0.419887	0.3495	0.32312	0.595023	0.758147	0.277478	0.42689	0.393776	0.623986
ENSG00000002834	LASP1	0.243802	0.138999	0.0693111	0.18682	0.145586	0.0829218	0.286342	0.248131	0.102964	0.103902	0.0746817	0.174402	0.165986	0.0879211	0.151583	0.127551	0.275732	0.303451	0.268054	0.121116	0.147418	0.152476
ENSG00000002919	SNX11	0.0302576	0.0156853	0.0101861	0.0276637	0.0299776	0.00826652	0.0254346	0.0235119	0.0129545	0.0118528	0.0214089	0.0175836	0.0166074	0.0445588	0.0136132	0.0122485	0.0334168	0.0186812	0.0171051	0.0160245	0.0145129	0.0155045
ENSG00000002933	TMEM176A	0.0140126	0.0175374	0.000166433	0.00935173	0.00029105	8.73822e-05	0	0.00167031	0.000145493	0.00020176	6.32622e-05	0.000167426	0.00173336	0.000272214	0.0137895	0.000221883	0.0116455	0.000165384	0.000241846	2.78347e-05	0	0.000311006
ENSG00000003056	M6PR	0.116464	0.0877579	0.037802	0.0911026	0.0492476	0.0184809	0.0870166	0.161439	0.0496967	0.0523833	0.0281641	0.0483133	0.0713882	0.024709	0.0826319	0.039089	0.162244	0.0971988	0.0493807	0.0258452	0.0785168	0.0838088
ENSG00000003096	KLHL13	0.0075356	0.00259994	0.0110483	0.0036463	0.00449746	0.00356497	0.00384215	0.0150691	0.0208618	0.0031483	0.00115883	0.00457167	0.00242434	0.00102833	0.00107187	0.00284638	0.0011595	0.184041	0.00490466	0.00486709	0.231032	0.0403052
ENSG00000003137	CYP26B1	0	7.15603e-06	3.91393e-05	0	5.07735e-05	0	0	0	4.79354e-05	3.13553e-05	2.3129e-05	4.53711e-05	9.86738e-05	0	0	0.000116853	3.70015e-05	0	0	6.93911e-05	0.00137316	0
ENSG00000003147	ICA1	0.0245195	0.0233564	0.00320644	0.0290569	0.00271407	0.00352586	0.0141999	0.0326143	0.00245665	0.00705556	0.000686434	0.00278142	0.0104618	0.00105815	0.00645016	0.00257107	0.00507466	0.00415787	0.00351733	0.00616138	0.196805	0.012167
ENSG00000003249	DBNDD1	0.00199691	7.13344e-05	0.00166388	8.8344e-05	0.00340517	0.000423843	0.000359958	0.000677166	0.000870362	0.000922233	0.0111785	0.00046467	0.000482087	0.00162891	0.000226215	5.72161e-05	0.000240485	0.00255244	9.9816e-05	0.000444771	0	0.00429801
ENSG00000003393	ALS2	0.0912547	0.0550486	0.035343	0.0753525	0.0497269	0.0219609	0.119865	0.0799414	0.0519532	0.0406692	0.031239	0.0636197	0.0300005	0.0297527	0.0191408	0.0426916	0.0660181	0.074105	0.0607515	0.0347393	0.246056	0.0828201
ENSG00000003400	CASP10	0.16322	0.0773371	0.0962427	0.135525	0.109812	0.0350741	0.292764	0.0593144	0.118408	0.0690335	0.0383924	0.0589299	0.0423106	0.0321807	0.0290651	0.0469851	0.155428	0.12477	0.154851	0.0309069	0.211804	0.220781
ENSG00000003402	CFLAR	0.751258	0.48423	0.34062	0.683374	0.46404	0.205634	0.693288	0.67174	0.302832	0.45396	0.206258	0.568418	0.424457	0.227472	0.33838	0.453319	0.668634	0.401315	0.533358	0.347639	0.435108	0.610468
ENSG00000003436	TFPI	0.00072407	0.000941937	0.000130957	0.000126129	0.000295887	0.000210782	0.000343957	0.00352963	0.000146687	0.000159497	0.000174675	0.000176261	0.00996682	0.000267067	0.0190678	0.000229615	0.00017036	0.0223872	0.000242659	0.000182122	0.379578	0.000310289
ENSG00000003509	NDUFAF7	0.0746924	0.0336224	0.0473409	0.0406913	0.0668705	0.0507099	0.0554405	0.0579962	0.057256	0.0574591	0.0424433	0.056568	0.0326442	0.057186	0.0222457	0.0449571	0.0525242	0.0593125	0.0420335	0.0804787	0.077041	0.0841474
ENSG00000003756	RBM5	0.717689	0.503111	0.365275	0.47619	0.519199	0.406662	0.673077	0.62919	0.415143	0.40917	0.407318	0.437924	0.566435	0.478104	0.498248	0.341299	0.528411	0.540928	0.416025	0.510291	0.716558	0.519087
ENSG00000003987	MTMR7	0.0035939	0.00241451	0.00232388	0.00297309	0.00345282	0.000888398	0.00428483	0.00311678	0.00315509	0.00267512	0.00263143	0.00284273	0.00179578	0.00153881	0.00156467	0.00176725	0.00227992	0.00394106	0.00244344	0.00129424	0.0100322	0.00636673
ENSG00000003989	SLC7A2	8.55286e-05	9.31027e-05	5.56063e-05	5.35013e-05	0.000100403	8.68488e-05	0	0.000253086	0.000120462	6.90272e-05	2.19877e-05	5.58369e-05	0.00010048	0	3.54592e-05	0	9.17934e-05	0.000176903	3.91184e-05	0.000191554	0	6.14404e-05
ENSG00000004059	ARF5	0.0334005	0.0245235	0.0107252	0.0237824	0.0156599	0.00932642	0.0223974	0.0520481	0.0134314	0.0144048	0.0106799	0.0155014	0.0280565	0.0134076	0.0162667	0.0139954	0.0263544	0.0204148	0.0154263	0.0170053	0.0235551	0.015639
ENSG00000004139	SARM1	0.090511	0.0263309	0.0722534	0.0307983	0.0900787	0.0366738	0.0622589	0.046041	0.079955	0.0847845	0.050451	0.0835095	0.0321984	0.0505934	0.0226752	0.0648644	0.0416054	0.0319923	0.0636441	0.0630012	0.0913744	0.12173
ENSG00000004142	POLDIP2	0.0281616	0.0151698	0.0130054	0.0163567	0.0170225	0.014074	0.0390625	0.0284365	0.01608	0.0141252	0.0123194	0.0181553	0.0158443	0.0166309	0.0121558	0.0154251	0.0208942	0.0207742	0.0149164	0.0215932	0.0187569	0.0214253
ENSG00000004399	PLXND1	0.278888	0.250164	0.00657845	0.283818	0.031555	0.0542114	0.0802122	0.182078	0.00793569	0.0664063	0.00511284	0.132508	0.210583	0.0196554	0.181572	0.446878	0.196481	0.107208	0.120348	0.156403	0.228589	0.0107845
ENSG00000004455	AK2	0.101361	0.0597938	0.0453502	0.085652	0.070044	0.0200581	0.0879795	0.116629	0.0588673	0.0457259	0.0496937	0.0495201	0.0496903	0.0243654	0.0344468	0.0452245	0.0662446	0.0894605	0.0486249	0.0288451	0.101051	0.0998779
ENSG00000004468	CD38	0.0656327	0.0197165	0.0364335	0.0389316	0.0537768	0.0111622	0.578191	0.0857026	0.0267562	0.00874971	0.106823	0.0246433	0.0197328	0.0241914	0.0152081	0.00314392	0.0211403	0.0937184	0.232458	0.0166912	0.165304	0.0751057
ENSG00000004478	FKBP4	0.0209352	0.0115845	0.0164169	0.0117641	0.0236131	0.0177765	0.0246586	0.0150071	0.0256786	0.0151444	0.0141226	0.015811	0.0098055	0.0172299	0.0100305	0.0178868	0.0206138	0.0178056	0.0101912	0.0148789	0.0365019	0.0280643
ENSG00000004487	KDM1A	0.228059	0.130282	0.154199	0.120842	0.18449	0.13638	0.325679	0.275115	0.199744	0.147038	0.111512	0.174814	0.168327	0.139971	0.141114	0.152597	0.182997	0.364393	0.150065	0.222272	0.551734	0.212762
ENSG00000004534	RBM6	0.796566	0.489593	0.434181	0.601202	0.726708	0.287585	0.782418	0.748877	0.48405	0.476498	0.55811	0.492942	0.393295	0.482865	0.298567	0.405973	0.553197	0.746096	0.414586	0.358092	0.706982	0.743244
ENSG00000004660	CAMKK1	0.04068	0.037804	0.0138842	0.0303968	0.0134901	0.0161888	0.0120022	0.037333	0.0128621	0.00973887	0.00830117	0.006042	0.120346	0.0384603	0.112223	0.0132661	0.086896	0.0491655	0.00366531	0.0100174	0.0188524	0.0200065
ENSG00000004700	RECQL	0.142783	0.0907833	0.0490774	0.0988298	0.109343	0.0250894	0.178157	0.130248	0.0589156	0.0804555	0.0718665	0.0989486	0.0729588	0.0715017	0.0666725	0.0591605	0.16108	0.0918033	0.081782	0.0631079	0.0718013	0.101283
ENSG00000004766	VPS50	0.306869	0.171777	0.170489	0.235261	0.255311	0.0672317	0.310432	0.35874	0.220218	0.188949	0.184299	0.198981	0.0786081	0.113818	0.0523151	0.157574	0.214641	0.221678	0.156128	0.121445	0.244276	0.363166
ENSG00000004776	HSPB6	8.30704e-05	2.83647e-05	0	0	0	4.34653e-05	0	8.15981e-05	0	6.28856e-06	0	5.57492e-05	0	0	0	0	0	0	4.05759e-05	0	0	0
ENSG00000004777	ARHGAP33	0.0217442	0.00761249	0.0147822	0.00862458	0.0159457	0.00972041	0.163346	0.0124522	0.0114109	0.0164373	0.00980363	0.0191317	0.00682993	0.0119774	0.00502266	0.0144235	0.0149052	0.0240484	0.0197529	0.0144882	0.0702493	0.0194298
ENSG00000004779	NDUFAB1	0.0173624	0.00809435	0.00989274	0.0109374	0.0114221	0.0135183	0.0256456	0.0179654	0.0120381	0.00997907	0.00622205	0.0137418	0.00710154	0.0101943	0.0102338	0.0102378	0.01597	0.0156706	0.0117794	0.0171507	0.0229737	0.0144905
ENSG00000004799	PDK4	0.0238142	0.0187823	0.000255047	0.0370817	0.00148868	0.000212987	0.00397084	0.0163154	0.000464555	0.00028968	0.00289692	0.00035928	0.00452318	0.000813987	0.00965492	0.000710848	0.0842589	0.00341664	0.000763396	0.000164012	0.00316513	0.000252842
ENSG00000004809	SLC22A16	0.0145039	0.012358	0.000262717	0.0292231	0.000498546	0.000169628	0.000349747	0.00638869	0.000142341	0.000269023	0.000223502	0.000256337	0.00305761	9.19515e-05	0.00409017	0.000333311	0.000764769	0.00373024	0.000339278	0.000164574	0.0472512	0.000725405
ENSG00000004838	ZMYND10	0.00201014	0.00074811	0.000795325	0.00103391	0.00141019	0.000611683	0.00440139	0.00135721	0.000951209	0.000828205	0.000648419	0.00195508	0.000318493	0.000573381	0.000557145	0.00126002	0.00066999	0.00145493	0.00283573	0.00115949	0.00362803	0.000961204
ENSG00000004846	ABCB5	0.000397472	0.000240161	0.00018477	0.000218466	0.00047098	0.00017398	0	0.00067687	0.00031258	0.000441214	0.000311685	0.000318412	0.00023613	7.09855e-05	0.000104594	0.000283723	0.000271506	0.000175445	0.000503019	0.0001111	0	0.000187096
ENSG00000004848	ARX	4.37439e-05	2.16687e-05	1.09224e-05	0	0	0	0.0003858	0	0	0	2.22149e-05	1.10412e-05	5.37854e-05	0	0	0	3.34387e-05	0	4.06737e-05	2.79002e-05	0	0
ENSG00000004864	SLC25A13	0.45149	0.415544	0.103309	0.392558	0.282406	0.0522549	0.200744	0.56667	0.11048	0.162187	0.157715	0.143435	0.386572	0.19316	0.438045	0.102041	0.533584	0.29913	0.130217	0.0994546	0.339245	0.176506
ENSG00000004866	ST7	0.151013	0.121653	0.0370822	0.0939807	0.104491	0.0617358	0.390217	0.327559	0.046449	0.0743909	0.009049	0.160527	0.21311	0.110961	0.153036	0.104081	0.0988715	0.196628	0.135762	0.20409	0.378903	0.0573641
ENSG00000004897	CDC27	0.374469	0.269621	0.170109	0.258831	0.32016	0.095408	0.489202	0.363797	0.208874	0.213356	0.226497	0.263998	0.399559	0.264414	0.174709	0.169902	0.356559	0.292286	0.249791	0.281252	0.401709	0.274228
ENSG00000004939	SLC4A1	0.000301222	0.000150584	0.000409115	0.000162279	0.000450696	0.000210106	0	0.000635303	0.000777677	0.000396408	0.000403004	0.000367252	0.000271862	0.000356742	0.000101362	0	0.000257576	0.000176079	0.000247068	0.000137603	0	6.22598e-05
ENSG00000004948	CALCR	0.000299011	0.000420468	0.000133245	0.000660204	0.000120934	0	0.000367588	0.00033465	5.00603e-05	6.94139e-05	0.000305857	7.79922e-05	0.000314115	0	0.000275424	0	0.000535106	0.000458817	7.818e-05	8.44835e-05	0.000887726	0.00037185
ENSG00000004961	HCCS	0.016381	0.0134286	0.00365119	0.0140653	0.00944264	0.002207	0.0142695	0.0232966	0.0049555	0.00390447	0.0076794	0.00469252	0.0185152	0.0112407	0.00833406	0.0031962	0.0131414	0.0117619	0.00342482	0.00834531	0.0158608	0.00646552
ENSG00000004975	DVL2	0.0293652	0.0110915	0.0151161	0.0160129	0.022217	0.0174673	0.027869	0.0249563	0.0184211	0.0141441	0.0169431	0.0185515	0.00898442	0.0158926	0.00776993	0.0136283	0.0156503	0.0258983	0.0186565	0.0129703	0.0415161	0.0270858
ENSG00000005001	PRSS22	0.00064427	4.63142e-05	9.98695e-05	0	0.000164039	0.000900927	0.000572388	0.000168639	0.000158184	0.000418782	4.4093e-05	0.00105085	0.000349245	0.000174238	0.00048646	0.00621458	1.87049e-05	0	0.000746068	0.00106162	0	0.00025002
ENSG00000005007	UPF1	0.213995	0.134712	0.0986195	0.11889	0.133446	0.195306	0.231646	0.197833	0.108398	0.123046	0.0826376	0.126289	0.165671	0.174136	0.145078	0.121955	0.17658	0.146806	0.10992	0.221962	0.129356	0.1208
ENSG00000005020	SKAP2	0.599678	0.543716	0.0207963	0.680995	0.500576	0.0253676	0.347123	0.684134	0.0375587	0.0635855	0.382654	0.191423	0.277816	0.233138	0.186061	0.185116	0.728056	0.812257	0.243417	0.0523188	0.442804	0.0400621
ENSG00000005022	SLC25A5	0.0414526	0.0338838	0.0124201	0.0330616	0.0257569	0.0121754	0.058253	0.0896102	0.0182921	0.0152684	0.0178319	0.0157484	0.038338	0.0205094	0.0305386	0.0170872	0.0604989	0.0333001	0.0177922	0.0166068	0.0370692	0.0220409
ENSG00000005059	MCUB	0.57577	0.346482	0.527411	0.315417	0.373448	0.300595	0.531905	0.351387	0.582084	0.469819	0.245669	0.354083	0.596916	0.159456	0.573603	0.23864	0.381501	0.328293	0.16644	0.424394	0.238693	1.01006
ENSG00000005073	HOXA11	0	1.45051e-05	1.08112e-05	0	0	0	0	0	0	0	0	0	0	0	6.85891e-05	0	0	0	0	0	0	0
ENSG00000005075	POLR2J	0.0106965	0.00606502	0.00613543	0.00735935	0.00705752	0.00413269	0.0137903	0.011389	0.00726972	0.0058441	0.0040885	0.00775238	0.00671033	0.0041029	0.00459991	0.00565049	0.00988547	0.0109765	0.00706686	0.00560589	0.00725773	0.00957461
ENSG00000005100	DHX33	0.040535	0.0165481	0.0170961	0.0304762	0.0307051	0.0104854	0.0396287	0.031864	0.0247352	0.0203662	0.0218494	0.0226087	0.00760121	0.0174502	0.00750022	0.022347	0.0207647	0.0307908	0.0166081	0.0125603	0.0602886	0.0394336
ENSG00000005102	MEOX1	0.00302073	0.000217602	0.00551697	0.000123621	0.00115328	0.0011487	0.00414972	0.000425163	0.00246871	0.0048679	8.56782e-05	0.00130058	0.000549375	0.000258786	0.000179054	0.000391501	0.000363576	0.000355973	0.000138728	0.00150378	0	0.00331074
ENSG00000005108	THSD7A	0.00417514	0.000571139	0.00051909	0.000730612	0.000691543	0.00046618	0.00145041	0.000677074	0.00146625	0.00075969	0.00056837	0.000709793	0.000508228	0.000539718	0.000468239	0.000281474	0.000758762	0.00118253	0.000368668	0.000407843	0.0599302	0.00131181
ENSG00000005156	LIG3	0.0905134	0.0564247	0.0509586	0.0483595	0.0650551	0.0411084	0.0917866	0.125934	0.0608796	0.0522586	0.0420351	0.0602853	0.0791107	0.0844695	0.0462307	0.0531279	0.0660194	0.128443	0.0628055	0.0895444	0.173296	0.0860416
ENSG00000005175	RPAP3	0.113962	0.0453131	0.0716856	0.0974191	0.119501	0.031537	0.13217	0.13107	0.0851496	0.0586543	0.0963415	0.0585792	0.0392156	0.0442015	0.0304396	0.0442013	0.126643	0.139922	0.0553919	0.0501969	0.133102	0.165314
ENSG00000005187	ACSM3	0.0834954	0.0480334	0.0120652	0.0621535	0.145566	0.00618377	0.014581	0.0167599	0.0170052	0.0100373	0.209437	0.0109304	0.0274608	0.24366	0.0242576	0.00870477	0.0150913	0.0174615	0.00918455	0.00974766	0.322305	0.0221751
ENSG00000005189	REXO5	0.00350087	0.00209838	0.000628647	0.00274771	0.000983854	0.000441629	0.0395676	0.00283917	0.000896806	0.00146892	0.000232209	0.00203428	0.000810155	0.000626134	0.00031814	0.00084241	0.001358	0.00154719	0.00269987	0.00044062	0.06997	0.00113404
ENSG00000005194	CIAPIN1	0.0382403	0.0222486	0.0220109	0.0243118	0.0231609	0.00857074	0.03606	0.0447418	0.0320899	0.0184609	0.0140416	0.0220931	0.0201767	0.0152824	0.0138834	0.0159967	0.0290228	0.0344774	0.0211657	0.0232123	0.0463319	0.0528662
ENSG00000005206	SPPL2B	0.103326	0.0436783	0.061013	0.0513169	0.117943	0.0484451	0.121021	0.0706208	0.0895097	0.0430761	0.124886	0.0456012	0.0384831	0.0968278	0.0322594	0.0372715	0.0562209	0.0916832	0.0426868	0.042584	0.211775	0.116009
ENSG00000005238	FAM214B	0.0389126	0.0382658	0.00193161	0.0391408	0.00432353	0.00447151	0.0125592	0.0470312	0.00202096	0.00324755	0.00202131	0.00572012	0.050311	0.0038819	0.0644133	0.00409211	0.0614848	0.00938152	0.00945815	0.00260087	0.0206157	0.00390214
ENSG00000005243	COPZ2	0.00191534	0.000852499	0.000296836	0.00172157	0.000798353	0.00021133	0.00579601	0.000167496	0.000463189	0.000327522	0.000229261	0.00131577	0.000308432	8.66016e-05	0.000311431	0.000505332	0.000793177	0.000178937	0.00306881	0.000303161	0	0.000496669
ENSG00000005249	PRKAR2B	0.0335033	0.0306201	0.0022671	0.0376399	0.00247188	0.00535635	0.00738684	0.103498	0.00523426	0.00293706	0.00166062	0.00324246	0.0183597	0.00123211	0.0131282	0.00258931	0.028942	0.0575509	0.00441458	0.00257328	0.133127	0.00606799
ENSG00000005302	MSL3	0.265651	0.145239	0.194512	0.177481	0.1585	0.168939	0.142719	0.194955	0.228434	0.140596	0.118174	0.127556	0.129279	0.116048	0.0854973	0.0688749	0.148872	0.255985	0.0736995	0.155947	0.122522	0.325655
ENSG00000005339	CREBBP	1.05833	0.806354	0.590172	0.764534	0.803979	0.52869	0.822259	0.870639	0.647443	0.644092	0.651693	0.712693	0.924877	0.772598	0.912658	0.61083	0.893	0.712162	0.662866	0.810728	0.667353	0.905547
ENSG00000005379	TSPOAP1	0.186162	0.105403	0.0272463	0.0886074	0.112416	0.0425259	0.203018	0.360905	0.0453926	0.061707	0.0232281	0.213874	0.154347	0.0794875	0.0655694	0.142142	0.105851	0.139215	0.367529	0.109391	0.0993895	0.0420391
ENSG00000005381	MPO	0.00717034	0.00776063	7.76874e-05	0.00920608	0.000216665	0.000254516	0.000357698	0.00317542	9.75161e-05	9.00452e-05	6.78963e-05	0.00012274	0.0067675	0	0.00334503	0	0.0036207	0.000632103	8.00462e-05	0.000131261	0.0210822	0.000189259
ENSG00000005421	PON1	0.000131234	5.65491e-05	0.000104271	0.000107663	0.000216283	4.17584e-05	0	8.16278e-05	0.00014753	8.20072e-05	0.00016301	8.95368e-05	5.2263e-05	0	0.000174851	0.00026318	3.61875e-05	0	0.000316771	2.80538e-05	0	6.23654e-05
ENSG00000005436	GCFC2	0.0821799	0.0274929	0.0655189	0.0455984	0.0836345	0.020508	0.0800908	0.0780304	0.0857749	0.0623409	0.0570582	0.0647071	0.0152291	0.0402779	0.0125702	0.0556455	0.045025	0.110224	0.0385686	0.043291	0.083292	0.145925
ENSG00000005448	WDR54	0.00558421	0.000805683	0.00394441	0.00094295	0.00523184	0.00423456	0.00850702	0.00372989	0.0050752	0.00511078	0.00345039	0.00678981	0.00116519	0.00303036	0.000803081	0.0057337	0.00176701	0.00558693	0.00411414	0.00480913	0.00184843	0.00796586
ENSG00000005469	CROT	0.0410788	0.00938384	0.0280074	0.0148117	0.0337885	0.0102552	0.0536567	0.0297806	0.034872	0.0427816	0.0199293	0.0497413	0.00817154	0.0113396	0.00471924	0.0390737	0.0191834	0.03193	0.0457815	0.0241965	0.0614876	0.0600522
ENSG00000005471	ABCB4	0.0376898	0.0024039	0.00116564	0.00268059	0.139907	0.00128894	0.00688791	0.102955	0.00194685	0.00150021	0.255901	0.00226305	0.00419385	0.0860508	0.00312746	0.00459803	0.00204001	0.00975718	0.00274054	0.00137814	0.00549729	0.00215528
ENSG00000005483	KMT2E	1.10934	0.829458	0.642641	0.712916	1.01695	0.848681	1.13444	1.18795	0.741374	0.831236	0.783868	0.875407	1.0234	1.04731	0.600181	0.913417	0.869039	0.831609	0.756598	1.1915	1.01069	1.00818
ENSG00000005486	RHBDD2	0.037014	0.0169932	0.0320475	0.0126092	0.0216358	0.0542936	0.0244292	0.018246	0.0250701	0.043159	0.00983697	0.0219125	0.0293651	0.0243734	0.0168833	0.0166452	0.0145255	0.0122669	0.0129142	0.0748946	0.0270589	0.0218048
ENSG00000005513	SOX8	0.000710141	7.02737e-06	0.00151803	5.57292e-05	0.000372436	0.000675165	0	0.000166409	0.00200028	0.00095588	4.51044e-05	0.00023115	5.19353e-05	0	0.000104023	0.000312717	9.4188e-05	0	9.88695e-05	0.000631803	0	0.00317953
ENSG00000005700	IBTK	0.201025	0.125456	0.0954883	0.161227	0.141171	0.0393258	0.400384	0.25636	0.126112	0.125736	0.0903574	0.127602	0.0934501	0.0580497	0.0653551	0.117438	0.168823	0.172763	0.0975114	0.0717515	0.202484	0.199619
ENSG00000005801	ZNF195	0.0645756	0.0247649	0.0428712	0.0365361	0.0591933	0.0310219	0.0790602	0.0614947	0.0546531	0.0456953	0.0430671	0.0589955	0.0156779	0.0407023	0.0193267	0.0441992	0.0329886	0.0652432	0.0506374	0.0408745	0.135323	0.0822017
ENSG00000005810	MYCBP2	1.31916	0.925628	0.917747	0.954654	1.3436	0.583161	1.2541	1.27855	1.06029	0.961458	1.13595	0.883531	0.766256	1.0422	0.532413	0.784913	1.08131	0.818287	0.672733	0.838087	1.20584	1.46846
ENSG00000005812	FBXL3	0.203277	0.122338	0.152617	0.0872359	0.200029	0.12741	0.229713	0.167688	0.1711	0.171557	0.138364	0.150482	0.181597	0.193728	0.153271	0.0972612	0.214666	0.163327	0.120478	0.26648	0.196528	0.163928
ENSG00000005844	ITGAL	0.900351	0.505879	0.340085	0.783972	0.355692	0.261146	0.747903	0.60128	0.396956	0.500521	0.115362	0.99763	0.350544	0.148491	0.357651	0.576896	1.27547	0.404175	0.948392	0.468503	0.327505	0.495695
ENSG00000005882	PDK2	0.0159299	0.00514797	0.00959378	0.00939548	0.0103068	0.00326749	0.0157733	0.0121286	0.00871193	0.0090012	0.00684324	0.0107414	0.00318827	0.00295519	0.00313005	0.00870467	0.00882788	0.0249917	0.00825272	0.00425942	0.0144891	0.021886
ENSG00000005884	ITGA3	0.00750597	0.000253833	0.0059979	0.000454531	0.0153765	0.00381772	0.0283238	0.00136056	0.00424441	0.0111863	0.00186455	0.00684312	0.000755499	0.00272756	0.000596526	0.0104786	0.000804625	0.00106912	0.00125993	0.00311119	0.00873311	0.00888127
ENSG00000005889	ZFX	0.357331	0.320301	0.136875	0.206518	0.240726	0.133289	0.340692	0.336082	0.151781	0.150769	0.19486	0.180169	0.345944	0.24871	0.299046	0.15174	0.305424	0.242357	0.16657	0.207622	0.220419	0.313789
ENSG00000005893	LAMP2	0.121258	0.0924309	0.0315349	0.134677	0.0486366	0.0190465	0.0867071	0.116022	0.0444122	0.0390343	0.0370448	0.0522645	0.109044	0.0407934	0.0863764	0.0322687	0.122128	0.099793	0.0462869	0.0384192	0.198006	0.0807495
ENSG00000005961	ITGA2B	0.00649885	0.00276844	0.00274082	0.00268195	0.00455041	0.00208703	0.00910581	0.00573199	0.00332159	0.00357841	0.00299556	0.00401126	0.00311425	0.00320189	0.00200083	0.00244985	0.00209961	0.0032911	0.00422535	0.00320913	0.0949398	0.00243993
ENSG00000005981	ASB4	4.27253e-05	6.32988e-05	4.40629e-05	5.43295e-05	7.22251e-05	0	0	8.89176e-05	4.71022e-05	3.14278e-05	4.21611e-05	7.59483e-05	5.20127e-05	0	3.44461e-05	5.58976e-05	0	0	6.00982e-05	0.000109709	0	0.000125878
ENSG00000006007	GDE1	0.0248983	0.0129241	0.0102163	0.0190407	0.0170461	0.0099164	0.0465771	0.024318	0.0163665	0.0170385	0.00911027	0.025832	0.0133724	0.0154692	0.0126743	0.0174211	0.0291956	0.0307051	0.0203419	0.0256481	0.0337132	0.0137562
ENSG00000006015	REX1BD	0.0270776	0.0146084	0.0144183	0.0191859	0.0168773	0.00752524	0.0324637	0.0279393	0.0193756	0.0161331	0.00900072	0.0175535	0.0146931	0.00772728	0.00604763	0.0167361	0.0168729	0.0138451	0.0148899	0.0124692	0.0176373	0.0272277
ENSG00000006016	CRLF1	0.00517251	0.00264749	0.00307196	0.00330862	0.00315981	0.00194376	0.00576676	0.00514819	0.00334942	0.00271389	0.0024499	0.0029201	0.00256788	0.00299198	0.00181576	0.00266284	0.00330548	0.00246778	0.00245691	0.00277903	0.00180993	0.00508009
ENSG00000006025	OSBPL7	0.0643377	0.0173641	0.0301479	0.0247846	0.047558	0.0482116	0.10249	0.04483	0.0337505	0.0448291	0.0271699	0.0928137	0.0243353	0.0282585	0.0175565	0.0698339	0.012335	0.0590725	0.0869524	0.0922856	0.0462827	0.0498511
ENSG00000006042	TMEM98	4.54341e-05	2.09145e-05	2.17899e-05	5.27346e-05	7.47023e-05	4.43098e-05	0	8.70794e-05	2.46325e-05	5.28166e-05	6.55504e-05	4.47892e-05	0.000155467	0	0	0.000112287	3.80104e-05	0.000367928	1.89373e-05	0	0.00775557	5.99115e-05
ENSG00000006047	YBX2	0.000131872	3.51762e-05	9.73516e-05	1.90967e-05	0.000125156	4.08388e-05	0.000738537	8.57765e-05	0.000198787	0.000121347	4.44243e-05	8.90258e-05	0	0	3.57379e-05	0.00016995	3.69163e-05	0.00017079	6.04041e-05	6.88954e-05	0	0.000349317
ENSG00000006059	KRT33A	0	6.73152e-06	0	0	0	0	0	0	0	0	0	0	0	0	3.54495e-05	0	0	0	0	0	0	0
ENSG00000006062	MAP3K14	0.289908	0.150766	0.131153	0.209422	0.267394	0.0989763	0.264781	0.383889	0.138295	0.182836	0.191209	0.169131	0.204863	0.180038	0.140153	0.135409	0.269045	0.385349	0.117599	0.201856	0.148542	0.213697
ENSG00000006071	ABCC8	0.000168659	0.000147366	8.82308e-05	8.95841e-05	0.000272528	8.62188e-05	0.000278814	0.00016871	7.07818e-05	9.99963e-05	6.5976e-05	0.000112253	0.000210121	8.82399e-05	0.000139426	0.0001114	0.000131458	0.000355764	8.13986e-05	2.74257e-05	0	0.000186302
ENSG00000006116	CACNG3	0.000456885	0.000325984	0.000272966	0.000405189	0.000854922	0.000171025	0.000349852	0.00114406	0.000414755	0.000357	0.000612043	0.000508614	0.000588382	0.00146555	0.000279335	0.000145094	0.000376338	0.000355876	0.000245851	0.000546709	0	0.000548782
ENSG00000006118	TMEM132A	0.0033994	0.00462471	0.000298751	0.00207488	0.00179622	0.000130292	0.000721515	0.0045976	0.000513474	0.000181989	0.000673269	0.000330294	0.00494573	0.00146441	0.00367222	0.000339428	0.00274363	0.00144873	0.000217606	0.000220973	0.000889579	0.000436962
ENSG00000006125	AP2B1	0.376694	0.220555	0.191786	0.235754	0.302869	0.124221	0.332168	0.324601	0.226788	0.244686	0.210641	0.296352	0.240286	0.218134	0.172805	0.215337	0.288914	0.27465	0.22075	0.235632	0.39487	0.343099
ENSG00000006128	TAC1	4.31534e-05	0	0	0	0	0	0	0	0	0	0	0	0	0	0	0	0	0	0	0	0	0
ENSG00000006194	ZNF263	0.136812	0.0576431	0.103661	0.088718	0.104988	0.0433989	0.0669257	0.0864207	0.107472	0.0811512	0.0846919	0.0738302	0.0527697	0.0486361	0.0731831	0.0589996	0.0524535	0.0955178	0.0710333	0.0708951	0.0913627	0.157309
ENSG00000006210	CX3CL1	0	2.03242e-05	0	5.23701e-05	2.35549e-05	8.47114e-05	0	0	7.26958e-05	4.43264e-05	4.48133e-05	2.20831e-05	5.09066e-05	0	0	5.68292e-05	7.38407e-05	0	2.00845e-05	0.000166785	0	0
ENSG00000006282	SPATA20	0.029644	0.0197872	0.00858413	0.0225034	0.016845	0.00904211	0.0327519	0.0377512	0.00958136	0.00933511	0.0102022	0.0130025	0.014889	0.0116141	0.0130021	0.0122355	0.0159125	0.0120249	0.0116041	0.0106067	0.0239922	0.00696771
ENSG00000006283	CACNA1G	0.000341253	0.000176025	6.58241e-05	0.000107612	0.000251117	0.000513888	0.00070151	0.000489109	9.59139e-05	0.00011422	0.000132792	0.000169475	0.000929058	0.00121949	0.00203286	0.000167632	7.35464e-05	0	9.20563e-05	0.000206927	0	6.27698e-05
ENSG00000006327	TNFRSF12A	0.00270772	0.0032073	0.000210469	0.00129358	0.000250545	0.00143474	0.00143437	0.00347173	0.000197141	0.000411429	0.000242696	0.000514814	0.0178212	0.00143134	0.0410615	0.000564316	0.00163762	0.000700428	0.00106288	0.000883568	0.000921177	0.000186116
ENSG00000006377	DLX6	0	0	1.08182e-05	1.89551e-05	0	0	0	0	0	6.40842e-06	0	0	5.22812e-05	0	0	0	3.69561e-05	0	0	2.78454e-05	0	0
ENSG00000006432	MAP3K9	0.0410818	0.00219477	0.0241081	0.00168373	0.126971	0.0324205	0.0918507	0.0122411	0.0379518	0.0335467	0.111695	0.0304186	0.0128774	0.117687	0.00454805	0.022648	0.00430328	0.0174171	0.0207401	0.0690127	0.0209871	0.0390401
ENSG00000006451	RALA	0.194006	0.124874	0.121927	0.113776	0.153901	0.124636	0.156764	0.391075	0.166905	0.12634	0.100466	0.0911864	0.352608	0.297667	0.28705	0.0651943	0.131145	0.152058	0.0698352	0.161584	0.159248	0.274162
ENSG00000006453	BAIAP2L1	0.0103948	0.00535344	0.00598352	0.00575799	0.00867443	0.00415742	0.00629075	0.00756661	0.00515421	0.00691867	0.0112969	0.00266227	0.0100905	0.0177929	0.010938	0.00257721	0.00636621	0.0513304	0.00197572	0.00420523	0.00457692	0.0129783
ENSG00000006459	KDM7A	0.770148	0.654365	0.357793	0.738278	0.553044	0.36786	0.336795	0.921351	0.443373	0.329173	0.424853	0.372837	0.767496	0.420825	0.613032	0.284125	0.376836	0.360656	0.229979	0.562922	0.208326	0.544239
ENSG00000006468	ETV1	0.00085656	0.000598516	0.000109563	0.000286525	0.000456172	0.000209494	0.00185915	0.000426878	7.11607e-05	0.000796455	8.77936e-05	0.000938598	0.000810751	9.16892e-05	0.000267278	0.00076616	0.000352917	0	0.000100295	0.000416594	0	0.000185536
ENSG00000006530	AGK	0.139008	0.0483292	0.0836584	0.0586089	0.108821	0.0433304	0.317932	0.140027	0.0971435	0.112424	0.0533714	0.182779	0.0429884	0.0604287	0.0320324	0.0970061	0.0757133	0.10409	0.215489	0.132367	0.128804	0.163477
ENSG00000006534	ALDH3B1	0.0508185	0.0488714	0.00059028	0.0671809	0.00337844	0.0003196	0.00394987	0.042191	0.000657315	0.000709681	0.00241108	0.00063811	0.0427149	0.00122402	0.0350502	0.000845422	0.0904329	0.0123557	0.00213401	0.000779178	0.0108177	0.00130386
ENSG00000006555	TTC22	0.0174625	0.000363103	0.0114678	0.000623447	0.0157365	0.00493639	0.0243017	0.00435774	0.0133279	0.0179235	0.00560232	0.0363513	0.00181895	0.00487885	0.00107431	0.0293731	0.0015801	0.0033931	0.0361672	0.0122113	0.00451229	0.0252482
ENSG00000006576	PHTF2	0.450097	0.208641	0.185941	0.266528	0.66523	0.106508	0.448993	0.32085	0.161339	0.400354	0.447427	0.234095	0.167442	0.382152	0.152398	0.204254	0.8471	0.222841	0.130213	0.198748	0.273138	0.291714
ENSG00000006606	CCL26	4.19351e-05	0.000120041	2.20059e-05	0.000105739	2.46667e-05	0	0	0	4.81874e-05	3.11751e-05	6.42242e-05	2.24466e-05	0.000254245	0	3.39451e-05	0	0.00020584	0	3.91132e-05	2.76489e-05	0	6.17113e-05
ENSG00000006607	FARP2	0.232395	0.18753	0.0466553	0.122655	0.429687	0.0454042	0.343417	0.491793	0.0595381	0.0618912	0.30354	0.0755795	0.250502	0.44341	0.130598	0.0589672	0.378366	0.452351	0.0706616	0.0650376	0.159742	0.0853431
ENSG00000006611	USH1C	0	2.82162e-05	1.05233e-05	3.70452e-05	0	0	0	0	0	3.78883e-05	2.23113e-05	1.08301e-05	0.000103942	0	6.99702e-05	0	0	0	6.02354e-05	2.77944e-05	0	0
ENSG00000006625	GGCT	0.0114409	0.00528944	0.00692374	0.0086597	0.00889263	0.00185236	0.0181887	0.0154393	0.00860354	0.00606693	0.00658923	0.00687674	0.0041498	0.00166462	0.00314223	0.00629201	0.00626425	0.00665475	0.00737335	0.00245768	0.0214082	0.0140085
ENSG00000006634	DBF4	0.14802	0.052756	0.111239	0.0288329	0.182129	0.147298	0.256246	0.141962	0.126702	0.156755	0.129654	0.176878	0.0807285	0.249431	0.0601435	0.130004	0.116525	0.165281	0.140521	0.296246	0.128575	0.0753195
ENSG00000006638	TBXA2R	0.000808967	7.22e-05	0.000701533	0.000128375	0.00107793	0.000294297	0.000383173	0.000508278	0.00296952	0.000296547	0.00255119	0.00046432	0.000150333	0.000632285	6.71359e-05	0.000170455	9.43792e-05	0.000362717	0.000642105	0.000272749	0.00271165	0.00375111
ENSG00000006652	IFRD1	0.387155	0.390309	0.141353	0.234915	0.254278	0.352704	0.29379	0.395978	0.194314	0.191195	0.202027	0.187444	0.42412	0.473352	0.219704	0.2441	0.276554	0.272663	0.17915	0.394619	0.23286	0.0799393
ENSG00000006659	LGALS14	0	7.25313e-06	4.3406e-05	0	0	0	0.000373347	0	0	1.29843e-05	0	1.06361e-05	0	0	3.41097e-05	0	0	0	0	0	0	0
ENSG00000006695	COX10	0.152291	0.0663581	0.112196	0.0983086	0.135125	0.0493136	0.191713	0.167987	0.13842	0.11571	0.0860282	0.0988358	0.036708	0.0505405	0.0491416	0.0804139	0.12554	0.112333	0.0815203	0.0617925	0.1273	0.238936
ENSG00000006704	GTF2IRD1	0.00679293	0.00321296	0.00239472	0.0012917	0.00311791	0.00379383	0.0018068	0.00469357	0.00100618	0.00942832	0.00166057	0.00135081	0.0124887	0.00537764	0.0126969	0.00110904	0.00117352	0.00424387	0.000759183	0.00488513	0.0189404	0.00335532
ENSG00000006712	PAF1	0.0796987	0.0459038	0.0461152	0.0377182	0.0657388	0.104398	0.065977	0.0648226	0.0460216	0.0574129	0.0462515	0.0427249	0.0491224	0.110118	0.0358022	0.0391469	0.0434291	0.0455158	0.0300733	0.0850749	0.0421113	0.0256063
ENSG00000006715	VPS41	0.486036	0.34874	0.1938	0.377653	0.389476	0.107828	0.361347	0.538337	0.23269	0.220883	0.3943	0.27419	0.229053	0.30352	0.159666	0.196822	0.448507	0.406853	0.241445	0.187323	0.498959	0.355306
ENSG00000006740	ARHGAP44	0.00255917	0.000548595	0.000556824	0.000643601	0.0260164	0.000466545	0.0277236	0.0012399	0.000553096	0.000599271	0.00165042	0.000598456	0.000742161	0.00897181	0.000606867	0.00050445	0.000833893	0.00215298	0.000823379	0.000601925	0.0097376	0.000688184
ENSG00000006744	ELAC2	0.116433	0.0516194	0.068048	0.0641851	0.091974	0.0563168	0.108473	0.0856287	0.0778242	0.0711776	0.0554619	0.0779125	0.045364	0.0687542	0.0341931	0.0620565	0.0897379	0.0888352	0.0718577	0.0770402	0.134035	0.101712
ENSG00000006747	SCIN	0.00208345	0.00181625	0.000625718	0.000824028	0.00518473	0.000127019	0.00754286	0.00177279	0.000492467	0.00046107	0.00105429	0.000494255	0.00247927	0.00112704	0.00404533	0.000283577	0.00119224	0.00182477	0.000198981	0.000219711	0	0.0015093
ENSG00000006756	ARSD	0.0412102	0.0373295	0.0015109	0.0467564	0.0103428	0.000937318	0.00725211	0.0506794	0.00305491	0.00328043	0.00653057	0.00817108	0.0283885	0.00335868	0.0227864	0.00318062	0.024469	0.0280176	0.0134012	0.00265391	0.0752101	0.00245522
ENSG00000006757	PNPLA4	0.00523532	0.00184296	0.00447375	0.00419827	0.00571536	0.00171626	0.00597358	0.00635045	0.00540314	0.00342285	0.00594531	0.00320044	0.00212028	0.00299047	0.00162825	0.00350582	0.00493895	0.00728002	0.00312442	0.00251389	0.00943862	0.0160762
ENSG00000006788	MYH13	0.000507791	0.000225334	0.000229988	0.000236809	0.000223072	0.000169016	0.000713664	0.00066781	0.000218022	0.000245707	0.000151358	0.000256865	0.000359395	9.48299e-05	0.000208708	0.000253248	0.000313038	0.000186435	0.000295671	0.000246634	0	0.00031395
ENSG00000006831	ADIPOR2	0.221304	0.1696	0.0811578	0.143255	0.126713	0.0972822	0.193402	0.185511	0.108194	0.0912605	0.0885269	0.170747	0.198967	0.0964073	0.160706	0.0966538	0.172895	0.121261	0.131595	0.097366	0.238423	0.159529
ENSG00000006837	CDKL3	0.0299502	0.00961713	0.0252718	0.0161496	0.0314788	0.010711	0.0256297	0.0248816	0.0324143	0.0188161	0.0216759	0.021591	0.0073107	0.0164236	0.00510962	0.0174398	0.0113935	0.0209158	0.0192091	0.0153611	0.0472427	0.047815
ENSG00000007001	UPP2	0.0129827	0.00165463	0.00688014	0.00283487	0.00813066	0.00257022	0.00717944	0.00438174	0.00529798	0.0286365	0.00145777	0.00801395	0.00162284	0.00166943	0.00132035	0.00566456	0.00375559	0.00482686	0.00244988	0.00623006	0.0138893	0.0158246
ENSG00000007038	PRSS21	0.0026197	0.00219577	0.0012728	0.00140464	0.00221194	0.00100766	0.00321965	0.00093896	0.0014103	0.00147516	0.00051483	0.00328166	0.00152705	0.00137901	0.00102751	0.0031229	0.000875489	0.0018201	0.000975268	0.00162062	0.0105936	0.00354004
ENSG00000007047	MARK4	0.241193	0.173456	0.0750714	0.172821	0.138451	0.0529901	0.209168	0.160649	0.0904918	0.0994139	0.0862579	0.16681	0.25202	0.0755538	0.127631	0.0881442	0.175079	0.201757	0.124842	0.119996	0.180701	0.130784
ENSG00000007062	PROM1	0.00106762	0.000378761	0.000288073	0.000469732	0.000478232	0.000294117	0.00182136	0.000887509	0.000464701	0.000378302	0.00023924	0.00108773	0.0002976	8.88886e-05	0.00020589	0.000165512	0.000298056	0.00106366	0.00151026	0.000771184	0.581249	0.000686795
ENSG00000007080	CCDC124	0.0192461	0.012135	0.0073487	0.0128979	0.0119496	0.0071966	0.0305992	0.019189	0.00988051	0.00896249	0.00692139	0.011333	0.0122417	0.007223	0.00849976	0.00797282	0.014316	0.0112597	0.0104385	0.00922341	0.0141384	0.0118284
ENSG00000007129	CEACAM21	0.132494	0.00490126	0.180439	0.00817584	0.14686	0.0438976	0.176465	0.0244183	0.204518	0.150546	0.107112	0.142367	0.00951571	0.0307279	0.00744171	0.141664	0.014556	0.153198	0.111994	0.06133	0.079864	0.429109
ENSG00000007168	PAFAH1B1	0.624546	0.452835	0.305861	0.382982	0.492448	0.443277	0.590874	0.553349	0.359242	0.374133	0.323243	0.420812	0.57592	0.562837	0.627093	0.320695	0.526648	0.413561	0.377902	0.488194	0.609304	0.496995
ENSG00000007171	NOS2	0.000435981	0.000131894	0.000700809	0.000179806	0.000677438	0.000444216	0.000368175	0.000267649	0.000967837	0.000556928	0.000606508	0.000367306	0.000148228	0.000220415	0	0.000313372	0.000243582	0.000351481	0.000258217	0.000535644	0	0.00203284
ENSG00000007174	DNAH9	0.00236529	0.00116314	0.00104722	0.00120508	0.00212662	0.00105851	0.00182091	0.00143931	0.00178665	0.00128003	0.00145985	0.00148409	0.00137865	0.0010625	0.000998854	0.000902802	0.00147458	0.00180671	0.00148628	0.00160962	0.000907675	0.00183539
ENSG00000007202	KIAA0100	0.340914	0.235834	0.126449	0.279566	0.203739	0.11357	0.254026	0.457345	0.142523	0.144666	0.126135	0.166094	0.202522	0.135351	0.131148	0.140722	0.29928	0.516953	0.153124	0.179661	0.281025	0.20646
ENSG00000007216	SLC13A2	4.14471e-05	2.78224e-05	2.13137e-05	5.52081e-05	7.30263e-05	0	0	6.90916e-05	2.41221e-05	3.80522e-05	2.19805e-05	6.23372e-05	0	8.61556e-05	3.39551e-05	0	5.63625e-05	0	4.04552e-05	5.39944e-05	0	0.000125964
ENSG00000007237	GAS7	1.00282	1.0858	0.0190306	1.07769	0.106078	0.0423366	0.197478	1.27659	0.0238241	0.0396563	0.0664318	0.202589	1.17869	0.0731704	0.931361	0.0725844	0.892914	0.201304	0.418362	0.0714176	0.174601	0.0220973
ENSG00000007255	TRAPPC6A	0.0293801	0.010053	0.0239735	0.0131686	0.0249894	0.00763402	0.0195847	0.0216412	0.0278879	0.0204904	0.016338	0.0172234	0.00725042	0.0097657	0.00554089	0.0178054	0.0139104	0.0240582	0.0138972	0.0111962	0.0309155	0.0419803
ENSG00000007264	MATK	0.0306395	0.00155108	0.00331828	0.00135066	0.0119351	0.0095909	0.0524961	0.00673907	0.0111944	0.00996698	0.00327935	0.0733117	0.00452348	0.00308601	0.00363208	0.0612677	0.00277915	0.00549908	0.147338	0.0232456	0.0244363	0.00917015
ENSG00000007306	CEACAM7	8.17558e-05	2.90831e-05	1.12375e-05	0.000108445	7.6028e-05	0	0	0.000172511	4.85613e-05	3.20681e-05	2.2939e-05	2.26699e-05	5.33946e-05	0.000179485	0	5.64545e-05	5.58797e-05	0	0.000100682	5.46214e-05	0	0
ENSG00000007312	CD79B	0.00963885	0.000828449	0.000923427	0.00195232	0.0480434	0.000546511	0.0114329	0.00223237	0.00119905	0.00162508	0.0549302	0.00136356	0.00121218	0.0144166	0.00216156	0.00148404	0.0172625	0.00231128	0.00250552	0.000436636	0.00446318	0.0025248
ENSG00000007314	SCN4A	0.00114753	7.57472e-05	0.00016518	7.36504e-05	0.0022102	0.000296339	0.00101845	0.000430166	0.000135357	0.000194297	0.00435946	0.000335984	4.90911e-05	0.00233146	0.000244588	0.00105421	0.000241193	0.000478379	0.000689551	0.000307528	0	0.000285833
ENSG00000007341	ST7L	0.100405	0.0456373	0.0702345	0.0671428	0.0801572	0.0337495	0.0822553	0.102691	0.0824724	0.068679	0.0513905	0.0612579	0.0417356	0.0502184	0.0211005	0.0525411	0.0672969	0.117506	0.043955	0.0547874	0.143697	0.118574
ENSG00000007350	TKTL1	0.00891911	0.00868418	0.000670748	0.00192326	0.00156319	0.00126727	0.00712342	0.00276417	0.00132191	0.00254418	0.000348444	0.00435155	0.0352953	0.000880583	0.00933777	0.00883378	0.00364091	0.00140046	0.017192	0.00187977	0.0022526	0.00278455
ENSG00000007372	PAX6	0.000215486	6.93713e-05	0.000153649	0.000145443	0.000260594	4.26017e-05	0.00036336	0.000252519	0.000336239	0.000131931	0.00011015	0.000167265	0.000100689	0.00017975	3.57131e-05	0	9.30577e-05	0.000357105	0.000140769	0.000164802	0.000866267	0.000126425
ENSG00000007376	RPUSD1	0.00659914	0.00411469	0.00298475	0.00593072	0.00378879	0.00198806	0.00975139	0.00686876	0.00318608	0.00362746	0.00256419	0.00389702	0.00396291	0.00237153	0.00229015	0.00367411	0.00557418	0.00686658	0.00449068	0.00217818	0.00623611	0.0060048
ENSG00000007384	RHBDF1	0.00149176	0.000989735	0.000434592	0.000526666	0.00135463	0.000379702	0.00110144	0.00145043	0.000893676	0.000359896	0.000663361	0.000522976	0.00095657	0.00174613	0.000448701	0.000561085	0.000329603	0.00109049	0.00088516	0.000728899	0.00457208	0.000782004
ENSG00000007392	LUC7L	0.424738	0.308133	0.204598	0.21027	0.296358	0.322833	0.306758	0.382002	0.262917	0.225333	0.226144	0.237891	0.380038	0.351062	0.280108	0.207182	0.252354	0.329686	0.220365	0.297308	0.45275	0.293815
ENSG00000007402	CACNA2D2	0.0525452	0.00313152	0.0109043	0.00306204	0.0222075	0.0372428	0.0568618	0.0080226	0.0199454	0.0134556	0.00339917	0.181728	0.0136531	0.0137342	0.00731365	0.219599	0.00741063	0.00874443	0.156372	0.089277	0.0154784	0.0176509
ENSG00000007516	BAIAP3	0.0156914	0.000923201	0.000753528	0.001165	0.086355	0.00754074	0.0268563	0.00204952	0.00226682	0.0181062	0.00430775	0.0121133	0.00132956	0.0336532	0.00213461	0.0133136	0.00171576	0.00232636	0.0112309	0.00847422	0.0130567	0.00164818
ENSG00000007520	TSR3	0.00705108	0.00425353	0.00310655	0.00456694	0.00552536	0.00226291	0.00786441	0.00821991	0.00407668	0.00441874	0.0042961	0.00588836	0.00494307	0.00377092	0.00294109	0.00414488	0.00757826	0.00495911	0.00525302	0.00355342	0.00727354	0.00573116
ENSG00000007541	PIGQ	0.0193017	0.00961427	0.00951551	0.0135195	0.0122911	0.00519832	0.0190432	0.0158756	0.011609	0.0102307	0.00809617	0.00968696	0.0068904	0.00773206	0.00472685	0.00948013	0.0109792	0.0208599	0.0085033	0.00585151	0.0171189	0.0168619
ENSG00000007545	CRAMP1	0.18161	0.0925997	0.0851651	0.117033	0.13271	0.0528604	0.202039	0.168384	0.0917077	0.097626	0.108789	0.0993484	0.118719	0.101952	0.0962204	0.0761091	0.135462	0.182006	0.170622	0.0740112	0.341563	0.131045
ENSG00000007866	TEAD3	0.000550943	0.000296471	0.000391182	0.000216539	0.00059528	0.000378768	0	0.000428923	0.000223889	0.000387346	0.000243274	0.00028861	0.000459988	0.000261994	0.000384242	0.00102231	0.00032986	0.000926769	0.000360156	0.000329682	0	0.000375639
ENSG00000007908	SELE	0.000168474	6.87429e-05	5.47915e-05	0.000107986	9.66781e-05	8.26255e-05	0	8.257e-05	0.0002401	0.00010772	4.3698e-05	0.000121194	5.34763e-05	0	3.313e-05	5.81146e-05	3.69968e-05	0.000384857	0.000236873	5.59481e-05	0	0.00018279
ENSG00000007923	DNAJC11	0.145993	0.0658413	0.0952049	0.0965919	0.120905	0.0492278	0.128203	0.142478	0.117137	0.0972993	0.0853294	0.101305	0.0341497	0.053947	0.0288107	0.0884025	0.0980881	0.116383	0.0724924	0.0625961	0.149266	0.181871
ENSG00000007933	FMO3	0.000244393	2.75518e-05	2.81618e-05	1.79874e-05	0.000496693	4.26071e-05	0	0	2.4272e-05	3.13827e-05	0.000536813	4.53439e-05	4.97141e-05	8.45853e-05	0	0	7.39153e-05	0.00514212	6.04574e-05	0	0	6.32073e-05
ENSG00000007944	MYLIP	0.299915	0.178798	0.235761	0.0940363	0.306271	0.2791	0.297937	0.26374	0.287016	0.266048	0.228949	0.294118	0.257973	0.344701	0.201001	0.317783	0.217521	0.15429	0.234313	0.381269	0.209967	0.194256
ENSG00000007952	NOX1	0.000577289	9.89905e-05	0.000957794	0.000126226	0.002091	0.000232555	0.000749844	0.00033927	0.00158589	0.000195395	0.0032045	0.00024891	5.3472e-05	0.0022739	0.000101781	0.00020113	0.000222485	0.000359486	0.000101686	8.29219e-05	0.00087466	0.00314487
ENSG00000007968	E2F2	0.0118166	0.00592447	0.000304702	0.0136651	0.00487512	0.000994043	0.14107	0.00755642	0.000435322	0.00454341	0.00128158	0.00164384	0.00760796	0.0011675	0.00827872	0.00039783	0.0266502	0.0189625	0.000916804	0.00111327	0.00138202	0.000558081
ENSG00000008018	PSMB1	0.105624	0.0734049	0.0564431	0.062156	0.0803277	0.0401485	0.114737	0.110978	0.067392	0.0653402	0.0479577	0.08084	0.0901082	0.0720446	0.0637455	0.0623914	0.110148	0.0529651	0.0731221	0.107719	0.0985881	0.0757197
ENSG00000008056	SYN1	0.0033559	0.00353636	0.000430726	0.00125862	0.000270579	0.000377219	0.00107406	0.00333938	0.000474938	0.00062724	0.00024283	0.000391103	0.0154626	0.000275648	0.0077651	0.000457182	0.00358769	0.00124173	0.000181255	0.000643401	0.000872857	0.000802216
ENSG00000008083	JARID2	1.82883	2.15051	0.391487	1.34839	0.721966	0.543256	0.940455	1.85497	0.49385	0.454364	0.919914	0.520725	3.29997	0.826099	2.37991	0.548244	1.07949	1.02292	0.727682	0.568014	1.49175	0.736399
ENSG00000008086	CDKL5	0.0930333	0.0562744	0.0337378	0.0865014	0.050398	0.0252651	0.0511038	0.171522	0.0379776	0.0333398	0.0549719	0.0410811	0.0309789	0.0751163	0.0270057	0.0358453	0.108597	0.100056	0.0271171	0.0294416	0.0828405	0.0683019
ENSG00000008118	CAMK1G	8.42868e-05	0.000116094	2.20586e-05	1.7607e-05	2.47132e-05	0	0	0.000169155	0	1.81622e-05	0	2.17493e-05	0.000632699	0	0.00200203	0	5.56812e-05	0.000357522	0	0	0	0
ENSG00000008128	CDK11A	0.38027	0.238478	0.191064	0.202357	0.252348	0.213216	0.330121	0.299058	0.202613	0.239686	0.151277	0.239901	0.298843	0.240744	0.22097	0.207168	0.244473	0.324763	0.200706	0.316608	0.236754	0.173194
ENSG00000008130	NADK	0.221379	0.1743	0.0244505	0.275449	0.0834647	0.0150694	0.101691	0.140153	0.0295743	0.0309927	0.0533758	0.0384064	0.098656	0.0605058	0.163491	0.0470935	0.310108	0.301066	0.0495664	0.0186472	0.054292	0.0457041
ENSG00000008196	TFAP2B	0	1.47083e-05	0	1.86553e-05	0	0	0	0	0	1.26185e-05	0	2.15083e-05	0	9.04379e-05	3.50072e-05	0	5.84673e-05	0	0	0	0	6.10736e-05
ENSG00000008197	TFAP2D	0.000127059	2.73207e-05	2.17195e-05	1.83268e-05	9.9967e-05	4.20629e-05	0	8.7467e-05	2.32632e-05	6.30472e-05	0	0.000124087	5.39867e-05	0	0	0	1.85308e-05	0	0	0.000135342	0	0
ENSG00000008226	DLEC1	0.0309698	0.0103829	0.0189077	0.00894006	0.0133444	0.0132042	0.0136481	0.0187631	0.0173553	0.0422604	0.00364078	0.0330973	0.01215	0.00561364	0.00521721	0.0276172	0.0103646	0.0105918	0.0241557	0.018781	0.00712436	0.0313186
ENSG00000008256	CYTH3	0.15951	0.137263	0.0139586	0.0745081	0.0549321	0.0595163	0.0555018	0.151142	0.01654	0.0640063	0.0510627	0.109501	0.180538	0.06215	0.112865	0.268662	0.115178	0.150451	0.0986881	0.0731737	0.15393	0.0275614
ENSG00000008277	ADAM22	0.0451203	0.00253968	0.0353198	0.00214602	0.03631	0.0241016	0.0890574	0.00925146	0.080846	0.0535516	0.0111086	0.108504	0.00564897	0.011154	0.00284411	0.0886333	0.00623474	0.0938849	0.0476625	0.0454507	0.164898	0.102231
ENSG00000008282	SYPL1	0.0693975	0.0385252	0.0444736	0.030315	0.171117	0.0243115	0.0346406	0.0534333	0.0554206	0.0435033	0.122989	0.0290258	0.0305892	0.112442	0.0289595	0.0241453	0.0653361	0.0708384	0.017104	0.0597252	0.164502	0.0525298
ENSG00000008283	CYB561	0.0216729	0.00488773	0.00279597	0.00736778	0.00733901	0.0135041	0.0101718	0.00781933	0.00405591	0.0308028	0.00163961	0.0200016	0.00547881	0.0121826	0.00505736	0.0332764	0.0186504	0.00298571	0.00823741	0.0161535	0.0179509	0.00310283
ENSG00000008294	SPAG9	0.80877	0.888185	0.245121	0.478406	0.371486	0.340256	0.599463	0.952046	0.272455	0.354685	0.256301	0.391749	1.26557	0.466569	1.23612	0.333262	0.48954	0.529605	0.346122	0.533659	0.645448	0.329832
ENSG00000008300	CELSR3	0.0125044	0.00532965	0.00747571	0.00463865	0.00979531	0.00726117	0.0210698	0.00884429	0.011909	0.0104345	0.00166273	0.014302	0.00648233	0.00818162	0.00468703	0.00941391	0.00720201	0.00894917	0.00420681	0.0130856	0.00365473	0.00957046
ENSG00000008311	AASS	0.0182119	0.00207747	0.0178987	0.00264556	0.0248795	0.00736274	0.00664281	0.00626815	0.018174	0.0126011	0.0293083	0.0292067	0.00351124	0.0243892	0.0018619	0.0116446	0.00207845	0.0152914	0.0103035	0.0192928	0.134256	0.024409
ENSG00000008323	PLEKHG6	0.00221971	0.00136765	0.000806358	0.00272048	0.00057844	0.000209612	0.00109081	0.00173505	0.00105879	0.000682812	0.00015698	0.00122384	0.00311528	0.000184819	0.00259603	0.00112131	0.0009572	0.00145435	0.00128553	0.000631716	0.00626516	0.0016701
ENSG00000008324	SS18L2	0.0214959	0.00880803	0.0126112	0.0131094	0.0208026	0.00866183	0.0306052	0.0207382	0.0145565	0.0199143	0.0114595	0.016451	0.00695946	0.0174756	0.00588011	0.019081	0.015169	0.0108295	0.0128847	0.0137777	0.0226161	0.0171901
ENSG00000008382	MPND	0.0151056	0.00781092	0.00556924	0.0105178	0.0080361	0.0038015	0.0108415	0.0179607	0.00512096	0.00575059	0.00475851	0.00656759	0.00588591	0.00406277	0.00670492	0.00694259	0.0111715	0.0118769	0.0131245	0.00319655	0.0109442	0.00825601
ENSG00000008394	MGST1	0.0418242	0.047857	0.000579723	0.0731994	0.000985623	0.000377384	0.00320408	0.0320899	0.000415836	0.000544295	0.00064744	0.000777044	0.0230258	0.000592276	0.0163169	0.000688394	0.0067404	0.0186401	0.000721335	0.000771855	0.043338	0.000943446
ENSG00000008405	CRY1	0.232754	0.110546	0.17681	0.0504203	0.133453	0.411245	0.222233	0.124322	0.231933	0.281099	0.106919	0.277982	0.196217	0.251126	0.26305	0.314804	0.147439	0.102128	0.294311	0.557582	0.202726	0.162081
ENSG00000008438	PGLYRP1	0.000341742	0.000170781	0.000242804	0.000180913	0.000213196	4.2456e-05	0	0.000421184	0.000241188	0.000245806	0.000197398	0.000235891	0.000160683	0	3.47427e-05	0.00016673	0.000186643	0.000177722	0.000139562	0.00010922	0	0.000248843
ENSG00000008441	NFIX	0.0311336	0.0244545	0.0123606	0.0339031	0.00917688	0.00662102	0.00184177	0.0212075	0.0169986	0.00471578	0.00827861	0.00738341	0.0185965	0.00785034	0.0220672	0.0132266	0.0250629	0.00423741	0.0108005	0.00597953	0.120427	0.0342826
ENSG00000008513	ST3GAL1	0.679192	0.427804	0.484165	0.409255	0.336726	0.251155	0.354024	0.290049	0.600786	0.511756	0.247856	0.461008	0.360987	0.161906	0.67736	0.386694	0.481247	0.314952	0.268131	0.291546	0.598108	0.838322
ENSG00000008516	MMP25	0.0248113	0.0159269	0.00496963	0.021745	0.00344978	0.00220788	0.0101033	0.0205101	0.00693958	0.00638272	0.00137129	0.00865038	0.0103296	0.000883381	0.00595034	0.0107241	0.00208541	0.0322024	0.0102526	0.00332778	0.000935366	0.00945653
ENSG00000008517	IL32	0.0698801	0.0029827	0.0537159	0.00405002	0.029213	0.0562642	0.0791714	0.0100103	0.0963552	0.126566	0.00277212	0.130657	0.00842418	0.00869772	0.0069689	0.132073	0.00931217	0.0111301	0.0422334	0.0837091	0.01252	0.0768635
ENSG00000008710	PKD1	0.0933626	0.0453486	0.0546672	0.0543833	0.062129	0.0386518	0.0931969	0.0710058	0.0557576	0.0501477	0.0375492	0.052306	0.0368778	0.0434645	0.0432207	0.0503373	0.0592866	0.0806003	0.0513325	0.0396314	0.112459	0.0889381
ENSG00000008735	MAPK8IP2	0.0011812	0.000685752	0.000514549	0.000504318	0.00077065	0.000463527	0.0016367	0.000899004	0.000778698	0.000401725	0.000308892	0.000537941	0.000651962	0.00048942	0.000271949	0.000169251	0.000240698	0.00145665	0.000494612	0.000539961	0	0.000862345
ENSG00000008838	MED24	0.101026	0.0408282	0.0582498	0.0554602	0.0840514	0.046082	0.140884	0.0819866	0.0622896	0.0585764	0.0559893	0.0673379	0.0431736	0.0783748	0.0352758	0.0525324	0.0584696	0.0951019	0.0700422	0.0747405	0.12447	0.104767
ENSG00000008853	RHOBTB2	0.025811	0.0107627	0.00505422	0.0194495	0.0702616	0.00258568	0.032374	0.0194639	0.00791225	0.00452007	0.0313779	0.0105374	0.00738882	0.0355549	0.0200287	0.00654886	0.0363932	0.0300085	0.0241815	0.00496564	0.0176924	0.0105833
ENSG00000008869	HEATR5B	0.390547	0.196607	0.246403	0.222571	0.387675	0.0830079	0.305915	0.56289	0.214817	0.289848	0.360658	0.265727	0.0737029	0.160605	0.0516558	0.17212	0.141238	0.464813	0.199965	0.106836	0.47616	0.388296
ENSG00000008952	SEC62	0.282566	0.250482	0.149268	0.144013	0.237971	0.117049	0.314198	0.216678	0.191068	0.146704	0.238302	0.157901	0.486341	0.202974	0.217939	0.119748	0.188063	0.228956	0.0995994	0.274807	0.244763	0.207965
ENSG00000008988	RPS20	0.181015	0.0803246	0.153305	0.0739327	0.196346	0.0886643	0.188479	0.204632	0.203442	0.147453	0.12771	0.142556	0.110588	0.145445	0.063238	0.147828	0.115533	0.149756	0.0821491	0.159816	0.274943	0.272123
ENSG00000009307	CSDE1	0.781751	0.704993	0.419327	0.398722	0.578802	0.513081	0.801002	0.847587	0.479287	0.490886	0.379606	0.472324	0.937423	0.690302	0.759909	0.376204	0.668596	0.619505	0.351864	0.763854	0.661126	0.551925
ENSG00000009335	UBE3C	0.500205	0.27688	0.320297	0.364135	0.394111	0.142837	0.48613	0.492307	0.374578	0.360377	0.253979	0.344334	0.128159	0.167549	0.0956091	0.305366	0.373159	0.421559	0.260416	0.222702	0.415766	0.60991
ENSG00000009413	REV3L	0.461488	0.341163	0.231325	0.295713	0.425836	0.211405	0.472158	0.671173	0.304916	0.303614	0.27804	0.293953	0.366408	0.325557	0.248151	0.321657	0.338841	0.228683	0.20056	0.24745	0.552209	0.475634
ENSG00000009694	TENM1	0.0554122	0.0110781	0.0632361	0.0177535	0.0211894	0.031465	0.0366555	0.00749316	0.068714	0.0737879	0.00253065	0.0858719	0.0118599	0.00773008	0.00515062	0.0134515	0.00669918	0.0107209	0.0594799	0.0564551	0.014979	0.120695
ENSG00000009709	PAX7	0.000164621	0.000127126	0.000263439	0.000128611	0.000256099	0.000168537	0.000372191	0	0.000193413	0.000215067	0.00010849	0.000190365	9.9233e-05	0.000169101	6.87318e-05	5.59401e-05	9.28808e-05	0.000176291	0.000213194	0.000162408	0.00185803	0.000681379
ENSG00000009724	MASP2	0.00255779	0.00149158	0.00173719	0.00104179	0.00295351	0.00126616	0.00436043	0.00308843	0.00191146	0.00169612	0.00160711	0.00189311	0.00107928	0.00190892	0.00114674	0.00111115	0.00160526	0.00322111	0.00117381	0.00227461	0.000909943	0.00289376
ENSG00000009765	IYD	8.51518e-05	2.88599e-05	1.12234e-05	1.77411e-05	0	0	0.000345857	0	2.41079e-05	2.53457e-05	2.16972e-05	6.8559e-05	4.94973e-05	0	6.81212e-05	0	3.69504e-05	0	3.8761e-05	0	0	0.000125331
ENSG00000009780	FAM76A	0.0600406	0.0333539	0.0294971	0.0361675	0.0466808	0.047577	0.0431268	0.0491839	0.0375743	0.0362589	0.0308758	0.0397666	0.0363848	0.0525001	0.0270116	0.0295071	0.0521632	0.0560144	0.0278197	0.0544749	0.0343005	0.0443027
ENSG00000009790	TRAF3IP3	0.554202	0.212363	0.456979	0.366879	0.377575	0.145792	0.45488	0.281236	0.532968	0.432885	0.271273	0.425928	0.230904	0.150649	0.124328	0.319854	0.354502	0.209355	0.342567	0.253689	0.26518	0.855616
ENSG00000009830	POMT2	0.0251547	0.0143919	0.0083914	0.017349	0.0233079	0.00905646	0.0341455	0.0265165	0.0104247	0.011812	0.0151618	0.0119733	0.00986826	0.0188422	0.0123211	0.0134727	0.0245884	0.0467724	0.00916951	0.00791935	0.0217627	0.0162868
ENSG00000009844	VTA1	0.139586	0.0630657	0.0913077	0.10274	0.133414	0.0923824	0.17558	0.120701	0.117636	0.0974079	0.0928492	0.122397	0.0650331	0.119227	0.0717035	0.0884841	0.139113	0.131281	0.107511	0.126663	0.155188	0.192542
ENSG00000009950	MLXIPL	0.000555262	0.000611719	9.88417e-05	0.000325878	0.000297019	4.16703e-05	0.000366277	0.000408933	0.000195619	0.000159709	6.51439e-05	0.000134467	0.00506464	9.02061e-05	0.0037791	0.000114722	0.000599103	0.00017255	5.965e-05	5.53675e-05	0.000921177	0.000126082
ENSG00000009954	BAZ1B	0.295534	0.141828	0.177105	0.177643	0.267105	0.109792	0.479352	0.28465	0.213519	0.205421	0.170873	0.226123	0.19225	0.16226	0.103832	0.182208	0.224193	0.279278	0.175835	0.185066	0.27592	0.334558
ENSG00000010017	RANBP9	0.37624	0.238646	0.213324	0.209991	0.2374	0.241223	0.517407	0.374155	0.247177	0.281977	0.16409	0.2625	0.285378	0.232273	0.215896	0.289608	0.370522	0.263984	0.224351	0.383469	0.519991	0.365302
ENSG00000010030	ETV7	0.0071034	0.00498156	0.00046936	0.00970799	0.00324705	0.00132341	0.00277633	0.0020908	0.000421422	0.00456732	0.00025865	0.00355672	0.00391215	0.00119683	0.00251455	0.00419211	0.00456894	0.000827054	0.00198702	0.00528003	0.000873382	0.000718404
ENSG00000010072	SPRTN	0.0402776	0.0274133	0.0212686	0.0168956	0.0308363	0.0234247	0.042513	0.0362286	0.0257331	0.0283321	0.0210471	0.0381088	0.0322995	0.0365231	0.0276497	0.026727	0.037805	0.0301559	0.0329917	0.0470855	0.0376454	0.0275593
ENSG00000010165	EEF1AKNMT	0.0162878	0.00711874	0.00930906	0.0131408	0.0141685	0.00411786	0.0240169	0.0215095	0.0131279	0.0105556	0.0101198	0.0126445	0.00363716	0.00528322	0.0046537	0.00905971	0.0152573	0.0172713	0.0108404	0.00563138	0.032546	0.0236721
ENSG00000010219	DYRK4	0.0149211	0.00411768	0.00520939	0.00884768	0.0366211	0.0010634	0.0357654	0.0102441	0.0072716	0.00403553	0.0311761	0.00448988	0.00298267	0.0109332	0.0023007	0.00441439	0.0113769	0.0179412	0.00417936	0.00259576	0.00768692	0.012004
ENSG00000010244	ZNF207	0.651442	0.494436	0.340803	0.463865	0.475459	0.23577	0.665485	0.627772	0.386303	0.363919	0.337695	0.411839	0.591396	0.439135	0.492368	0.312127	0.490783	0.617272	0.389456	0.421475	0.649877	0.532564
ENSG00000010256	UQCRC1	0.053162	0.0401548	0.0201962	0.0347153	0.0306878	0.0173736	0.0633016	0.0567114	0.0256074	0.0228922	0.0177378	0.0310295	0.0602558	0.0240112	0.0512035	0.0201882	0.0552252	0.0340691	0.0255506	0.0331504	0.0500151	0.0212257
ENSG00000010270	STARD3NL	0.0755532	0.0568183	0.0202403	0.0599585	0.0466192	0.0215829	0.0617728	0.0696163	0.0281156	0.0297713	0.0349722	0.0432318	0.0722586	0.0543331	0.0643303	0.0288189	0.0622934	0.0486975	0.0578521	0.066469	0.146288	0.0413305
ENSG00000010278	CD9	0.0131031	0.0187483	0.000557096	0.00439691	0.00191154	0.000378396	0.00104925	0.00483143	0.00226553	0.00038185	0.00506628	0.000511149	0.0268415	0.00268234	0.0349104	0.000112338	0.00455839	0.0024824	0.000457716	0.00042406	0.0148762	0.00371459
ENSG00000010282	HHATL	0.000279819	0.000211452	8.87534e-05	0.000217506	6.43018e-05	4.30395e-05	0	0.000178469	2.3292e-05	0.000116875	9.92068e-05	8.83722e-05	5.18305e-05	8.49342e-05	0.000104451	5.75608e-05	0.000398637	0.00181308	0.000141052	8.41031e-05	0	6.0996e-05
ENSG00000010292	NCAPD2	0.122246	0.0547869	0.0642209	0.0784648	0.0798811	0.0290059	0.267508	0.0856814	0.0877262	0.0622627	0.0502912	0.0828902	0.03055	0.0338069	0.0288373	0.0559749	0.0828751	0.106857	0.0767441	0.0370108	0.0902615	0.102663
ENSG00000010295	IFFO1	0.100534	0.0649745	0.0228574	0.104322	0.0330033	0.0162706	0.054802	0.0544129	0.0225807	0.0284065	0.0152855	0.0352574	0.038138	0.00999567	0.0363127	0.027814	0.0588308	0.0308158	0.0385983	0.0146114	0.0457285	0.0394348
ENSG00000010310	GIPR	0.0112062	0.000414846	0.00699321	0.000955842	0.00476247	0.00806957	0.0449628	0.130832	0.0145656	0.00629077	0.000361785	0.0177106	0.00917209	0.00241663	0.00595009	0.00785475	0.000918258	0.00204629	0.0177308	0.0157447	0.000885432	0.00978155
ENSG00000010318	PHF7	0.0287015	0.0111162	0.0189522	0.01934	0.0333535	0.00699322	0.0421814	0.0234183	0.0236878	0.0193449	0.0278808	0.0187355	0.00838704	0.0226726	0.0070653	0.0111679	0.0210094	0.0235335	0.0149404	0.0191341	0.0617957	0.0315375
ENSG00000010319	SEMA3G	0.000740272	0.000102647	0.000109452	9.09323e-05	0.000696216	0.000464333	0.015392	0	0.000129065	0.00228803	9.03728e-05	0.0002234	0	8.78623e-05	6.8916e-05	0.000116272	0.000121025	0.000172794	8.07141e-05	0.000795447	0	0.000186433
ENSG00000010322	NISCH	0.178006	0.0830635	0.104331	0.099184	0.13191	0.10335	0.176915	0.121072	0.107221	0.125646	0.0763834	0.141021	0.0942064	0.124468	0.0611624	0.106359	0.0699841	0.185612	0.12877	0.184007	0.133491	0.142151
ENSG00000010327	STAB1	0.406483	0.485747	0.00353213	0.507038	0.00655652	0.00393348	0.0198838	0.0854799	0.00312883	0.00375778	0.00404539	0.0039546	0.437763	0.00391777	0.295144	0.00474716	0.0635902	0.034308	0.00462193	0.0040229	0.0317546	0.00612831
ENSG00000010361	FUZ	0.0132264	0.00723876	0.00760229	0.00868798	0.0125417	0.0102152	0.0143993	0.00672634	0.00901602	0.00770459	0.00975599	0.00771747	0.00419734	0.0111547	0.00434608	0.0071091	0.00634785	0.0166361	0.00939099	0.00565571	0.0186381	0.0137185
ENSG00000010379	SLC6A13	0.00293617	0.000546523	0.00214609	0.00068983	0.0027443	0.000211433	0.00560851	0.00178733	0.00333202	0.00184569	0.00154049	0.00309154	0.000132306	9.10001e-05	0.000210363	0.00168885	0.000636127	0.00410995	0.00215797	0.000959006	0.00176725	0.002472
ENSG00000010404	IDS	0.299228	0.233945	0.0954802	0.156184	0.18925	0.555725	0.206568	0.214029	0.120555	0.186738	0.0891234	0.235415	0.222207	0.522007	0.256753	0.204545	0.17721	0.321118	0.21727	0.313446	0.3382	0.142766
ENSG00000010438	PRSS3	0.00157132	0.000255452	0.000566748	0.000304518	0.000219941	0.000231655	0.000362979	0.000725674	0.00041153	0.000629586	0.000197877	0.000490444	0.000468919	0.000274144	0.00145592	0.000536059	0.00266062	0.000538015	0.000346577	0.000759993	0.00269966	0.000374657
ENSG00000010539	ZNF200	0.015353	0.00303321	0.0136923	0.010271	0.0105919	0.00471203	0.0112222	0.00751854	0.0165761	0.0103068	0.00741008	0.0102288	0.00283314	0.00423619	0.00177618	0.00822282	0.00833443	0.00723737	0.00939599	0.00914925	0.0103387	0.0215612
ENSG00000010610	CD4	0.223412	0.158276	0.140535	0.24568	0.0300464	0.0454019	0.0407461	0.289638	0.0132859	0.123081	0.00386065	0.0311905	0.117984	0.0103058	0.0952146	0.013556	0.219977	0.54654	0.00457716	0.0693154	0.0313826	0.200303
ENSG00000010626	LRRC23	0.0452046	0.0329577	0.0181026	0.0401916	0.0284744	0.0318167	0.0367258	0.0659334	0.0203936	0.0239357	0.0133665	0.0238071	0.0264283	0.0320173	0.0180999	0.0195047	0.0302201	0.0416278	0.018684	0.0162485	0.0733447	0.0290489
ENSG00000010671	BTK	0.159271	0.121916	0.00184795	0.177697	0.209615	0.00166474	0.149335	0.205612	0.00212793	0.00256831	0.216595	0.0028929	0.0657796	0.108034	0.0543709	0.00234288	0.255503	0.199705	0.00324247	0.00269376	0.185975	0.00273547
ENSG00000010704	HFE	0.0127559	0.0115128	0.00152939	0.0158533	0.00687354	0.000765181	0.00245743	0.0159255	0.00148615	0.00350518	0.00191781	0.00323099	0.00486414	0.00124301	0.00482108	0.00232122	0.00769098	0.00106729	0.000751543	0.00103496	0.00138074	0.00407992
ENSG00000010803	SCMH1	0.251893	0.0997592	0.177224	0.103992	0.299398	0.102672	0.576371	0.305772	0.186002	0.244784	0.235058	0.201473	0.0991237	0.209904	0.0621093	0.222514	0.117949	0.462107	0.0887035	0.195584	0.527294	0.322382
ENSG00000010810	FYN	1.40767	0.918474	1.11218	0.930244	0.65191	1.32688	0.856573	1.08473	0.984061	1.2494	0.353494	1.52911	0.823628	0.572544	0.827879	1.34725	0.980939	0.504823	1.38615	1.62404	0.41516	1.66471
ENSG00000010818	HIVEP2	0.668037	0.108192	0.816147	0.142775	0.630135	0.509615	0.72315	0.633247	0.879337	0.898204	0.444283	0.520132	0.171522	0.437494	0.18928	0.652642	0.218257	0.343144	0.235515	0.586413	0.408103	1.40779
ENSG00000010932	FMO1	0.00015128	6.29702e-05	4.38418e-05	5.35309e-05	0.000122511	0	0	0	4.6268e-05	4.48743e-05	0.000187618	7.86253e-05	0.000249697	0.00026702	3.51067e-05	0	9.33941e-05	0	0	5.64716e-05	0	0.000125002
ENSG00000011007	ELOA	0.0867145	0.0631156	0.0271519	0.0549564	0.0707687	0.0346764	0.147865	0.123391	0.0385918	0.0427716	0.0382104	0.0557033	0.0631752	0.0381565	0.0399436	0.0525198	0.0879673	0.102622	0.0481135	0.0538223	0.0777	0.0352878
ENSG00000011009	LYPLA2	0.0258439	0.0166407	0.00790917	0.0172415	0.0132235	0.009675	0.0270318	0.0235377	0.00915475	0.0112373	0.00822628	0.016028	0.0226664	0.0148389	0.0133686	0.0133339	0.0243335	0.0220263	0.0177497	0.0158716	0.0216335	0.0150263
ENSG00000011021	CLCN6	0.212002	0.167925	0.0402065	0.194481	0.162786	0.0298521	0.0964178	0.191147	0.0540915	0.0406881	0.152451	0.0610915	0.16749	0.134705	0.168318	0.0455032	0.200936	0.11036	0.0630278	0.037483	0.151779	0.0806166
ENSG00000011028	MRC2	0.00689393	0.00163517	0.00546131	0.00162331	0.00466632	0.00436425	0.0135875	0.0344179	0.0196345	0.0102372	0.00119413	0.00303634	0.00448339	0.00102931	0.00863529	0.00310903	0.00236581	0.00524848	0.00122845	0.00489343	0.0395143	0.0183938
ENSG00000011052	NME1-NME2	0.00109387	0.00061445	0.0010422	0.000395639	0.000670784	0.000234748	0.00322503	0.00171933	0.0010734	0.000488491	0.000318634	0.000835538	0.00029816	0.000753957	0.000240288	0.000222368	0.000734999	0.00206286	0.000558787	0.000698063	0.00266251	0.000429856
ENSG00000011083	SLC6A7	0.000258847	0.000459077	5.58338e-05	8.99394e-05	2.5405e-05	0	0	0.000595975	2.43277e-05	5.67773e-05	6.73031e-05	4.45118e-05	0.000670066	8.62869e-05	0.00159878	0	0.000150384	0	8.09865e-05	5.43627e-05	0	0.000114207
ENSG00000011105	TSPAN9	0.00639394	0.00224633	0.00581932	0.00265436	0.00338746	0.00372005	0.00234818	0.0010328	0.00289368	0.00541841	0.0015702	0.0075073	0.00592984	0.00277428	0.00276314	0.00598851	0.00257763	0.000812919	0.0022449	0.00609757	0.0026528	0.00990865
ENSG00000011114	BTBD7	0.239395	0.190633	0.0846523	0.1703	0.174211	0.0614026	0.238615	0.281883	0.107675	0.105203	0.112008	0.139308	0.204108	0.121711	0.191638	0.107586	0.207397	0.20004	0.126587	0.0945553	0.204245	0.181805
ENSG00000011132	APBA3	0.0211473	0.00675723	0.0151694	0.010297	0.016043	0.0112342	0.0188884	0.0119218	0.0157655	0.0180242	0.0104972	0.0165617	0.0065289	0.0105197	0.00414422	0.0153981	0.00717923	0.0140892	0.0104683	0.0174841	0.00805877	0.0234918
ENSG00000011143	MKS1	0.0118655	0.00383214	0.00861276	0.00683515	0.00734451	0.00292808	0.0116325	0.0102163	0.0102177	0.00799274	0.00285241	0.00717158	0.00197698	0.00342831	0.00166298	0.00712064	0.00597988	0.0133656	0.00567017	0.00341335	0.0325539	0.0209368
ENSG00000011198	ABHD5	0.142908	0.144926	0.0186222	0.129101	0.0427782	0.0281106	0.0842685	0.0726794	0.0244415	0.0276595	0.0172276	0.0321482	0.0879313	0.0366611	0.0613878	0.0274272	0.120705	0.0435555	0.0345724	0.0322096	0.057559	0.0324946
ENSG00000011201	ANOS1	0.0017299	0.00185373	0.000269262	0.00323297	0.000441798	0.000170222	0.000728928	0.000738882	0.000262157	0.00038952	0.000259984	0.000269083	0.00121301	0	0.00418199	0.000283628	0.000572783	0.00126587	0.000259309	0.000328402	0.00718989	0.000373717
ENSG00000011243	AKAP8L	0.236752	0.151332	0.107697	0.172823	0.156242	0.0921089	0.222918	0.218857	0.140034	0.113752	0.109402	0.126842	0.172314	0.111216	0.143081	0.116422	0.21548	0.176204	0.121962	0.122429	0.209489	0.202445
ENSG00000011258	MBTD1	0.305724	0.145524	0.188386	0.196777	0.283966	0.132241	0.266839	0.283304	0.240091	0.198116	0.225332	0.209163	0.0991838	0.18493	0.0829792	0.169135	0.243497	0.279833	0.16174	0.184116	0.415272	0.31735
ENSG00000011260	UTP18	0.180749	0.122484	0.104524	0.0912907	0.146381	0.141127	0.142549	0.178153	0.131298	0.124854	0.087249	0.121809	0.117131	0.14082	0.0878124	0.101606	0.155749	0.187904	0.0913733	0.181598	0.179734	0.0960212
ENSG00000011275	RNF216	0.744158	0.430879	0.571225	0.453806	0.555412	0.482085	0.548021	0.609413	0.698553	0.565146	0.392236	0.519667	0.419757	0.435843	0.297417	0.458224	0.517224	0.517933	0.434016	0.682467	0.53388	0.884393
ENSG00000011295	TTC19	0.214107	0.144458	0.144016	0.1056	0.153312	0.18168	0.192724	0.240786	0.173909	0.158886	0.0884931	0.150189	0.490637	0.163886	0.195342	0.155259	0.131225	0.160877	0.117006	0.29759	0.218192	0.201175
ENSG00000011304	PTBP1	0.27639	0.21608	0.122865	0.114948	0.18285	0.180913	0.322045	0.330548	0.136704	0.151596	0.118524	0.157901	0.25296	0.250756	0.181232	0.162104	0.225637	0.240625	0.133019	0.222162	0.225843	0.148575
ENSG00000011332	DPF1	0.00146378	0.000581766	0.000273084	0.00045412	0.00233392	0.00029676	0.00144323	0.00190152	0.000442586	0.000271905	0.00210531	0.000379231	0.00104021	0.00233975	0.000418362	0.000392397	0.000900866	0.00136093	0.000196846	0.000218386	0.00551209	0.000436428
ENSG00000011347	SYT7	0.00018659	6.91425e-05	7.62834e-05	5.51257e-05	0.000171353	0.000549602	0.000563853	8.21626e-05	0.000120449	0.000139707	0.000109032	0.000190842	5.13226e-05	0.000268327	0.00022804	0.000505117	0.000122921	0	8.0606e-05	0.000192055	0.000905393	0.000123138
ENSG00000011376	LARS2	0.206801	0.107315	0.12705	0.115908	0.185219	0.0803303	0.228155	0.206408	0.165635	0.139191	0.128408	0.156092	0.117827	0.142424	0.0654354	0.114564	0.135708	0.176491	0.111151	0.160021	0.209778	0.243064
ENSG00000011405	PIK3C2A	0.389151	0.264107	0.184438	0.273755	0.291473	0.200717	0.619003	0.473741	0.235126	0.206476	0.206144	0.264356	0.330574	0.303927	0.206734	0.216163	0.324414	0.256025	0.332694	0.376281	0.356046	0.296915
ENSG00000011422	PLAUR	0.741455	1.04281	0.014196	0.467805	0.0251352	0.0216167	0.0528979	0.50315	0.0143585	0.0185811	0.0152398	0.0181922	1.4764	0.0243875	0.659607	0.0213257	0.420713	0.132561	0.0159794	0.0278598	0.0664705	0.0165101
ENSG00000011426	ANLN	0.00238163	0.00242647	0.000372164	0.00216964	0.000580413	0.00123059	0.237892	0.00490116	0.000381505	0.000697707	0.00039246	0.000536882	0.00961484	0.000800057	0.00385003	0.000172128	0.00127348	0.0030687	0.000521151	0.00198893	0.0141012	0.000430189
ENSG00000011451	WIZ	0.0667867	0.0403364	0.0282157	0.0410084	0.0359614	0.0199187	0.0601565	0.0667135	0.0319527	0.0294287	0.021876	0.0411494	0.0278447	0.0317982	0.0275536	0.0330254	0.0468124	0.0568878	0.0372426	0.0219145	0.0696379	0.0514117
ENSG00000011454	RABGAP1	0.441342	0.302553	0.212598	0.355797	0.352588	0.113918	0.356547	0.420361	0.269521	0.227611	0.287968	0.233292	0.202688	0.292643	0.167845	0.175979	0.41979	0.365628	0.184356	0.194458	0.565645	0.406247
ENSG00000011465	DCN	8.46184e-05	7.57436e-05	5.51026e-05	1.68199e-05	2.46299e-05	8.50609e-05	0	8.989e-05	2.25765e-05	1.90561e-05	6.62876e-05	5.46582e-05	5.0823e-05	8.78921e-05	3.47407e-05	0	3.82667e-05	0	0	0.000110576	0	0.000184542
ENSG00000011478	QPCTL	0.0240536	0.0248073	0.00782209	0.0116126	0.0177061	0.0183846	0.0488726	0.0363251	0.0114829	0.0107029	0.0107406	0.0118978	0.0336181	0.0299202	0.0291101	0.0125476	0.0150413	0.0234713	0.0165643	0.0124065	0.042352	0.0129478
ENSG00000011485	PPP5C	0.0852719	0.0345748	0.040955	0.0620063	0.0617308	0.0246689	0.111924	0.0852865	0.0530134	0.0393998	0.0363305	0.0589111	0.0188949	0.0279296	0.0179312	0.0553465	0.0596229	0.0662889	0.0811913	0.0257301	0.0536052	0.0786721
ENSG00000011523	CEP68	0.0864397	0.0281977	0.089677	0.0291368	0.071387	0.0356945	0.0492487	0.0894975	0.115492	0.0840803	0.0728586	0.05852	0.0386563	0.0683831	0.0224365	0.0310239	0.0601172	0.141249	0.022607	0.0726623	0.156492	0.138925
ENSG00000011566	MAP4K3	0.378162	0.366372	0.136855	0.263411	0.15306	0.0762629	0.27847	0.70738	0.163809	0.154637	0.0958862	0.134138	0.685601	0.184489	0.63068	0.136787	0.340745	0.273117	0.123758	0.131427	0.511749	0.265105
ENSG00000011590	ZBTB32	0.00268231	0.000203946	0.000628664	0.000233719	0.0172953	0.000934375	0.0227182	0.000584887	0.00154695	0.00123596	0.000606625	0.00108368	0.000669504	0.0165176	0.000308142	0.000113724	0.00026278	0.000878996	0.000259604	0.00215586	0.00142711	0.00224767
ENSG00000011600	TYROBP	0.117621	0.119894	0.00168405	0.165535	0.00507505	0.00202733	0.0223014	0.100398	0.00217872	0.00180365	0.00207278	0.00967277	0.163153	0.00195908	0.0760834	0.00745861	0.154496	0.0414566	0.0437102	0.00359164	0.0157176	0.0019037
ENSG00000011638	TMEM159	0.011171	0.00571655	0.00549994	0.00651971	0.0137719	0.00278366	0.0115744	0.0111603	0.00472801	0.00646052	0.00604413	0.00802851	0.00509383	0.0141064	0.0110866	0.00701327	0.00587071	0.0277172	0.00369549	0.00587619	0.0176408	0.0112008
ENSG00000011677	GABRA3	0.00106573	0.000627099	0.000593755	0.000449446	0.00102701	0.00057544	0.00109697	0.000758387	0.000688084	0.000530049	0.000370391	0.00061381	0.000878702	0.000806336	0.000379113	0.000455516	0.000714644	0.000910895	0.000460045	0.000689745	0.00177075	0.000871199
ENSG00000012048	BRCA1	0.052213	0.02225	0.0218439	0.0364248	0.0484246	0.0136457	0.276155	0.048392	0.0318045	0.0215986	0.0383356	0.0325915	0.0132434	0.0258607	0.00851305	0.0251873	0.0212952	0.057392	0.0376959	0.0119514	0.0936513	0.0529687
ENSG00000012061	ERCC1	0.162122	0.152478	0.0349335	0.105777	0.0635282	0.147983	0.0641136	0.146398	0.0440476	0.0409742	0.0410012	0.0518793	0.135376	0.133866	0.161324	0.0610235	0.0788425	0.138693	0.0603066	0.0324426	0.112491	0.0567694
ENSG00000012124	CD22	0.16443	0.0161608	0.00369366	0.00843646	0.730893	0.00418807	0.0178101	0.0678408	0.00388264	0.00378256	0.893464	0.00417024	0.0503308	0.611585	0.0673574	0.00392652	0.014372	0.0582462	0.00412059	0.00397284	0.0647653	0.00470405
ENSG00000012171	SEMA3B	0.00679824	0.00519083	0.00173145	0.00358858	0.00393161	0.00216857	0.00269477	0.00682001	0.00184492	0.0022732	0.0017776	0.00287284	0.0122505	0.00249939	0.00371978	0.0025147	0.00719342	0.00482953	0.00284078	0.00331651	0.00173744	0.00233901
ENSG00000012174	MBTPS2	0.0416586	0.0208133	0.0307682	0.0286162	0.0402213	0.0071707	0.0490232	0.0484358	0.04077	0.0271959	0.0292516	0.0284476	0.0148283	0.0186132	0.00935402	0.022553	0.0308717	0.0430778	0.0227303	0.0231711	0.0558101	0.0640104
ENSG00000012211	PRICKLE3	0.0134638	0.00766564	0.00412033	0.0152853	0.00783373	0.00148891	0.00889665	0.0144889	0.0041708	0.00448982	0.005723	0.00431865	0.00524408	0.00324386	0.00355829	0.00380522	0.0097346	0.0109383	0.00444696	0.00243365	0.0136551	0.00954072
ENSG00000012223	LTF	4.42604e-05	0.000103031	8.84757e-05	3.08482e-05	2.54158e-05	0	0	0.000168482	7.25304e-05	0.000100504	0.000107541	6.64572e-05	0.000210936	9.24029e-05	0.000406096	0.000168263	9.2365e-05	0.000184595	0	5.55237e-05	0	0.000124586
ENSG00000012232	EXTL3	0.0576706	0.0464903	0.0106868	0.0523659	0.0196198	0.00822375	0.0388866	0.0426981	0.0139767	0.0136214	0.0125413	0.0253299	0.045186	0.00905526	0.0329436	0.017323	0.0506206	0.049399	0.038372	0.00830477	0.0441188	0.0281595
ENSG00000012504	NR1H4	0.000301566	0.000124169	0.000262955	0.000229712	0.000248011	0.000337796	0	0.000170748	0.000466535	0.000213627	0.000134316	0.000290132	0.000260413	8.45056e-05	6.89511e-05	0.000335123	0.000127651	0.000178637	9.72521e-05	0.000356448	0	0.000433717
ENSG00000012660	ELOVL5	0.588429	0.351819	0.240865	0.27233	0.784384	0.646555	0.517191	0.729999	0.255137	0.471685	0.756621	0.366389	0.555389	0.715902	0.406	0.459068	0.287985	0.295105	0.285095	0.550911	0.956674	0.375671
ENSG00000012779	ALOX5	0.573457	0.542682	0.013001	0.653405	0.59338	0.016967	0.0547511	0.390003	0.0141272	0.043878	0.466997	0.0141683	0.649926	0.330474	0.515838	0.0167716	0.587024	0.0766991	0.0106839	0.0176286	0.0523533	0.022204
ENSG00000012817	KDM5D	0.158049	0.0540228	0.113516	0.108745	0.162168	0.0321108	0.269117	0.145812	0.143002	0.116556	0.0934745	0.129284	0.0512979	0.0972931	0.0441514	0.0747147	0.0911997	0.144453	0.0599811	0.0632688	0.226736	0.0154046
ENSG00000012822	CALCOCO1	0.190428	0.105071	0.0876408	0.1314	0.11017	0.0409479	0.275388	0.0941348	0.0793664	0.108543	0.0796483	0.143022	0.0664075	0.0533891	0.0470632	0.0840524	0.0972275	0.0972602	0.125712	0.0907813	0.190127	0.140486
ENSG00000012963	UBR7	0.0288512	0.0129081	0.0141768	0.0169916	0.0393175	0.0125635	0.10732	0.0222384	0.0160882	0.0190632	0.0189806	0.0235558	0.0125383	0.022694	0.0263641	0.0169261	0.0226523	0.0343973	0.0256236	0.0205938	0.0376356	0.0268833
ENSG00000012983	MAP4K5	0.318433	0.16137	0.165109	0.172752	0.347465	0.113594	0.415339	0.498555	0.208614	0.209031	0.249031	0.339144	0.192833	0.254958	0.133102	0.225228	0.275343	0.297322	0.2687	0.24962	0.556503	0.279318
ENSG00000013016	EHD3	0.0135574	0.00316585	0.00612076	0.00409664	0.0629431	0.00213646	0.0424387	0.00203279	0.0051454	0.00622616	0.0166295	0.00892273	0.00220656	0.0202777	0.00467165	0.00557388	0.0103381	0.00330679	0.00789856	0.00241312	0.0383638	0.0126179
ENSG00000013275	PSMC4	0.0695391	0.0456276	0.0305254	0.0308387	0.0494356	0.0485717	0.0799526	0.0653825	0.0319883	0.0390429	0.0356855	0.0467415	0.0709552	0.0755593	0.0455262	0.0345689	0.0534349	0.0403923	0.046623	0.0884559	0.050578	0.0244011
ENSG00000013288	MAN2B2	0.147113	0.0684639	0.0753695	0.0893866	0.108385	0.0495635	0.105377	0.0864847	0.0804264	0.0864732	0.0613985	0.10339	0.0568087	0.0819744	0.0575671	0.0716324	0.128185	0.0603067	0.081548	0.0939362	0.0746011	0.112056
ENSG00000013293	SLC7A14	0.00021519	0.000182733	0.000119537	0.000177903	0.000150744	0.000126512	0	0.000133889	0.000181006	0.000182244	0.000216716	0.00018914	0.00010049	0	0.000205709	0	0.000279126	0.00035732	0.000189943	0.000193113	0	6.26216e-05
ENSG00000013297	CLDN11	0.000343206	0.000136196	0.000100422	0.000292379	0.000868744	8.56144e-05	0.00070133	0.000171098	0.00016889	6.87921e-05	0.000789721	0.0001569	5.11954e-05	0.000437414	3.32329e-05	0.000117289	0.000494742	0	0.00046069	0.000111607	0.000865129	0.000412949
ENSG00000013306	SLC25A39	0.0327432	0.0211474	0.0136115	0.0171894	0.0206235	0.00857237	0.0441035	0.0487828	0.019332	0.0143945	0.00997663	0.015846	0.0394613	0.0171579	0.0287792	0.0156689	0.0234409	0.0269625	0.0171357	0.0121146	0.0130173	0.0211702
ENSG00000013364	MVP	0.209714	0.110983	0.11892	0.158909	0.12571	0.0475956	0.125713	0.168605	0.123005	0.11837	0.0609253	0.112729	0.0832	0.039454	0.0518226	0.0780608	0.199067	0.135524	0.0909752	0.0647322	0.0873941	0.204176
ENSG00000013374	NUB1	0.214358	0.08961	0.146844	0.119495	0.194162	0.0819198	0.148493	0.177383	0.165055	0.154034	0.121336	0.190948	0.104538	0.131208	0.0621078	0.138251	0.190622	0.222798	0.148196	0.20729	0.196245	0.200021
ENSG00000013375	PGM3	0.0500482	0.0198894	0.0386134	0.0260003	0.0471602	0.0369046	0.201916	0.0367124	0.0427116	0.0393076	0.0380218	0.0427492	0.0222227	0.0514908	0.0178933	0.0380105	0.0299016	0.0888096	0.0218905	0.0556523	0.0554433	0.0737383
ENSG00000013392	RWDD2A	0.00237623	0.00104153	0.00395522	0.00173811	0.0028368	0.00163558	0.00956433	0.00258508	0.00555056	0.00305344	0.00173617	0.00326264	0.000727527	0.00144647	0.000864207	0.00209617	0.00250209	0.00388663	0.000996787	0.00288647	0.00180488	0.00615304
ENSG00000013441	CLK1	0.841719	0.616275	0.571662	0.359597	0.646763	0.780068	0.854106	0.769383	0.621359	0.673988	0.474879	0.684815	0.887581	0.804353	0.563846	0.576795	0.663593	0.61895	0.629443	1.1496	0.660803	0.434413
ENSG00000013503	POLR3B	0.107303	0.05621	0.0693061	0.0627862	0.0758475	0.0399501	0.144519	0.0877559	0.0815434	0.0731481	0.0456493	0.0678222	0.0276884	0.0336785	0.0247982	0.0624351	0.102277	0.0446921	0.0530848	0.0502397	0.087118	0.131033
ENSG00000013523	ANGEL1	0.0513721	0.035787	0.0232905	0.0428888	0.0286502	0.0127012	0.0374427	0.0609523	0.0322392	0.0213982	0.019563	0.0239131	0.0328557	0.0151033	0.0317711	0.0190723	0.0734515	0.0327301	0.0200785	0.0185496	0.0546643	0.0532962
ENSG00000013561	RNF14	0.042583	0.0182943	0.024769	0.0315416	0.0383461	0.0123368	0.0321024	0.034999	0.0282609	0.0299562	0.0227133	0.0316686	0.0180806	0.0245874	0.018137	0.0208307	0.0380641	0.0421888	0.0284553	0.021435	0.0436361	0.052257
ENSG00000013563	DNASE1L1	0.0440459	0.0225927	0.0159717	0.0357564	0.0317274	0.00994669	0.0329298	0.052676	0.0196568	0.0221414	0.017859	0.0179659	0.0279529	0.0160014	0.0518986	0.0193016	0.0492559	0.0263948	0.00994451	0.0156244	0.0271247	0.0277669
ENSG00000013573	DDX11	0.0758961	0.0210605	0.0508132	0.0325131	0.071577	0.0140788	0.216198	0.0447173	0.0550383	0.0479261	0.0487335	0.0496114	0.0172877	0.0409518	0.0075312	0.0490172	0.0408179	0.0726825	0.0418534	0.0499596	0.0866266	0.106814
ENSG00000013583	HEBP1	0.0184873	0.0160763	0.00621429	0.0213711	0.00441712	0.00198862	0.00909684	0.0214948	0.00645751	0.00391298	0.00461978	0.00322663	0.0143993	0.00430488	0.0116684	0.00269949	0.0206402	0.0140854	0.00292236	0.0046291	0.0203631	0.00672835
ENSG00000013588	GPRC5A	0.00125682	0.00290497	0.000176962	0.000273292	0.000262786	0.000277761	0.000377372	0.00178771	0.000170173	0.000218963	0.000176196	0.000132462	0.0193656	0.000352794	0.0138825	0	0.000576447	0.000178633	0.000100919	0.000162578	0.000881288	0.000374613
ENSG00000013619	MAMLD1	0.0196397	0.00715219	0.00236975	0.00224058	0.0151506	0.00873387	0.00649356	0.00631771	0.00531552	0.0341878	0.0155263	0.0242525	0.035359	0.0175077	0.0496135	0.00662933	0.0021374	0.00460758	0.00246876	0.0189356	0.00948005	0.00364521
ENSG00000013725	CD6	0.449099	0.0171447	0.734094	0.0193797	0.181444	0.787714	0.212959	0.0752525	0.692754	0.684265	0.0343035	0.535603	0.123833	0.136963	0.0667306	0.500389	0.0498685	0.0829239	0.10898	1.22034	0.0733464	0.945367
ENSG00000013810	TACC3	0.198392	0.115929	0.150526	0.163839	0.0760056	0.127908	0.362247	0.121516	0.150758	0.125176	0.048189	0.0785871	0.0930107	0.0931325	0.061104	0.0612534	0.103979	0.075127	0.037261	0.143992	0.187277	0.242326
ENSG00000014123	UFL1	0.183585	0.110398	0.120707	0.0990004	0.155866	0.0882898	0.278026	0.199934	0.169	0.128986	0.127665	0.136811	0.129069	0.148622	0.0943666	0.108514	0.138361	0.251034	0.108816	0.177375	0.204087	0.201616
ENSG00000014138	POLA2	0.0709058	0.0262772	0.0391908	0.0520546	0.0540775	0.0224353	0.155114	0.0693097	0.0420042	0.0404665	0.0468022	0.0416311	0.0100508	0.0357901	0.0084005	0.0359564	0.0361298	0.0750281	0.0411915	0.0279092	0.0509668	0.0690592
ENSG00000014164	ZC3H3	0.208749	0.174704	0.0710601	0.135637	0.100413	0.0577062	0.124602	0.159206	0.0814541	0.0818854	0.0622576	0.0875023	0.290315	0.0698109	0.143024	0.0774328	0.134271	0.158373	0.0757612	0.073718	0.0975423	0.133364
ENSG00000014216	CAPN1	0.126108	0.0699465	0.0372002	0.102589	0.0872331	0.0261804	0.107589	0.0846356	0.0392744	0.0568977	0.0591435	0.0691691	0.0504195	0.0403777	0.0423145	0.0521376	0.0728904	0.100141	0.0737787	0.0408288	0.129428	0.0721391
ENSG00000014257	ACP3	0.0787422	0.0572968	0.00080113	0.152785	0.00284425	0.000846155	0.00501049	0.163538	0.00117848	0.0010053	0.0012465	0.0010836	0.0247791	0.000632803	0.0151719	0.000966613	0.0960285	0.0177708	0.000892287	0.00102837	0.00551313	0.000874748
ENSG00000014641	MDH1	0.0506653	0.012538	0.0488025	0.0255564	0.0467504	0.0294996	0.0725262	0.0395722	0.0616192	0.052467	0.0300035	0.0465554	0.0211655	0.0464989	0.0109061	0.032286	0.0321082	0.0533843	0.0280522	0.0891973	0.0513161	0.0724019
ENSG00000014824	SLC30A9	0.227488	0.112338	0.150461	0.147687	0.207084	0.0662724	0.203576	0.205495	0.19133	0.164462	0.149189	0.171744	0.0530636	0.119482	0.0393792	0.144486	0.186436	0.181013	0.124427	0.109408	0.233298	0.324877
ENSG00000014914	MTMR11	0.0429807	0.0410209	0.00103485	0.0574957	0.00119297	0.00029689	0.004156	0.0565704	0.00171347	0.0012606	0.000418269	0.00160231	0.042325	0.000944775	0.0404497	0.00159796	0.0613219	0.00490456	0.00126663	0.000823097	0.00444559	0.00226352
ENSG00000014919	COX15	0.0457855	0.0207152	0.0247945	0.0421869	0.0452809	0.00675245	0.0530012	0.0451959	0.0351298	0.0264183	0.0316948	0.0317977	0.009081	0.0126002	0.00945134	0.0235432	0.0417358	0.0439822	0.0280068	0.0110506	0.0418967	0.0584208
ENSG00000015133	CCDC88C	1.05854	0.461983	0.765793	0.630461	0.738798	0.652713	1.08587	0.423326	0.959249	0.853961	0.499313	1.11996	0.454701	0.569212	0.313369	0.838151	1.03233	0.456417	0.921608	0.768029	0.459559	1.2153
ENSG00000015153	YAF2	0.325433	0.207901	0.154692	0.185365	0.238091	0.217657	0.408701	0.325021	0.19666	0.207345	0.158211	0.270353	0.282597	0.335388	0.267368	0.228886	0.275111	0.273857	0.270365	0.354741	0.294606	0.264687
ENSG00000015171	ZMYND11	0.189722	0.0528165	0.15474	0.0733689	0.200257	0.0760448	0.229859	0.112261	0.229048	0.168752	0.102661	0.212753	0.0358577	0.0686669	0.0296201	0.179519	0.0713087	0.178707	0.18103	0.0784204	0.248768	0.35376
ENSG00000015285	WAS	0.296541	0.256366	0.0729676	0.265273	0.0951661	0.0472187	0.151711	0.276507	0.0863066	0.0887664	0.0676837	0.101887	0.26468	0.0510027	0.172849	0.0819937	0.284765	0.11136	0.102551	0.0670247	0.0975173	0.128077
ENSG00000015413	DPEP1	0	0.000111936	8.68093e-05	3.64512e-05	0.000154008	4.21256e-05	0.00074924	0.000166788	9.96758e-05	3.87533e-05	0.000131115	6.74658e-05	0.000265456	0	0.000103728	5.41399e-05	0.000132234	0.000192574	3.9878e-05	0.000138218	0	0
ENSG00000015475	BID	0.330148	0.39597	0.0379016	0.205921	0.0506924	0.0389811	0.0925454	0.790844	0.0526314	0.0499115	0.0197761	0.0621497	0.574127	0.0665761	0.645131	0.0620635	0.496976	0.31973	0.0755214	0.064732	0.148703	0.0685553
ENSG00000015479	MATR3	0.794262	0.556056	0.582508	0.330243	0.745471	0.659922	0.878058	0.738283	0.634449	0.661935	0.516984	0.666587	0.826533	0.862094	0.536595	0.551461	0.581248	0.677755	0.488662	1.05925	0.844132	0.626004
ENSG00000015520	NPC1L1	0.000304315	0.000121873	0.000208297	0.00014684	0.000176309	0.000252397	0	0.000671897	0.000146172	0.000242826	0.000195427	0.000210192	0.00070231	0.000232839	0.00062491	0.000174105	0.000131786	0	0.000138065	0.00038815	0	0.00012477
ENSG00000015532	XYLT2	0.0462303	0.0184046	0.0324946	0.025928	0.0379339	0.0140878	0.0357549	0.0280247	0.0385033	0.0328537	0.0219275	0.0344564	0.0123344	0.0157259	0.00971842	0.0354812	0.0191468	0.0286356	0.0270939	0.021578	0.0283664	0.0637459
ENSG00000015568	RGPD5	0.000564263	0.000162315	0.000396068	8.98814e-05	0.000420326	0.000461257	0.000365054	0.000253576	0.000387646	0.000299348	0.000325379	0.00024828	0.000365068	0.000519553	0.000105462	0.000397937	0.000167919	0.000534419	0.000237231	0.000738658	0.000909032	0.000311465
ENSG00000015592	STMN4	0.000512806	7.7232e-05	0.000126984	0.000107593	0.000160443	0.000126363	0.000357463	0.000262055	0.000183059	0.000589546	0.000130225	0.000535759	0.000103832	9.20101e-05	0	0.000613857	4.76515e-05	0	0.000238599	5.58663e-05	0	0.000223082
ENSG00000015676	NUDCD3	0.326657	0.122369	0.277622	0.162378	0.305236	0.104132	0.260505	0.226495	0.290705	0.272899	0.213559	0.23859	0.0817509	0.154045	0.0473225	0.208145	0.196112	0.173301	0.149553	0.186695	0.246129	0.493795
ENSG00000016082	ISL1	0	6.63249e-06	2.22954e-05	1.91709e-05	0	4.30206e-05	0	0	0	0	0	0	5.3039e-05	0	0	0	3.78213e-05	0	0	0	0	0
ENSG00000016391	CHDH	0.000577689	5.02039e-05	0.000105389	3.63007e-05	0.000746006	0.000403123	0.00142396	0.000173824	0.000205924	0.00172122	8.52046e-05	0.000313538	0.000105669	0.000262599	3.49554e-05	0.000390841	0.000111728	0.0001755	1.91517e-05	0.000497769	0	0.000188375
ENSG00000016402	IL20RA	4.19403e-05	5.64902e-05	7.71835e-05	0.000107466	5.02892e-05	0.000128584	0	0	7.19322e-05	9.06844e-05	4.28096e-05	5.70837e-05	0.000105797	9.2275e-05	0	0	1.9722e-05	0	4.03412e-05	5.38473e-05	0	0
ENSG00000016490	CLCA1	8.53633e-05	3.47658e-05	5.46748e-05	9.00976e-05	4.81615e-05	0	0.000711772	0	4.86242e-05	4.99935e-05	2.27523e-05	5.63832e-05	5.30669e-05	0	0	5.46034e-05	5.39763e-05	0	7.71789e-05	5.41081e-05	0	6.1149e-05
ENSG00000016602	CLCA4	4.13125e-05	3.46289e-05	6.72647e-05	5.43516e-05	0.000144146	0	0	8.4436e-05	8.72227e-05	3.70726e-05	0.000110412	3.37575e-05	0	0	0	5.74118e-05	1.92219e-05	0	5.92673e-05	2.74591e-05	0	0.000125315
ENSG00000016864	GLT8D1	0.0161269	0.00535993	0.00879526	0.012324	0.0104915	0.00474393	0.0348542	0.0145022	0.011047	0.010246	0.00603189	0.0111328	0.00325165	0.00269887	0.00304197	0.00995939	0.0122539	0.0291152	0.0114174	0.00508681	0.0136103	0.0201629
ENSG00000017260	ATP2C1	0.324819	0.176019	0.178331	0.186552	0.272562	0.131269	0.413554	0.336837	0.223027	0.234254	0.189878	0.242133	0.162855	0.154804	0.178515	0.190318	0.252408	0.291484	0.206688	0.222195	1.158	0.319469
ENSG00000017427	IGF1	4.17446e-05	0.00015885	9.94498e-05	0.000126094	0.000332396	8.36152e-05	0.0791326	0.00116503	9.62569e-05	0.000180478	0.000150818	0.00021775	0.0001016	0.000305132	0.00013828	0.000170018	0.000216176	0.000529268	8.14633e-05	0.000358618	0.00268005	0.000371097
ENSG00000017483	SLC38A5	0.00817901	0.000507055	0.00438209	0.000684313	0.00569946	0.00257319	0.0470119	0.00282589	0.00547397	0.00798045	0.00344288	0.0089266	0.000753329	0.00273408	0.00148	0.0115206	0.000945668	0.00954005	0.00953319	0.00517395	0.0118168	0.00850761
ENSG00000017797	RALBP1	0.0960816	0.0541913	0.0471617	0.0686556	0.0603446	0.0199034	0.0978154	0.0990201	0.0638257	0.0497362	0.0419756	0.0611347	0.0405962	0.0195032	0.0422727	0.0487041	0.0933815	0.0705334	0.0549255	0.0215616	0.179724	0.105915
ENSG00000018189	RUFY3	0.325305	0.258692	0.066577	0.319348	0.253707	0.0439619	0.290819	0.798757	0.122562	0.0959989	0.158295	0.106355	0.26273	0.139091	0.192684	0.0871415	0.337911	0.459754	0.100982	0.0719371	0.251564	0.144423
ENSG00000018236	CNTN1	0.000648308	0.000461303	0.000287182	0.000364849	0.000544785	0.000291886	0.000717231	0.000418151	0.000359081	0.000380553	0.000346418	0.000403617	0.000513321	0.000358108	0.000349961	0.00039007	0.000369352	0.000176056	0.000473852	0.000390518	0.0063625	0.000622345
ENSG00000018280	SLC11A1	0.991172	1.21206	0.0131662	0.924236	0.0419691	0.0146048	0.0690984	0.0856232	0.0144125	0.015819	0.0173305	0.0169864	1.41901	0.0283599	1.19882	0.0162282	0.867292	0.0846466	0.0165311	0.0185266	0.0614346	0.0157277
ENSG00000018408	WWTR1	0.0133547	0.0020389	0.00961702	0.00286942	0.0191738	0.00277819	0.0260184	0.00555171	0.0112833	0.0144444	0.0108946	0.0194178	0.00279381	0.0115282	0.001985	0.00627015	0.00396586	0.010126	0.00817781	0.0108215	0.0128309	0.016559
ENSG00000018510	AGPS	0.322938	0.228168	0.138204	0.259704	0.169439	0.0913217	0.341935	0.370141	0.172135	0.177842	0.0908949	0.206829	0.143835	0.0650883	0.112356	0.167848	0.341259	0.103797	0.16745	0.16752	0.323827	0.294219
ENSG00000018607	ZNF806	0.000127138	9.21212e-05	3.42287e-05	3.55015e-05	2.35703e-05	4.30302e-05	0	0	4.9219e-05	8.14691e-05	0.000110528	4.51935e-05	0.00010542	0	0.000137336	5.34883e-05	5.56244e-05	0	2.00709e-05	8.21117e-05	0	0.000123016
ENSG00000018610	STEEP1	0.0458384	0.0324854	0.0224826	0.0260544	0.0336554	0.0278134	0.0454064	0.0440434	0.0262531	0.0266085	0.0248733	0.0317629	0.0346039	0.0419688	0.0212978	0.0220258	0.0373441	0.0415358	0.0260659	0.0503235	0.0444043	0.0278422
ENSG00000018625	ATP1A2	0.000222525	0.000135379	4.43048e-05	0.00010751	2.50965e-05	0	0.000360537	0.00347931	2.45292e-05	1.87513e-05	0	2.21277e-05	0.00057173	0	0.000195266	0	0.000229763	0.00370465	5.94408e-05	2.71889e-05	0	0
ENSG00000018699	TTC27	0.168181	0.0554983	0.137491	0.0813131	0.190517	0.0621313	0.143495	0.150185	0.173578	0.135737	0.144471	0.130613	0.0280948	0.105804	0.0272863	0.112484	0.109639	0.131014	0.0759691	0.0727554	0.208897	0.290141
ENSG00000018869	ZNF582	0.00586212	0.00110407	0.00419353	0.00310996	0.00666751	0.00287612	0.00289155	0.00405093	0.00582869	0.00348399	0.00681436	0.00430234	0.00081131	0.00368373	0.000715154	0.00276464	0.00349998	0.00706009	0.00382886	0.00310213	0.0072394	0.0086526
ENSG00000019102	VSIG2	0.00141931	0.00105774	0.000459683	0.00135953	0.000167306	0.000210191	0	0.000516647	0.000576805	0.00034306	0.00017551	0.00012083	0.000474117	0.000187314	0.000483565	0.000274896	0.000459905	0.000173047	7.9628e-05	0.000137386	0	0.000934136
ENSG00000019144	PHLDB1	0.00258291	0.00076447	0.00350695	0.000710006	0.00205131	0.00585887	0.00110108	0.00236646	0.00320359	0.00284916	0.000717738	0.0028211	0.00262025	0.001337	0.00902044	0.00296703	0.00064673	0.0019019	0.00151732	0.00366824	0.00547623	0.00570327
ENSG00000019169	MARCO	0.0255562	0.0334419	0.000288349	0.0268393	0.000698128	0.000529877	0.00144226	0.00661186	0.000319699	0.000310644	0.00028368	0.000332313	0.0300478	0.000808286	0.0750792	0.000284341	0.0202979	0.00248029	0.000278978	0.000357861	0.000889528	0.000187993
ENSG00000019186	CYP24A1	0.000300683	7.83419e-05	0.000105908	0	0.000196494	0.00032176	0.000723792	0	0.000875073	0.000967743	6.6709e-05	0.00023306	0.00020286	9.36102e-05	0.000139822	0	3.83164e-05	0	5.76715e-05	0.000591457	0	0.000498178
ENSG00000019485	PRDM11	0.0472409	0.0185874	0.018443	0.0189682	0.0499148	0.0274889	0.0372769	0.0442492	0.0334152	0.0260642	0.0388373	0.0385229	0.0195228	0.0286587	0.0260505	0.0307648	0.0247833	0.0504426	0.043473	0.0148616	0.136486	0.0485855
ENSG00000019505	SYT13	0	3.51978e-05	3.3417e-05	7.15198e-05	4.82368e-05	0	0	0	2.54124e-05	1.22504e-05	8.70861e-05	2.29326e-05	5.29322e-05	0	0	0.000111362	3.7658e-05	0	3.98924e-05	2.7658e-05	0.0009238	0
ENSG00000019549	SNAI2	0	0	0	0	0	0	0	0	0	0	0	1.0834e-05	0	0	0	0	0	0	0	0	0	0
ENSG00000019582	CD74	1.29213	1.20235	0.0707913	1.28354	1.62568	0.224131	0.500539	2.38003	0.0927892	0.112386	1.7112	0.162471	1.15515	1.92583	0.932759	0.1181	1.01941	1.63191	0.138598	0.209755	0.614654	0.0852412
ENSG00000019991	HGF	0.0305431	0.0206809	0.000252924	0.0563579	0.000665358	0.000125748	0.0031938	0.0116852	0.000244373	0.000524391	0.000734142	0.000538893	0.00580964	0.000618547	0.00517678	0.000333794	0.0699649	0.00567085	0.0002626	0.000220508	0.027042	0.000253977
ENSG00000019995	ZRANB1	0.161898	0.122204	0.0719826	0.0780006	0.108282	0.112841	0.154891	0.140843	0.0912648	0.0902483	0.0754899	0.100373	0.168012	0.127602	0.149476	0.0905096	0.106894	0.0852334	0.0749958	0.139165	0.168567	0.136765
ENSG00000020129	NCDN	0.0169765	0.00638546	0.0107418	0.0110127	0.010486	0.00605138	0.0144935	0.00916444	0.0112168	0.0139515	0.00444187	0.0101394	0.00392634	0.00418505	0.00381034	0.0117612	0.00746385	0.0076232	0.00551958	0.00745051	0.0104337	0.0241725
ENSG00000020181	ADGRA2	0.0215096	0.0220118	0.000543262	0.0269828	0.00086714	0.000861446	0.00950224	0.00531508	0.000659227	0.000421645	0.000440928	0.00121162	0.0122177	0.000262875	0.0102926	0.000441239	0.00819869	0.00215246	0.00952191	0.000650514	0.00921876	0.000595156
ENSG00000020219	CCT8L1P	0	1.42384e-05	1.05876e-05	1.74747e-05	0	0	0	8.81377e-05	2.53021e-05	1.27158e-05	2.23204e-05	4.53066e-05	0	0	0	0.000112943	1.97693e-05	0	5.83042e-05	0	0	0.000125455
ENSG00000020256	ZFP64	0.0726838	0.0328244	0.0329641	0.0547015	0.0653721	0.0141383	0.13744	0.0642687	0.0442563	0.0377689	0.0439928	0.0524065	0.018575	0.0259315	0.0153658	0.034618	0.0473217	0.08212	0.0452955	0.0233338	0.0775844	0.0675936
ENSG00000020426	MNAT1	0.259634	0.081616	0.198652	0.107301	0.332415	0.0994149	0.377993	0.21902	0.266187	0.191043	0.222094	0.262553	0.0671927	0.189634	0.0436029	0.207504	0.138219	0.494825	0.278603	0.169531	0.357507	0.381756
ENSG00000020577	SAMD4A	0.104609	0.0498307	0.012801	0.103479	0.232714	0.0574414	0.0138586	0.0393616	0.0105672	0.0392443	0.150065	0.0101429	0.0329623	0.294508	0.0361197	0.00858076	0.283782	0.017365	0.00431127	0.0790551	0.0767399	0.0117484
ENSG00000020633	RUNX3	0.374645	0.135	0.125846	0.0782667	0.26625	0.365685	0.430406	0.347469	0.348589	0.366725	0.10224	0.597894	0.357123	0.310633	0.426009	0.539772	0.363476	0.114732	0.649299	0.667264	0.239337	0.266593
ENSG00000020922	MRE11	0.230486	0.125204	0.118147	0.154527	0.187973	0.0559972	0.296814	0.304306	0.145328	0.122577	0.153326	0.161289	0.0984364	0.11915	0.0642551	0.111451	0.172955	0.316767	0.165407	0.0937457	0.250336	0.2327
ENSG00000021300	PLEKHB1	0.00931829	0.00074334	0.0182483	0.000793821	0.008594	0.00652779	0.0013938	0.00139359	0.0191466	0.0109149	0.00176879	0.00723042	0.000967891	0.00276555	0.000947532	0.00802634	0.00127081	0.00160058	0.00146554	0.00771518	0.00451967	0.0421176
ENSG00000021355	SERPINB1	0.137582	0.122045	0.0485829	0.112522	0.068541	0.029148	0.0521754	0.125944	0.0544671	0.047691	0.0522867	0.0593597	0.147886	0.0646203	0.186403	0.0334216	0.105287	0.0569687	0.0566152	0.0607741	0.397141	0.0598521
ENSG00000021461	CYP3A43	0.000671864	0.000190854	0.000697192	0.000179868	0.000266045	0.000376502	0.00108245	0.000338096	0.00107465	0.000459645	0.000315426	0.000402562	0.000312435	0.000485747	0.000171503	0.000336926	0.000315496	0.00109034	0.000218391	0.000675723	0.000855247	0.000793297
ENSG00000021488	SLC7A9	0.00208815	0.000533532	0.00131007	0.000814677	0.00143888	0.00033919	0.00202669	0.000674833	0.00192837	0.00153309	0.00139701	0.00144078	0.000105059	0.000261968	0.000277964	0.00101619	0.000885705	0.00196646	0.00111409	0.000754665	0.00275068	0.00344055
ENSG00000021574	SPAST	0.208144	0.134332	0.074184	0.191824	0.131408	0.0292266	0.13055	0.184956	0.0957077	0.0842037	0.0964828	0.0920056	0.222195	0.0321213	0.172272	0.0761697	0.226611	0.105565	0.0898138	0.0386179	0.164648	0.163362
ENSG00000021645	NRXN3	0.00399532	0.00300826	0.00245962	0.00318743	0.00389735	0.00140208	0.00180423	0.00537022	0.00311176	0.00297255	0.00285614	0.00325407	0.00449945	0.00300232	0.00227496	0.00227679	0.00368677	0.00511874	0.00244262	0.00313253	0.0062228	0.00459744
ENSG00000021762	OSBPL5	0.25325	0.140568	0.0221988	0.193846	0.0480794	0.0316182	0.21294	0.157001	0.0981354	0.0189926	0.00658475	0.334959	0.099618	0.0145868	0.0859217	0.0645589	0.293385	0.178062	0.585748	0.0987555	0.0973256	0.106836
ENSG00000021776	AQR	0.396859	0.237973	0.228418	0.248979	0.317149	0.207181	0.427243	0.364079	0.277125	0.267036	0.209759	0.308384	0.255485	0.249171	0.170683	0.257018	0.334823	0.343353	0.248405	0.353839	0.354808	0.409791
ENSG00000021826	CPS1	0.00259413	0.000277099	0.00370883	0.000232009	0.00192359	0.000791978	0.00146784	0.00106678	0.00497923	0.00296739	0.0011091	0.00253532	0.000531441	0.000851786	0.000104333	0.00160992	0.000519972	0.00664322	0.000207133	0.00218307	0.00416525	0.00448209
ENSG00000021852	C8B	0.000126873	4.85547e-05	4.46321e-05	5.34848e-05	2.44338e-05	4.20128e-05	0	0	7.15098e-05	8.30747e-05	2.25173e-05	4.45892e-05	0.000211454	9.50025e-05	0.000174216	0.000169715	1.9488e-05	0	8.03564e-05	8.18552e-05	0	0
ENSG00000022267	FHL1	0.0128398	0.00115089	0.0164257	0.00105659	0.00851891	0.00980756	0.00428247	0.00514618	0.0083086	0.0237396	0.00368597	0.00646869	0.00313743	0.00282377	0.00158149	0.0106839	0.00127182	0.0265091	0.00444353	0.0203119	0.130444	0.0283708
ENSG00000022277	RTF2	0.255044	0.255156	0.0897039	0.150147	0.133792	0.115273	0.228618	0.299994	0.105858	0.097679	0.0935625	0.0950731	0.351038	0.169393	0.202769	0.075315	0.183493	0.253565	0.103135	0.168641	0.200047	0.150291
ENSG00000022355	GABRA1	0	6.45518e-05	5.49008e-05	9.11713e-05	7.52828e-05	8.37198e-05	0	8.6986e-05	9.62625e-05	5.73248e-05	8.78428e-05	0.000122716	5.09066e-05	0	0	5.71669e-05	3.71935e-05	0	8.17288e-05	5.50867e-05	0	0.000366411
ENSG00000022556	NLRP2	0.0194032	0.00325031	0.00828004	0.00383912	0.019065	0.00778264	0.0513835	0.0103595	0.01358	0.0104519	0.0109931	0.0229762	0.00269779	0.00798983	0.0025304	0.00997677	0.00328907	0.0392105	0.0704793	0.00591941	0.0172206	0.0295274
ENSG00000022567	SLC45A4	0.180938	0.122305	0.0703106	0.118729	0.0617471	0.22676	0.133221	0.212311	0.0596758	0.088866	0.022768	0.111902	0.289475	0.168932	0.269765	0.112527	0.14381	0.142078	0.126377	0.213473	0.173102	0.0994665
ENSG00000022840	RNF10	0.357076	0.234707	0.180293	0.173299	0.272148	0.227541	0.422852	0.277392	0.202775	0.223321	0.167862	0.219443	0.418779	0.296285	0.260934	0.190215	0.264399	0.232463	0.188061	0.356743	0.454396	0.1996
ENSG00000022976	ZNF839	0.065166	0.0288733	0.0475075	0.0350386	0.0596022	0.0264124	0.0643063	0.0527427	0.0534731	0.044521	0.0378826	0.0426235	0.0314154	0.0373232	0.0153911	0.0410132	0.0341536	0.0618544	0.0326104	0.046741	0.0788598	0.0821367
ENSG00000023041	ZDHHC6	0.115845	0.0531338	0.0844045	0.0710689	0.108838	0.0436265	0.108739	0.0775713	0.0942565	0.0853475	0.0792274	0.0863345	0.0479868	0.0778976	0.034221	0.0595929	0.0790503	0.0905733	0.0547109	0.110084	0.0950035	0.119909
ENSG00000023171	GRAMD1B	0.24936	0.204521	0.0406028	0.256457	0.0343882	0.0462041	0.116943	0.371045	0.036542	0.0971996	0.00810523	0.0829348	0.163615	0.0346548	0.172423	0.115175	0.180852	1.35099	0.0554804	0.101748	0.157418	0.0539994
ENSG00000023191	RNH1	0.0988061	0.0905453	0.0322496	0.0731676	0.0435756	0.0290222	0.0527115	0.151445	0.0347415	0.0334897	0.0259816	0.03206	0.110795	0.0364472	0.060474	0.0286906	0.133379	0.0442776	0.0239698	0.0324831	0.0338797	0.0369036
ENSG00000023228	NDUFS1	0.132931	0.0618167	0.0743845	0.104542	0.0917565	0.0277313	0.14804	0.131419	0.0926287	0.075268	0.0601553	0.0876812	0.0472399	0.0416726	0.0367902	0.0624497	0.102655	0.103552	0.0693853	0.0608957	0.140085	0.14462
ENSG00000023287	RB1CC1	0.607269	0.477311	0.340828	0.348496	0.440491	0.525276	0.559509	0.437955	0.4207	0.38884	0.35206	0.451763	0.716285	0.559284	0.904054	0.35572	0.454978	0.373093	0.355121	0.724928	0.75845	0.526904
ENSG00000023318	ERP44	0.344023	0.239425	0.112665	0.303253	0.246062	0.103104	0.278504	0.301765	0.144242	0.160261	0.236721	0.191531	0.201029	0.171169	0.239186	0.144137	0.377252	0.202566	0.1455	0.170765	0.235493	0.230194
ENSG00000023330	ALAS1	0.0511402	0.0390595	0.0112309	0.052372	0.0176497	0.00883532	0.043719	0.0317741	0.0134229	0.0143556	0.0107455	0.0198292	0.183351	0.00878377	0.113073	0.018037	0.0390447	0.0220162	0.0211428	0.0149192	0.0426374	0.0204443
ENSG00000023445	BIRC3	0.157516	0.0351456	0.103241	0.0338056	0.355227	0.101941	0.101616	0.0711313	0.073685	0.168888	0.397488	0.0693065	0.0418445	0.238654	0.090158	0.0536775	0.0940399	0.0356561	0.0220754	0.183568	0.0440388	0.16063
ENSG00000023516	AKAP11	0.194501	0.0751941	0.121556	0.118609	0.270801	0.0503476	0.237994	0.240065	0.155958	0.149877	0.157123	0.136046	0.0493948	0.11418	0.0362833	0.0981044	0.184873	0.167549	0.100422	0.093627	0.197913	0.311934
ENSG00000023572	GLRX2	0.0173514	0.0131472	0.00634647	0.0122567	0.010721	0.0019798	0.0166647	0.0182305	0.00827713	0.0080069	0.00470111	0.00946674	0.0145199	0.00431643	0.0178599	0.00754501	0.0213971	0.00762515	0.00907322	0.00576888	0.0166661	0.0129632
ENSG00000023608	SNAPC1	0.0997124	0.107761	0.0370752	0.0437214	0.0428898	0.118473	0.0314325	0.0699249	0.0511296	0.0305268	0.0367457	0.0209588	0.101449	0.0727505	0.0906779	0.0220141	0.0479094	0.0470097	0.0190021	0.0443015	0.103238	0.051172
ENSG00000023697	DERA	0.227979	0.180763	0.0765754	0.189825	0.157083	0.0448916	0.237987	0.236487	0.0997102	0.0857158	0.118196	0.0913998	0.137327	0.0899513	0.0847017	0.0729048	0.219245	0.198251	0.111641	0.0643961	0.231636	0.160423
ENSG00000023734	STRAP	0.209086	0.148154	0.139273	0.0984804	0.179693	0.119748	0.217342	0.223735	0.167491	0.147853	0.111752	0.145854	0.239618	0.220424	0.0970886	0.122279	0.135501	0.167513	0.123491	0.251077	0.215949	0.110901
ENSG00000023839	ABCC2	0.019801	0.00876966	0.0141498	0.00965503	0.0205998	0.00618267	0.0231093	0.014305	0.0157417	0.0131173	0.0163647	0.0106457	0.00811873	0.0156682	0.00380703	0.00853091	0.0107566	0.0211433	0.00972466	0.0114688	0.00850825	0.0272046
ENSG00000023892	DEF6	0.265927	0.127154	0.17618	0.136037	0.165175	0.120125	0.304058	0.263763	0.191708	0.181553	0.0898928	0.200178	0.1646	0.102732	0.0826615	0.160622	0.119063	0.179347	0.186448	0.221626	0.139913	0.306936
ENSG00000023902	PLEKHO1	0.196669	0.139712	0.0399527	0.22086	0.13246	0.0395165	0.0589005	0.271229	0.0409134	0.0571676	0.0813307	0.0546878	0.150177	0.107054	0.0910508	0.0430682	0.196985	0.135934	0.0414338	0.14447	0.132795	0.0461213
ENSG00000023909	GCLM	0.0329585	0.00702229	0.0205013	0.00731797	0.0328868	0.00804282	0.0499477	0.0128176	0.029978	0.0385049	0.0122788	0.0668182	0.0127604	0.0124223	0.0128986	0.0396543	0.0102709	0.0252523	0.0419033	0.037745	0.0419533	0.0354829
ENSG00000024048	UBR2	0.677778	0.440875	0.311352	0.560273	0.489898	0.174486	0.705079	0.465788	0.373156	0.418114	0.31896	0.518739	0.206231	0.202298	0.153384	0.406172	0.588906	0.560223	0.37469	0.260465	0.559204	0.555405
ENSG00000024422	EHD2	0.00261383	0.00134343	0.00102776	0.000978875	0.0011424	0.00121817	0.00249465	0.00178352	0.00117434	0.00150118	0.00110802	0.00141889	0.00106658	0.00110677	0.00109962	0.00118262	0.00157907	0.00216443	0.00125782	0.00155451	0.0291854	0.000966381
ENSG00000024526	DEPDC1	0.000172415	4.19651e-05	4.38923e-05	5.32852e-05	2.46277e-05	4.16678e-05	0.0206842	0.000715522	4.73669e-05	8.14106e-05	2.15801e-05	0.000100302	4.92013e-05	0	3.43069e-05	0.000108405	0.000147857	0.000633309	6.87314e-05	5.36832e-05	0.000914907	6.096e-05
ENSG00000024862	CCDC28A	0.0641462	0.0337374	0.047629	0.0299139	0.0600867	0.0427297	0.0773978	0.0450333	0.0585874	0.048352	0.0552727	0.0530189	0.0551286	0.0759215	0.0336741	0.0270867	0.0454697	0.0638178	0.0419736	0.0965697	0.0774063	0.0496849
ENSG00000025039	RRAGD	0.0318116	0.0327481	0.00758975	0.0319823	0.00990563	0.00495441	0.0079234	0.0236203	0.00591168	0.010474	0.00300874	0.00631089	0.0490858	0.00923041	0.0418473	0.00428577	0.0457202	0.0228131	0.00119776	0.00969722	0.0559436	0.0078076
ENSG00000025156	HSF2	0.0818305	0.0440177	0.082984	0.0274435	0.0633125	0.0537675	0.110342	0.0736707	0.11691	0.0601568	0.0381351	0.0682473	0.0817443	0.0645007	0.0356037	0.0499605	0.0585422	0.0721565	0.0597651	0.110619	0.133343	0.131099
ENSG00000025293	PHF20	0.656171	0.488878	0.317814	0.404615	0.484833	0.494356	0.410285	0.579248	0.387206	0.37145	0.327976	0.372429	0.45895	0.56963	0.313493	0.346751	0.546551	0.371482	0.312581	0.518872	0.463764	0.486796
ENSG00000025423	HSD17B6	0.00105881	0.000248443	0.00139861	0.000286714	0.00178993	0.000341629	0.00463802	0.00038059	0.00163084	0.00102268	0.000980342	0.00131387	0.000432487	0.000263696	6.86526e-05	0.00118576	0.000843345	0.0018191	0.000411555	0.000277361	0.00268606	0.00423555
ENSG00000025434	NR1H3	0.00751638	0.0051434	0.00287428	0.00891347	0.00355502	0.000740659	0.00708352	0.00589563	0.00401541	0.00270527	0.00196527	0.00310261	0.00247824	0.000351211	0.00331701	0.00126376	0.00962974	0.00234958	0.00873653	0.00131714	0.0240707	0.00553456
ENSG00000025708	TYMP	0.32739	0.306735	0.00479736	0.521805	0.0324686	0.00324192	0.0455991	0.270837	0.00471601	0.0140716	0.012951	0.0100888	0.226369	0.0147883	0.126456	0.0108701	0.384024	0.0723483	0.00929647	0.00781902	0.0218477	0.00716782
ENSG00000025770	NCAPH2	0.077803	0.0424796	0.0479586	0.0263617	0.0562578	0.0703399	0.132704	0.0560412	0.0448626	0.0538594	0.0361547	0.0579606	0.0538245	0.0888405	0.0404087	0.0457584	0.042584	0.0489885	0.0464679	0.112015	0.0474283	0.0362548
ENSG00000025772	TOMM34	0.026616	0.00912245	0.0155556	0.0125802	0.0401123	0.0183524	0.0473925	0.0945801	0.0246231	0.01475	0.0461226	0.0154317	0.0151438	0.0433556	0.0168039	0.0101094	0.0161156	0.0528933	0.0158862	0.0233886	0.0553269	0.0178558
ENSG00000025796	SEC63	0.456795	0.368148	0.205994	0.299685	0.321274	0.174594	0.70254	0.45213	0.261483	0.244973	0.24859	0.281123	0.410704	0.216014	0.245577	0.274394	0.381081	0.569818	0.24332	0.304579	0.511206	0.376585
ENSG00000025800	KPNA6	0.307944	0.202748	0.171025	0.170001	0.25407	0.171924	0.271301	0.296046	0.211881	0.190688	0.172911	0.218841	0.250289	0.255282	0.166467	0.161808	0.226272	0.324184	0.188721	0.299345	0.227602	0.261283
ENSG00000026025	VIM	1.00779	1.23937	0.121414	0.819068	0.158476	0.557497	0.451247	1.08863	0.170052	0.214172	0.0740462	0.140936	1.3737	0.21775	1.08479	0.178334	0.536457	0.371809	0.0982295	0.278289	0.395954	0.251695
ENSG00000026036	RTEL1-TNFRSF6B	0.000939997	0.00038416	0.000461363	0.000485489	0.00032261	0.000209719	0.000353251	0.000431523	0.000271519	0.000396145	0.000282788	0.000459599	0.000367565	0.000167855	0.000597439	0.000285118	0.00043007	0	0.000380006	0.000387356	0	0.00067864
ENSG00000026103	FAS	0.0510951	0.0231751	0.0106497	0.0344987	0.0345571	0.041571	0.0754939	0.0265004	0.00937085	0.0640085	0.00367125	0.05767	0.0153656	0.0329944	0.0335052	0.0378769	0.0326088	0.0255235	0.0140708	0.0381726	0.00902983	0.011784
ENSG00000026297	RNASET2	0.534583	0.352516	0.275944	0.445451	0.448439	0.171166	0.175033	0.679688	0.148364	0.29557	0.284029	0.128399	0.331618	0.287578	0.28968	0.133172	0.732469	0.824435	0.0757595	0.22743	0.209314	0.232572
ENSG00000026508	CD44	1.54648	1.47745	0.955254	1.09377	0.859551	1.5919	0.777863	1.03483	1.09855	1.15101	0.569047	0.797608	1.58864	1.26994	1.80525	0.937044	1.19864	0.630694	0.469343	1.34215	0.775	1.4307
ENSG00000026559	KCNG1	0.00329945	0.000110896	4.31193e-05	6.97712e-05	0.00512594	0.000127326	0	0.000255334	9.63119e-05	7.437e-05	0.0274768	0.000112125	5.07478e-05	0.00378754	0.000364047	0.000230665	0.000240252	0.00053126	0.000100194	0	0.00092343	0.000186262
ENSG00000026652	AGPAT4	0.284334	0.240415	0.0425993	0.205524	0.0854799	0.130234	0.124394	0.12736	0.054089	0.131501	0.0669451	0.240079	0.131302	0.0746298	0.230585	0.205088	0.207063	0.124558	0.239088	0.106111	0.342392	0.0854059
ENSG00000026751	SLAMF7	0.0387161	0.00768591	0.00136793	0.0147424	0.0317097	0.00626862	0.320937	0.136736	0.00419991	0.0054404	0.00544018	0.11147	0.013545	0.0842138	0.0210126	0.07499	0.0719262	0.20941	0.14614	0.0389838	0.00717664	0.00187267
ENSG00000026950	BTN3A1	0.380068	0.133455	0.254942	0.185725	0.296848	0.139796	0.332422	0.220551	0.325825	0.305338	0.115242	0.438548	0.0971554	0.117164	0.0658631	0.319347	0.229727	0.117186	0.337376	0.194749	0.144085	0.496616
ENSG00000027001	MIPEP	0.0927454	0.0262303	0.0762292	0.0337866	0.13054	0.0325242	0.124819	0.0623	0.100464	0.0783026	0.109396	0.0818289	0.0163273	0.0780382	0.012348	0.0702833	0.0537289	0.121632	0.0577824	0.0600489	0.125016	0.138948
ENSG00000027075	PRKCH	1.25641	0.20184	1.41238	0.171825	0.493132	1.38287	1.09648	0.477224	1.69147	1.54894	0.0774507	1.91553	0.410005	0.247529	0.283716	1.55782	0.20029	0.391876	1.87971	1.85925	0.72427	2.15846
ENSG00000027644	INSRR	0.00017876	2.77577e-05	0.000138545	0	4.90583e-05	0	0	0	0.000145849	0.000112398	2.12489e-05	0.000243581	0.000145542	0.000304553	3.63282e-05	0.000454345	7.75689e-05	0	0.000547946	0.000194779	0	0.000126208
ENSG00000027697	IFNGR1	0.559895	0.639373	0.0805487	0.508945	0.156693	0.111865	0.133542	0.575904	0.0952266	0.103949	0.144328	0.146885	0.938088	0.251639	0.579287	0.254225	0.379893	0.21975	0.170335	0.288261	0.151544	0.0773028
ENSG00000027847	B4GALT7	0.0330203	0.0197246	0.0169452	0.0196575	0.0278548	0.0131929	0.0327757	0.0300489	0.0207864	0.0187969	0.0195505	0.0196052	0.0156089	0.0250583	0.0146705	0.0185397	0.02113	0.0313885	0.0169815	0.0233349	0.024543	0.0260788
ENSG00000027869	SH2D2A	0.0787615	0.00263314	0.0298218	0.00286101	0.0326788	0.0753986	0.0877405	0.0102353	0.0487052	0.0886161	0.00235617	0.185895	0.0210419	0.0227888	0.00941285	0.20317	0.00837152	0.0132074	0.198813	0.174932	0.0179505	0.0439855
ENSG00000028116	VRK2	0.278931	0.180318	0.0794608	0.263356	0.293099	0.0437154	0.300666	0.375147	0.0840777	0.118635	0.199325	0.166131	0.116397	0.198466	0.0877449	0.114636	0.277476	0.331458	0.134792	0.121006	0.261271	0.143938
ENSG00000028137	TNFRSF1B	0.7457	0.673225	0.0564178	0.815145	0.135978	0.132206	0.195564	0.396154	0.0397934	0.156218	0.0420987	0.216812	1.07778	0.0881241	0.872357	0.160401	1.13793	0.221624	0.21033	0.227196	0.0682279	0.0825537
ENSG00000028203	VEZT	0.203928	0.117814	0.112863	0.117116	0.210889	0.120315	0.266065	0.279663	0.135881	0.15482	0.120736	0.145426	0.17909	0.226462	0.117837	0.129491	0.137603	0.224641	0.0943272	0.224716	0.35752	0.197332
ENSG00000028277	POU2F2	0.607162	0.423928	0.147308	0.664754	0.59796	0.0762934	0.231436	0.507991	0.167629	0.18485	0.466776	0.15198	0.226188	0.257427	0.219347	0.124907	1.00354	0.176404	0.114822	0.0999047	0.170502	0.260299
ENSG00000028310	BRD9	0.19771	0.0985299	0.117183	0.09522	0.141808	0.164204	0.184144	0.129305	0.11778	0.150938	0.0846832	0.128561	0.0987821	0.13527	0.107804	0.161272	0.133091	0.129526	0.0925118	0.1746	0.123108	0.169842
ENSG00000028528	SNX1	0.34267	0.201552	0.159481	0.297211	0.248246	0.15613	0.289986	0.266555	0.189972	0.181649	0.209038	0.206949	0.262184	0.224752	0.205129	0.154413	0.300344	0.287715	0.172671	0.258271	0.261402	0.24968
ENSG00000028839	TBPL1	0.054597	0.0178782	0.0265443	0.028001	0.0577192	0.0267257	0.0955587	0.0410759	0.037925	0.0334859	0.0446704	0.0714604	0.015961	0.0572592	0.0147586	0.043022	0.044794	0.0882728	0.0629063	0.059863	0.048224	0.0466103
ENSG00000029153	ARNTL2	0.00825757	0.00896014	0.000306549	0.00741359	0.00860579	0.000786116	0.0334374	0.0195637	0.000730043	0.00323068	0.00247553	0.00105629	0.00329754	0.00463033	0.0392824	0.000881504	0.00275472	0.00249557	0.000578266	0.000875057	0.0667705	0.000777785
ENSG00000029363	BCLAF1	0.792487	0.747089	0.437234	0.36105	0.620011	0.585537	0.716844	0.876095	0.493894	0.50733	0.433393	0.508695	0.885412	0.805508	0.647562	0.434319	0.653684	0.673275	0.439324	0.661644	0.763061	0.524507
ENSG00000029364	SLC39A9	0.125565	0.0629159	0.070653	0.0960342	0.111355	0.0345748	0.161198	0.109516	0.0787801	0.0770005	0.0777581	0.0848735	0.040448	0.0782972	0.0523066	0.063168	0.0981384	0.0888943	0.0636446	0.0640527	0.117753	0.128789
ENSG00000029534	ANK1	0.0269905	0.0018273	0.00825068	0.00234293	0.0183916	0.0245087	0.00653027	0.00498253	0.0111521	0.0540484	0.00948451	0.0100727	0.00461269	0.00891901	0.00470761	0.0587163	0.00385862	0.00605489	0.00156834	0.0192644	0.0688093	0.017668
ENSG00000029559	IBSP	0	1.38314e-05	2.22025e-05	1.71913e-05	0	0	0.000370276	0	0	6.29582e-06	0	0	0.000154328	0	0	0	0	0.000180406	1.94396e-05	2.74373e-05	0	0
ENSG00000029639	TFB1M	0.0976362	0.0310286	0.0822581	0.055765	0.112821	0.0144736	0.109425	0.0896535	0.10299	0.0746348	0.0801554	0.0785944	0.0124733	0.025588	0.0121584	0.0675806	0.0617052	0.0978288	0.0570026	0.0303378	0.173739	0.206977
ENSG00000029725	RABEP1	0.425184	0.190984	0.257993	0.254814	0.594125	0.147529	0.323184	0.342817	0.302797	0.235068	0.508269	0.285589	0.118695	0.299521	0.135643	0.204116	0.385406	0.311185	0.220642	0.177832	0.325573	0.444341
ENSG00000029993	HMGB3	0.00872735	0.0108431	0.00103399	0.00617362	0.00325143	0.00204638	0.0222372	0.0150135	0.0010914	0.00194308	0.00120204	0.00126687	0.0102983	0.00281137	0.00878166	0.000626071	0.00763525	0.00680243	0.00101771	0.00273112	0.0269269	0.000122675
ENSG00000030066	NUP160	0.273167	0.106599	0.207078	0.143254	0.318442	0.141278	0.286765	0.198861	0.221417	0.203843	0.223448	0.176443	0.0928814	0.214917	0.0683018	0.14509	0.130318	0.350481	0.139993	0.195903	0.257457	0.335565
ENSG00000030110	BAK1	0.032944	0.0164963	0.010535	0.0201067	0.0235274	0.011845	0.0680784	0.058681	0.0133587	0.0190635	0.00799727	0.0246533	0.0219906	0.0172862	0.00730508	0.0267276	0.0294051	0.0289606	0.0240915	0.0321589	0.021433	0.0111266
ENSG00000030304	MUSK	0.00276492	0.00276814	0.00017716	0.00310794	0.000370848	0.000211605	0.000698942	0.00126904	0.000217987	0.000227442	0.000154961	0.000242744	0.00234639	0.000265047	0.00141541	0.000225158	0.000783768	0.000354058	0.000220111	0.000384327	0	0.000494845
ENSG00000030419	IKZF2	0.160715	0.00706607	0.0595096	0.0108151	0.0900523	0.0428848	0.314686	0.0291417	0.1592	0.12616	0.134648	0.281438	0.0130498	0.0812159	0.0103016	0.600895	0.0224296	0.103737	0.341151	0.0674588	0.378858	0.197093
ENSG00000030582	GRN	0.153121	0.153743	0.00402976	0.210711	0.0272538	0.00348957	0.0233351	0.206417	0.00366376	0.00496413	0.0121533	0.00525164	0.158602	0.0192508	0.175522	0.00468804	0.0889312	0.138082	0.00481038	0.00336909	0.0302493	0.00740936
ENSG00000031003	FAM13B	0.485202	0.296305	0.209927	0.316781	0.470105	0.209194	0.495172	0.466394	0.29805	0.277711	0.333084	0.356091	0.362125	0.301906	0.24781	0.266678	0.512231	0.350719	0.289306	0.337107	0.565016	0.390382
ENSG00000031081	ARHGAP31	0.205892	0.184055	0.0222109	0.253659	0.123861	0.0788293	0.0714426	0.514185	0.0193884	0.0479097	0.0187851	0.0374724	0.135262	0.145637	0.316808	0.051226	0.143908	0.395023	0.040288	0.0398314	0.0808084	0.0485726
ENSG00000031691	CENPQ	0.00772998	0.00196111	0.00408578	0.00526717	0.00799872	0.00124951	0.0284718	0.00626339	0.00628545	0.00418116	0.00789586	0.00427501	0.00164007	0.00361764	0.00221073	0.00406805	0.00591881	0.00707977	0.00409103	0.00216458	0.0102038	0.0127826
ENSG00000031698	SARS1	0.125414	0.0610323	0.0812723	0.0719493	0.098046	0.0763421	0.135412	0.0984348	0.091459	0.0907835	0.0594009	0.0939372	0.0589367	0.0627632	0.042549	0.0751243	0.099227	0.0758773	0.0729364	0.112339	0.0577766	0.130855
ENSG00000031823	RANBP3	0.266789	0.128578	0.158735	0.155994	0.179561	0.199864	0.275263	0.189846	0.219788	0.174916	0.118625	0.178003	0.181175	0.159526	0.139387	0.158492	0.185416	0.253412	0.160132	0.284012	0.170672	0.309151
ENSG00000032219	ARID4A	0.497088	0.324115	0.275509	0.332533	0.416704	0.232265	0.53312	0.508807	0.315115	0.327113	0.313695	0.33843	0.430128	0.345858	0.183328	0.267699	0.500702	0.385362	0.273944	0.440353	0.496251	0.421358
ENSG00000032389	EIPR1	0.256578	0.113025	0.157694	0.136154	0.219113	0.0841033	0.3559	0.297498	0.199941	0.178902	0.15741	0.203314	0.0735039	0.106717	0.0462742	0.187894	0.159613	0.316787	0.166472	0.112339	0.240601	0.301374
ENSG00000032444	PNPLA6	0.221086	0.174323	0.0466815	0.185502	0.0831063	0.0329835	0.114426	0.17402	0.0485839	0.0604871	0.0473425	0.0758722	0.244036	0.0525155	0.138053	0.0598346	0.311026	0.0792236	0.066352	0.059217	0.0829902	0.0772164
ENSG00000032742	IFT88	0.128662	0.0688807	0.0812219	0.0816343	0.12373	0.0287623	0.120145	0.0956614	0.116443	0.0693398	0.0998996	0.0811073	0.0484539	0.0616178	0.045299	0.061982	0.135495	0.0733811	0.070436	0.0414131	0.211659	0.182794
ENSG00000033011	ALG1	0.020474	0.00527013	0.0188151	0.0110847	0.0175596	0.00639111	0.0235216	0.0106704	0.020779	0.0130787	0.014023	0.0137078	0.00264513	0.00594545	0.00284801	0.0126396	0.00903866	0.0113771	0.0116104	0.00771753	0.0203948	0.0398577
ENSG00000033030	ZCCHC8	0.169004	0.110522	0.0791635	0.101385	0.124534	0.0960546	0.300668	0.18815	0.0871051	0.103322	0.0782443	0.116806	0.122769	0.121359	0.0762294	0.0846968	0.149186	0.218138	0.0959452	0.180226	0.197729	0.121544
ENSG00000033050	ABCF2	0.0499449	0.028727	0.0229235	0.0330948	0.0323272	0.0221401	0.0303616	0.0708756	0.0281217	0.0304017	0.0229945	0.025971	0.0249307	0.0269632	0.0185852	0.0501243	0.0209843	0.0329628	0.022936	0.0262236	0.0374146	0.0481983
ENSG00000033100	CHPF2	0.034293	0.0223509	0.0113154	0.0257391	0.0162607	0.00825775	0.0489793	0.0364965	0.0141956	0.0155021	0.0110883	0.017748	0.0284979	0.0101414	0.0169607	0.0197283	0.0233899	0.0477355	0.0168013	0.0156935	0.0414901	0.0255393
ENSG00000033122	LRRC7	0.0295463	0.00402747	0.0928519	0.00355457	0.0137521	0.0132345	0.00720193	0.0254548	0.104889	0.0121652	0.0035015	0.0109687	0.00460496	0.00514609	0.00328119	0.00428868	0.00574808	0.0071028	0.00349395	0.00706814	0.0255097	0.354242
ENSG00000033170	FUT8	0.446582	0.067921	0.413499	0.0786182	0.872097	0.214997	1.25627	0.207588	0.600559	0.531839	0.472456	0.333323	0.0582516	0.480774	0.0424036	0.302257	0.114356	0.271027	0.212034	0.26353	0.382074	0.858293
ENSG00000033178	UBA6	0.378654	0.290782	0.152414	0.213924	0.357807	0.172117	0.510957	0.424809	0.185288	0.222107	0.236035	0.257816	0.487531	0.407213	0.254492	0.197333	0.270287	0.377436	0.234067	0.435521	0.37249	0.23636
ENSG00000033327	GAB2	1.28611	1.60782	0.0520853	1.0814	0.333886	0.127989	0.402568	1.01234	0.0574345	0.129245	0.158444	0.0977071	2.26624	0.435539	1.6066	0.0762843	1.20801	0.892731	0.0627615	0.268637	0.682347	0.0568768
ENSG00000033627	ATP6V0A1	0.335309	0.372424	0.0275172	0.358882	0.118629	0.0261156	0.153262	0.335071	0.029043	0.0208755	0.167987	0.0122109	0.632402	0.146986	0.248893	0.0251809	0.162966	0.233243	0.00569714	0.0300332	0.349534	0.0580306
ENSG00000033800	PIAS1	0.924844	0.733276	0.463785	0.810732	0.656806	0.407119	0.863458	0.879324	0.556037	0.519545	0.476011	0.573412	0.786218	0.662694	0.646484	0.439895	0.817426	0.716464	0.42944	0.654223	0.60094	0.780173
ENSG00000033867	SLC4A7	0.488736	0.204461	0.30826	0.207384	0.439823	0.221904	0.372556	0.478061	0.314214	0.548063	0.312098	0.529112	0.216973	0.251382	0.243305	0.251484	0.232052	0.390457	0.229762	0.40402	0.305329	0.463491
ENSG00000034053	APBA2	0.338935	0.0126862	0.673764	0.0141833	0.136211	0.361873	0.200645	0.0486957	1.01309	0.286662	0.0125646	0.444906	0.0436149	0.0435131	0.0332456	0.0442588	0.0380141	0.0635627	0.440571	0.3305	0.0905985	1.35585
ENSG00000034152	MAP2K3	0.266933	0.298584	0.0201329	0.185635	0.0765914	0.0783078	0.123608	0.360688	0.0241711	0.0362731	0.0445614	0.0647899	0.457943	0.0700449	0.543627	0.0716934	0.336478	0.367272	0.10124	0.0620879	0.128327	0.0352406
ENSG00000034239	EFCAB1	4.1122e-05	3.92134e-05	1.1147e-05	3.45233e-05	0	4.26708e-05	0	0	0	1.21478e-05	0	0	0.000137382	0	0.000102397	0	5.60442e-05	0	5.88598e-05	2.80533e-05	0	6.32061e-05
ENSG00000034510	TMSB10	0.274721	0.215707	0.122385	0.231914	0.136922	0.0667911	0.408461	0.500498	0.161555	0.137375	0.121553	0.135852	0.264592	0.0749136	0.128117	0.083828	0.291093	0.157207	0.12021	0.112789	0.121791	0.272678
ENSG00000034533	ASTE1	0.0215786	0.00747647	0.0198854	0.00986834	0.0228821	0.0160652	0.0284337	0.0142655	0.0261988	0.0188859	0.0152498	0.0232568	0.00603275	0.0203011	0.00677404	0.0156103	0.0153854	0.0172126	0.0177072	0.02059	0.019739	0.0308398
ENSG00000034677	RNF19A	0.484602	0.280069	0.21553	0.227845	0.552682	0.381093	0.647727	0.368407	0.225661	0.456421	0.340947	0.515527	0.404625	0.580807	0.2263	0.378162	0.404027	0.319817	0.330629	0.795807	0.445089	0.261163
ENSG00000034693	PEX3	0.066657	0.0142435	0.0591602	0.0243066	0.0751855	0.0241284	0.0884858	0.0477307	0.0757684	0.0534225	0.0557741	0.0637483	0.0139331	0.0363065	0.00809909	0.0435568	0.0410485	0.0567953	0.0545356	0.0590396	0.0797467	0.129001
ENSG00000034713	GABARAPL2	0.0559399	0.0315978	0.0262554	0.0328472	0.0702835	0.0222554	0.0590207	0.0860335	0.0326502	0.0320258	0.0624005	0.0386066	0.048375	0.101432	0.0322672	0.0307674	0.0453646	0.0601705	0.0321983	0.0403491	0.0647475	0.0317087
ENSG00000034971	MYOC	8.4453e-05	4.86261e-05	2.22459e-05	0	7.35552e-05	4.2554e-05	0	8.31765e-05	2.44617e-05	4.40792e-05	7.85838e-05	2.17611e-05	5.2233e-05	8.55702e-05	0	0	1.92194e-05	0	3.89826e-05	2.79176e-05	0	0.000124309
ENSG00000035115	SH3YL1	0.0831871	0.0251477	0.0847657	0.0317218	0.0912322	0.0440909	0.0659245	0.0689435	0.103895	0.0732292	0.0650545	0.0534959	0.0153916	0.0470855	0.0117847	0.0476786	0.0342691	0.0424023	0.0674781	0.0577732	0.0955698	0.19925
ENSG00000035141	FAM136A	0.0250793	0.013405	0.0139651	0.0146657	0.0217889	0.00950128	0.0599173	0.0330578	0.0223759	0.0149445	0.0129438	0.0196956	0.0130216	0.0130858	0.0110589	0.0179046	0.0219544	0.0213863	0.0217997	0.0161997	0.0278931	0.0254269
ENSG00000035403	VCL	0.509153	0.414473	0.0677057	0.450503	0.253646	0.0817455	0.289318	0.71986	0.0580253	0.203038	0.117027	0.346448	0.36685	0.123806	0.186792	0.240347	0.657944	0.486816	0.350222	0.138271	0.386447	0.121428
ENSG00000035499	DEPDC1B	0.00590161	0.00483563	0.001202	0.00192036	0.00264435	0.00332278	0.152881	0.00539254	0.00173336	0.00384319	0.00220272	0.00588995	0.0025898	0.0030627	0.00354335	0.00142675	0.0027237	0.00309991	0.00476291	0.00408907	0.0511544	0.00168639
ENSG00000035664	DAPK2	0.0284699	0.00619917	0.00174069	0.00702558	0.0692689	0.0103687	0.0263373	0.0437849	0.00499576	0.0119957	0.0075891	0.0606828	0.00651598	0.0194104	0.00506721	0.0365417	0.00284465	0.417374	0.0154534	0.0231888	0.0182987	0.0048598
ENSG00000035681	NSMAF	0.3115	0.234057	0.138203	0.221556	0.232326	0.0872768	0.274263	0.515677	0.166615	0.186247	0.144737	0.205493	0.362482	0.188175	0.294375	0.162708	0.191308	0.290786	0.123469	0.196165	0.457281	0.257498
ENSG00000035687	ADSS2	0.316734	0.174124	0.179682	0.217631	0.232233	0.141938	0.288211	0.246178	0.223356	0.21997	0.143722	0.260602	0.226809	0.171204	0.108934	0.194912	0.30019	0.161194	0.201845	0.288385	0.270201	0.268621
ENSG00000035720	STAP1	0.0707624	0.00200529	0.0350572	0.00324076	0.298347	0.00880363	0.115822	0.0123104	0.00591583	0.00800008	0.398643	0.00555102	0.00536847	0.20173	0.00524568	0.00736761	0.00361274	0.0526547	0.0325806	0.00828897	0.0581487	0.0127347
ENSG00000035862	TIMP2	0.378924	0.395168	0.0150822	0.43791	0.0393335	0.0264778	0.072968	0.335144	0.0230908	0.0129832	0.0389889	0.0094011	0.686379	0.0687734	0.542175	0.0084496	0.449953	0.157517	0.0124365	0.0196342	0.136442	0.0358978
ENSG00000035928	RFC1	0.29982	0.175702	0.194011	0.140518	0.239745	0.194747	0.683732	0.281037	0.225316	0.236532	0.16569	0.25834	0.316109	0.226416	0.109276	0.196019	0.239107	0.313351	0.241726	0.442427	0.233909	0.26781
ENSG00000036054	TBC1D23	0.339344	0.336966	0.123883	0.175931	0.176003	0.166479	0.337634	0.292637	0.152953	0.150799	0.130252	0.176565	0.582401	0.233573	0.452428	0.138221	0.237879	0.200426	0.146912	0.30867	0.251286	0.16956
ENSG00000036257	CUL3	0.790078	0.556807	0.470925	0.43709	0.816584	0.544684	0.873819	0.728498	0.537522	0.563608	0.619085	0.597819	0.672262	0.798733	0.528105	0.491535	0.70818	0.588346	0.529108	0.754828	0.695125	0.710264
ENSG00000036448	MYOM2	0.023547	0.00176555	0.004294	0.00309869	0.0128117	0.00219565	0.0727915	0.0104996	0.00846867	0.00549779	0.0045476	0.025766	0.00256915	0.003669	0.00158725	0.00248187	0.0028176	0.00887702	0.179101	0.0029901	0.0395469	0.00929295
ENSG00000036473	OTC	0.000348079	0.000135813	0.000165607	0.000239334	0.000222657	8.2914e-05	0	0.000256467	0.000241284	0.000178922	0.000108271	0.000188713	0.000151801	0.00044097	3.423e-05	0.000112029	0.000137489	0.00017876	0.000179843	0.000109291	0	0.000122257
ENSG00000036530	CYP46A1	0.00165111	0.000111054	0.001509	0.000274402	0.00181844	0.00114683	0.00201949	0.0013318	0.00331959	0.00203246	0.000868497	0.00290123	0.000246034	0.000704337	0.000386774	0.0044383	0.000308278	0.289733	0.000854257	0.00157621	0.000870686	0.00390594
ENSG00000036549	ZZZ3	0.363883	0.155593	0.293004	0.211119	0.322554	0.148212	0.338109	0.386367	0.34602	0.290995	0.21037	0.267606	0.0912327	0.158913	0.0871323	0.258569	0.207208	0.404013	0.199947	0.185351	0.405568	0.595955
ENSG00000036565	SLC18A1	0.00242787	0.00157373	7.83862e-05	0.00261148	9.53313e-05	4.16127e-05	0.000349966	0.00198808	0	5.66348e-05	6.65428e-05	6.79286e-05	0.000102265	0	0.00065374	5.54531e-05	0.0148959	0.000179532	0.000118573	8.26598e-05	0	6.14918e-05
ENSG00000036672	USP2	0.00202335	0.00193724	0.000497233	0.00045185	0.000564376	0.00873645	0.00107574	0.00179246	0.000718153	0.0015455	0.000243412	0.00144947	0.00153857	0.00294225	0.00516447	0.0057197	0.00101728	0.000718179	0.000838748	0.00384688	0	0.000839777
ENSG00000036828	CASR	0.00220571	0.000995085	0.000150498	0.0010337	0.00107937	0.000362458	0	0.00106587	0.00018146	0.00246329	0.000129061	0.000269248	0.00131441	0.000317414	0.000834746	0.000465251	0.00205674	0.000931269	0.000301251	0.000540827	0	0.00028715
ENSG00000037042	TUBG2	0.0173596	0.00588691	0.0134569	0.00692839	0.0122528	0.00601271	0.0259008	0.0105618	0.0168026	0.0137137	0.00438318	0.0166127	0.0040635	0.00444197	0.00235491	0.00886639	0.00523466	0.0209856	0.00919965	0.00878701	0.0176647	0.0325884
ENSG00000037241	RPL26L1	0.00779508	0.00500124	0.00334055	0.00415316	0.00839777	0.00240609	0.0114461	0.00832268	0.00434784	0.00391005	0.00493667	0.00501839	0.00383549	0.00551074	0.00262309	0.00491312	0.00600593	0.00990667	0.00371501	0.00540624	0.00634515	0.00472936
ENSG00000037280	FLT4	0.013194	0.000338888	0.0111661	0.0005781	0.0045926	0.00707697	0.00161799	0.00186981	0.0189856	0.0105263	0.000378708	0.0142454	0.000974601	0.00170273	0.000894909	0.115265	0.00101678	0.00153452	0.000748324	0.00947256	0	0.011087
ENSG00000037474	NSUN2	0.223377	0.136416	0.112638	0.133638	0.187285	0.129175	0.208884	0.271755	0.147867	0.12896	0.121068	0.145695	0.140384	0.216726	0.168995	0.131643	0.183737	0.268596	0.13368	0.161279	0.160566	0.201069
ENSG00000037637	FBXO42	0.30311	0.198131	0.124869	0.255715	0.182743	0.0693956	0.22171	0.261689	0.144774	0.135719	0.131044	0.159804	0.17417	0.115662	0.0967582	0.122723	0.292404	0.189664	0.125946	0.121868	0.235452	0.222787
ENSG00000037749	MFAP3	0.0952054	0.034419	0.0375409	0.0549284	0.106675	0.0554587	0.140553	0.0751446	0.0667431	0.0614397	0.0563212	0.106091	0.031786	0.0592129	0.0333401	0.101828	0.098162	0.0567918	0.0860072	0.0973503	0.0671359	0.085952
ENSG00000037757	MRI1	0.0436313	0.0196782	0.0260733	0.0296646	0.0263187	0.0102326	0.0459821	0.0390383	0.0291712	0.0256367	0.0151803	0.0246378	0.0131618	0.00820827	0.00718324	0.0247483	0.0204105	0.0425971	0.0186627	0.0120445	0.0393669	0.0452374
ENSG00000037897	METTL1	0.00664221	0.00521221	0.00455913	0.002344	0.00416996	0.00396673	0.00995395	0.0133976	0.00638456	0.00422581	0.00291006	0.00328668	0.00450473	0.00536464	0.00742908	0.00636	0.00300252	0.00976705	0.00216435	0.00360654	0.0138301	0.00555871
ENSG00000037965	HOXC8	4.14359e-05	0	0	0	0	0	0	0	0	0	0	0	0	0	0	0	0	0	0	0	0	0
ENSG00000038002	AGA	0.0266179	0.00848614	0.0182985	0.0137056	0.0260655	0.00818166	0.0399464	0.0205616	0.033276	0.0209719	0.0195609	0.0243382	0.00587203	0.00763877	0.00782637	0.0142224	0.0285034	0.0172334	0.0139184	0.00934537	0.019975	0.0552169
ENSG00000038210	PI4K2B	0.184427	0.0811138	0.122917	0.101645	0.182762	0.0614294	0.352483	0.146716	0.144442	0.146038	0.118554	0.177265	0.0718993	0.0995542	0.054994	0.125142	0.171159	0.176027	0.143842	0.120534	0.215929	0.282423
ENSG00000038219	BOD1L1	0.533629	0.385559	0.245714	0.379396	0.499714	0.199813	0.488573	0.5544	0.307247	0.274891	0.381474	0.306387	0.418049	0.472898	0.371497	0.278474	0.464468	0.397863	0.262383	0.288799	0.447016	0.512722
ENSG00000038274	MAT2B	0.0564676	0.0236684	0.0307035	0.0362664	0.0425572	0.0182767	0.0738787	0.0482193	0.0422001	0.0371392	0.0341604	0.0459779	0.020273	0.0218369	0.0182375	0.0363648	0.0558524	0.0414189	0.0400329	0.0306607	0.045992	0.075357
ENSG00000038295	TLL1	0.000210786	0.000285288	0.000196669	0.000127039	0.000470544	4.28714e-05	0.00036602	0.000341998	0.000195301	0.00013286	0.000134594	0.000341747	0.000245128	0.000162373	0.000580942	0.000214993	0.00024239	0	9.8775e-05	0.000134727	0	0.000315796
ENSG00000038358	EDC4	0.108571	0.0571452	0.0634306	0.0592411	0.0572206	0.0687734	0.101184	0.0745291	0.0591785	0.0681962	0.0298608	0.0652861	0.0675971	0.0429339	0.0568092	0.0562991	0.0797953	0.0628065	0.0521451	0.0949737	0.0707066	0.0699186
ENSG00000038382	TRIO	0.777587	0.718493	0.0267829	0.742142	1.09134	0.0315851	1.09617	1.4047	0.0356678	0.0417368	0.937985	0.134712	0.689452	0.885228	0.82522	0.0329761	0.83958	0.331777	0.25873	0.0623239	0.672696	0.0496637
ENSG00000038427	VCAN	1.88779	2.19112	0.0540246	2.23546	0.0802648	0.049384	0.153698	0.785969	0.0533261	0.0563629	0.0604612	0.0554057	1.88407	0.0576634	1.33505	0.0607595	0.368024	0.17932	0.0557367	0.0567104	0.128158	0.0547402
ENSG00000038532	CLEC16A	0.521827	0.315988	0.281857	0.36681	0.540095	0.160159	0.374916	0.502418	0.315598	0.284194	0.41204	0.292116	0.267134	0.427077	0.166944	0.228036	0.403882	0.432485	0.24575	0.251365	0.429327	0.496801
ENSG00000038945	MSR1	0.0416434	0.0445319	0.000811072	0.050735	0.0231171	0.000552422	0.0201836	0.0552319	0.0012543	0.00110765	0.00199666	0.0011457	0.019153	0.0109856	0.0182168	0.000900724	0.110539	0.0065469	0.000809774	0.00096465	0.0187983	0.00146697
ENSG00000039068	CDH1	0.00170958	0.000323813	0.000232533	0.000464013	0.000828837	0.00192549	0.00945026	0.0325171	0.000450647	0.00171132	0.000308012	0.00112386	0.00145044	0.000819581	0.000413736	0.000400182	0.000310055	0.0769837	0.000219818	0.0041575	0.00322537	0.0003114
ENSG00000039123	MTREX	0.368004	0.208066	0.237185	0.215189	0.364687	0.238233	0.528758	0.40556	0.288646	0.266708	0.26061	0.28676	0.218248	0.385843	0.177473	0.220439	0.303546	0.419441	0.222021	0.379217	0.380939	0.381079
ENSG00000039139	DNAH5	0.000773348	0.000519856	0.000388091	0.000524474	0.00169528	0.000301413	0.000347077	0.000933995	0.000482949	0.000529405	0.00100718	0.000444867	0.000591863	0.00254448	0.000587163	0.000673221	0.000614683	0.000921008	0.000398181	0.000806282	0.00745659	0.000819388
ENSG00000039319	ZFYVE16	0.263186	0.245611	0.058641	0.275906	0.115667	0.0340442	0.147576	0.292401	0.0760597	0.0668069	0.0860977	0.097379	0.329485	0.074478	0.385748	0.077932	0.247569	0.134249	0.10134	0.0552068	0.184439	0.151105
ENSG00000039523	RIPOR1	0.182662	0.151143	0.0160034	0.172852	0.226894	0.0172624	0.0541552	0.126435	0.0166131	0.0207185	0.139337	0.0183114	0.170634	0.257485	0.170521	0.0185981	0.179338	0.311834	0.0393204	0.0173381	0.0617843	0.0243283
ENSG00000039537	C6	0.000302584	0.00015997	8.71024e-05	0.000108436	0.000150347	8.43668e-05	0.00036491	0.000171078	0.000167445	0.000138832	8.64505e-05	0.000256453	0.000307031	9.60993e-05	7.06299e-05	0.000226474	9.1782e-05	0	0.000178673	8.27176e-05	0	0.00024815
ENSG00000039560	RAI14	0.00618358	0.0010338	0.00116857	0.000626979	0.00475026	0.000890747	0.00606314	0.00208357	0.000883995	0.00856436	0.00368412	0.00685623	0.00156484	0.000616087	0.00456479	0.00452152	0.000844361	0.00163575	0.00804912	0.00114885	0.000927264	0.00127609
ENSG00000039600	SOX30	0.000551841	0.000221735	0.000265487	0.000260011	0.000958509	8.44808e-05	0.000725416	0.00075746	0.000238991	0.000401825	0.000633462	0.000245372	0.00010091	0.000172078	0.000208759	0.000277302	0.000164397	0.0009042	0.000255742	0.0002372	0	0.00062558
ENSG00000039650	PNKP	0.157922	0.0899657	0.0606815	0.0985596	0.106702	0.0639668	0.166016	0.116847	0.0679064	0.0774975	0.0782569	0.091925	0.0646839	0.0854674	0.0730045	0.0925211	0.114391	0.0943694	0.0974005	0.0607298	0.122655	0.0959373
ENSG00000039987	BEST2	0.000173128	7.09701e-05	7.72442e-05	5.43427e-05	0.000201386	4.18541e-05	0	8.55315e-05	0.000143607	6.23545e-05	6.49998e-05	8.96426e-05	5.14587e-05	0	3.61865e-05	0	5.56538e-05	0.000353245	0	0.000137409	0.000969328	0.000125747
ENSG00000040199	PHLPP2	0.0738275	0.0275749	0.0370635	0.0279601	0.115961	0.0380709	0.0766006	0.102689	0.0387317	0.0553634	0.087338	0.0516662	0.0234066	0.120098	0.0230947	0.04386	0.0831476	0.356126	0.0433496	0.0701101	0.0732383	0.0581676
ENSG00000040275	SPDL1	0.0139498	0.00426905	0.0100035	0.00509241	0.0163686	0.00412647	0.0627946	0.00954829	0.0127135	0.0103834	0.0112361	0.0136502	0.00397714	0.00800894	0.00288874	0.0103084	0.0106555	0.0182913	0.0145342	0.00691799	0.018179	0.0365535
ENSG00000040341	STAU2	0.321226	0.146032	0.200365	0.217685	0.287324	0.0494925	0.415695	0.286449	0.265208	0.213304	0.185904	0.290554	0.0704724	0.0844415	0.0482534	0.208633	0.222185	0.283482	0.297083	0.105696	0.405157	0.445683
ENSG00000040487	SLC66A1	0.0146558	0.0121817	0.00435965	0.014185	0.00936739	0.00347462	0.0106527	0.0233182	0.00479642	0.00585989	0.00644689	0.00642716	0.01006	0.00816411	0.00989979	0.0050152	0.009937	0.0159936	0.00595576	0.0076326	0.0104863	0.00507289
ENSG00000040531	CTNS	0.0255976	0.0152382	0.00797325	0.0251238	0.0184177	0.00481236	0.0217877	0.0217865	0.0094199	0.00932398	0.0118134	0.010058	0.00892426	0.0116672	0.0107053	0.00892711	0.0186352	0.0994296	0.010296	0.00473591	0.0351959	0.0190248
ENSG00000040608	RTN4R	0.00110226	7.14946e-05	0.000574876	0.000106425	0.000922384	0.000796712	0.00221338	8.62765e-05	0.0015536	0.000668679	4.33979e-05	0.00158905	0.00020576	0.000749755	0.000354464	0.00175236	0.000223565	0.000181573	0.00146813	0.00054836	0.00733285	0.00168144
ENSG00000040633	PHF23	0.0266344	0.0184329	0.00600515	0.0265125	0.0124622	0.00609566	0.0164761	0.0308483	0.00788554	0.00780301	0.00826477	0.0104573	0.0112512	0.00598855	0.00731241	0.00829968	0.0260629	0.0226777	0.00989648	0.00373502	0.025266	0.0106591
ENSG00000040731	CDH10	0.000346983	0.000112247	6.6383e-05	0.000160912	0.000196756	8.40619e-05	0	8.6793e-05	4.83321e-05	0.000114888	8.76633e-05	0.000155501	0.000252624	0	0.000104705	0.000218232	7.58002e-05	0.000177247	0.000178049	5.45869e-05	0	0.000253553
ENSG00000040933	INPP4A	0.93848	0.609962	0.651054	0.655717	0.316671	0.386273	1.15682	0.855546	0.758784	0.612965	0.0745322	0.804601	0.593306	0.104313	0.338475	0.769592	0.92106	1.3938	0.82139	0.399909	0.32668	1.21231
ENSG00000041353	RAB27B	0.0296583	0.00117882	0.0155377	0.0018744	0.0131907	0.00642246	0.0714985	0.00446936	0.00440246	0.0242777	0.0010117	0.0844359	0.00518555	0.00432106	0.00279746	0.0154754	0.00352326	0.00434148	0.158172	0.0301581	0.101367	0.0373509
ENSG00000041357	PSMA4	0.0623619	0.0378823	0.0273598	0.046575	0.0362697	0.0211528	0.0855087	0.0658985	0.0359213	0.0295232	0.0252027	0.0393076	0.040986	0.0328548	0.030812	0.0259012	0.0720579	0.0347272	0.0367863	0.0438227	0.0556965	0.0354551
ENSG00000041515	MYO16	0.0285653	0.00170866	0.00791705	0.00161055	0.00979955	0.00824731	0.00801707	0.00408047	0.00359249	0.0855542	0.00101049	0.00747283	0.00247201	0.00269097	0.00256573	0.001902	0.00361458	0.00407431	0.00162587	0.00897177	0.0745912	0.00302519
ENSG00000041802	LSG1	0.148502	0.103649	0.0814617	0.0731949	0.118995	0.101508	0.173316	0.162857	0.103334	0.0949482	0.0730853	0.118174	0.120592	0.120444	0.104101	0.100017	0.109728	0.126623	0.0995471	0.132565	0.13988	0.157342
ENSG00000041880	PARP3	0.00757058	0.00373541	0.00498515	0.00543148	0.00999456	0.00245716	0.0150164	0.0106466	0.00596456	0.00510799	0.00449352	0.00556542	0.00252215	0.0031487	0.00178353	0.00483728	0.0071646	0.00410693	0.00277337	0.00315013	0.00726418	0.00777695
ENSG00000041982	TNC	0.00127199	0.00090243	0.00010728	0.00133363	0.00012192	0.000126682	0.000354381	0.00186044	0.000194417	0.000406436	8.8165e-05	0.000707373	0.000404013	0.000270503	0.000505128	0.000291437	0.000317495	0	0.000237261	0.000167386	0.00181572	0.000222945
ENSG00000041988	THAP3	0.012594	0.00437839	0.00680942	0.0071751	0.00886674	0.00338399	0.0215821	0.00961068	0.0069905	0.00675176	0.00518377	0.00832849	0.0050108	0.00393256	0.00857531	0.00506541	0.00936275	0.0152509	0.00682506	0.00611481	0.017031	0.0101031
ENSG00000042062	RIPOR3	0.00718701	0.00317868	0.00390818	0.00232091	0.0113332	0.00226679	0.00504164	0.00561727	0.00439577	0.00478545	0.00572584	0.0047152	0.00374335	0.00539986	0.00465427	0.00370721	0.00394603	0.00711054	0.00224107	0.00430209	0.217461	0.00549102
ENSG00000042088	TDP1	0.155301	0.0745785	0.124669	0.0569774	0.157358	0.0707843	0.205306	0.112254	0.152089	0.131394	0.101421	0.11159	0.137485	0.166487	0.0612818	0.0845182	0.0890298	0.188962	0.0789415	0.200895	0.111573	0.218184
ENSG00000042286	AIFM2	0.0155304	0.00358526	0.0100932	0.00523969	0.0227767	0.00456565	0.0229855	0.00851771	0.0118571	0.0110884	0.0134363	0.0163985	0.00343513	0.00931309	0.0021783	0.012458	0.00838047	0.00352062	0.00942571	0.00758727	0.00728682	0.0199154
ENSG00000042304	C2orf83	0.000175675	5.02156e-05	1.1439e-05	5.44626e-05	4.93988e-05	8.36178e-05	0	9.17904e-05	0	6.98878e-05	6.39331e-05	3.44544e-05	0.000209197	0.000184026	0.000104337	0	0.000130686	0	0.000100544	8.33577e-05	0	0.000123961
ENSG00000042317	SPATA7	0.0217298	0.013459	0.0106336	0.0198406	0.0109142	0.00307687	0.015441	0.0333406	0.0137935	0.0129001	0.00582657	0.0169106	0.00688669	0.00453974	0.00393292	0.017565	0.0215176	0.0227753	0.00971785	0.00681619	0.0746918	0.0271562
ENSG00000042429	MED17	0.1372	0.0691672	0.100148	0.0510396	0.14723	0.072517	0.227725	0.118085	0.123443	0.122665	0.0916525	0.13541	0.0610428	0.0989483	0.0441776	0.10004	0.0958148	0.105542	0.0887	0.139146	0.250137	0.094594
ENSG00000042445	RETSAT	0.0228288	0.0100876	0.0109668	0.0143786	0.0155713	0.0141674	0.0332696	0.0198357	0.0125495	0.0185483	0.00724014	0.0234246	0.00709048	0.00916222	0.00519533	0.0213861	0.0138134	0.0180237	0.0160742	0.0164368	0.0265574	0.0189928
ENSG00000042493	CAPG	0.0295053	0.0268447	0.00160376	0.0320786	0.0206428	0.00132989	0.011724	0.0518967	0.00149163	0.00469669	0.0103398	0.00163859	0.0384873	0.0147992	0.0490792	0.00124248	0.00979948	0.0421661	0.00265261	0.00175311	0.0136915	0.00278637
ENSG00000042753	AP2S1	0.018277	0.0115666	0.00455014	0.0179768	0.00923459	0.00592904	0.0194382	0.0284418	0.00623347	0.00557466	0.00459195	0.00846727	0.0112395	0.00466334	0.00951736	0.00458647	0.0203526	0.0139608	0.00891765	0.00627114	0.00953933	0.00897674
ENSG00000042781	USH2A	0.00161783	0.000936167	0.000714818	0.000952294	0.002088	0.000677757	0.00360327	0.00125756	0.00109532	0.000601389	0.000794506	0.000819002	0.000869769	0.00067141	0.00108898	0.000862033	0.00107459	0.00247322	0.000775181	0.000685518	0.00182962	0.00165826
ENSG00000042813	ZPBP	0.00100344	0.000318845	0.00109492	0.000605891	0.00221616	0.000254776	0.00368892	0.00156584	0.00163326	0.000695868	0.00185909	0.000823276	0.000466306	0.000583105	0.000456827	0.000574716	0.000450174	0.00144419	0.00118917	0.000593469	0.00325454	0.00448991
ENSG00000042832	TG	0.0719263	0.0525425	0.0285343	0.045511	0.0255019	0.0183881	0.0523812	0.0315965	0.0373177	0.0349317	0.0183102	0.0426601	0.108362	0.0171577	0.0364821	0.0616555	0.0324645	0.0300033	0.0439168	0.053319	0.024167	0.0798181
ENSG00000042980	ADAM28	0.233533	0.0957976	0.00556666	0.0650473	0.895466	0.00865615	0.230644	0.891058	0.00630055	0.00655935	0.953683	0.0104812	0.246607	0.944308	0.157039	0.00577473	0.016645	0.102088	0.0609221	0.00921954	0.629885	0.00795567
ENSG00000043039	BARX2	0.000426064	0.000176885	0.000137797	0.000198843	0.000199008	0.000251444	0	0.000335557	0.000267237	0.000381157	6.68292e-05	0.000179264	0.000261012	0	3.50362e-05	0.000114658	0.000353315	0.000149765	0.000169444	0.000138502	0	0.000250401
ENSG00000043093	DCUN1D1	0.127628	0.0871061	0.0573319	0.087225	0.107285	0.0449548	0.145169	0.193029	0.0718023	0.0715546	0.057725	0.0903814	0.0892444	0.0855891	0.0663796	0.0672864	0.108875	0.153588	0.0824812	0.0957536	0.17443	0.0980076
ENSG00000043143	JADE2	0.192723	0.0358686	0.15737	0.0604254	0.199462	0.107841	0.125795	0.0747576	0.17197	0.15665	0.11731	0.189163	0.0582409	0.13954	0.048639	0.151456	0.109159	0.0617692	0.14429	0.175857	0.114103	0.320784
ENSG00000043355	ZIC2	0	0	1.11841e-05	0	0	0	0	0	0	6.48648e-06	0	1.07429e-05	0	0	3.56295e-05	0	0	0	0	0	0	0
ENSG00000043462	LCP2	0.959811	0.745918	0.584983	0.672449	0.230412	0.281645	0.425753	0.753569	0.681972	0.611941	0.0430597	0.678082	1.28461	0.0814327	1.63351	0.610194	1.10278	0.265382	0.571262	0.328763	0.591546	1.03839
ENSG00000043514	TRIT1	0.110388	0.0681569	0.04041	0.125523	0.0671576	0.0186117	0.0672518	0.21581	0.0500963	0.0419211	0.0418373	0.0433661	0.0271043	0.030053	0.0194371	0.0387101	0.0591182	0.271229	0.0338645	0.0257204	0.119069	0.0798043
ENSG00000043591	ADRB1	0.00214333	0.00296897	4.33955e-05	0.00218104	0.0008196	8.26108e-05	0.000379061	0.00366813	0.000275437	5.72711e-05	0.000152094	0.00115063	0.00338397	0	0.00219266	0.000116666	0.000537916	0.000282514	0.000558501	0.000303418	0	0
ENSG00000044012	GUCA2B	0	0	0	0	0	0	0	0	0	0	0	0	0	0	0	0	7.5396e-05	0	0	0	0	0
ENSG00000044090	CUL7	0.0351878	0.0165133	0.0189249	0.0251062	0.0279363	0.00947219	0.0469957	0.0274346	0.0199586	0.0187488	0.0193812	0.0190692	0.0120681	0.0134038	0.00797583	0.0167695	0.0252637	0.0319184	0.0183441	0.0106615	0.054189	0.0355499
ENSG00000044115	CTNNA1	0.35856	0.37936	0.00880502	0.3727	0.153917	0.0125586	0.159498	0.382375	0.00858419	0.0464501	0.107116	0.066995	0.408695	0.0730289	0.257656	0.038854	0.349164	0.152784	0.0626317	0.0308188	0.273799	0.0127602
ENSG00000044446	PHKA2	0.207417	0.139054	0.0870384	0.159846	0.12671	0.0598689	0.151381	0.168184	0.10622	0.0911393	0.0924041	0.0989867	0.159348	0.0801348	0.0931	0.0865662	0.176537	0.118542	0.0880128	0.0895193	0.207046	0.160669
ENSG00000044459	CNTLN	0.177733	0.182631	0.0035107	0.240402	0.0151692	0.00195323	0.102095	0.287153	0.00331454	0.00755322	0.00423843	0.00969271	0.0718728	0.00449551	0.0451245	0.0031085	0.288519	0.119967	0.00971281	0.003498	0.269764	0.00418871
ENSG00000044524	EPHA3	0.00102811	0.000330468	0.000551341	0.000458169	0.00103563	0.000522391	0.00106967	0.000928428	0.000267745	0.000558918	0.00118522	0.000409071	0.000470361	0.000886278	0.000384674	0.000426531	0.000529301	0.000350798	0.000278075	0.000522006	0.000862682	0.000810788
ENSG00000044574	HSPA5	0.182741	0.110769	0.084232	0.111667	0.0959594	0.155242	0.480403	0.198271	0.101857	0.122467	0.0600653	0.160328	0.219243	0.116721	0.758509	0.17108	0.102492	0.231947	0.153592	0.180655	0.229603	0.0771659
ENSG00000046604	DSG2	0.000217476	8.99174e-05	0.000348091	0.000183507	0.000223518	0	0.0012577	0.0007238	0.000421265	9.42263e-05	0.000109282	9.49439e-05	0.000107253	8.68332e-05	6.68497e-05	0	7.55892e-05	0.0138682	7.80546e-05	0.000137471	0.036987	0.000374417
ENSG00000046647	GEMIN8	0.0299031	0.0115588	0.0184423	0.0154303	0.0293328	0.0134344	0.0396624	0.0285704	0.0226994	0.0214234	0.0217933	0.0174471	0.0107738	0.0201348	0.0089618	0.0169949	0.0161045	0.0420673	0.0136901	0.0165986	0.060443	0.0399013
ENSG00000046651	OFD1	0.272155	0.0541926	0.214871	0.0826804	0.345073	0.182683	0.201479	0.298923	0.247186	0.243065	0.263627	0.290116	0.0687674	0.302198	0.0505942	0.26619	0.10174	0.755072	0.241743	0.246182	0.313783	0.369379
ENSG00000046653	GPM6B	0.00269489	0.000668534	0.00229436	0.000999555	0.00337486	0.00133199	0.00350635	0.006999	0.00190633	0.00233596	0.00261156	0.00256339	0.00109826	0.00286244	0.0008066	0.00243793	0.000900289	0.319014	0.00248124	0.00192512	0.00952092	0.0040675
ENSG00000046774	MAGEC2	0	0	0	0	0	0	0	0	0	0	0	1.12104e-05	0	0	0	0	0	0	0	0	0	0
ENSG00000046889	PREX2	0.000911453	0.000605531	0.000197317	0.000539731	0.000389524	0.000255055	0.000375837	0.00112629	0.000306553	0.000189608	0.000216721	0.000232982	0.000594474	0.000361113	0.00121724	0.000108806	0.000572625	0.000351357	0.000439084	0.000194633	0.0623923	0.000250255
ENSG00000047056	WDR37	0.430617	0.281812	0.21126	0.347023	0.241864	0.110562	0.297501	0.390903	0.240885	0.205164	0.14947	0.295861	0.353557	0.139014	0.387897	0.206685	0.374937	0.309507	0.293207	0.205497	0.277207	0.403759
ENSG00000047188	YTHDC2	0.354026	0.196831	0.229494	0.22266	0.333348	0.219708	0.305326	0.338821	0.278937	0.23152	0.22644	0.23174	0.171269	0.329687	0.164029	0.19438	0.328001	0.280897	0.16165	0.251752	0.230421	0.427456
ENSG00000047230	CTPS2	0.0582978	0.0268288	0.0380416	0.0397566	0.0621854	0.0118096	0.0630328	0.0823168	0.054869	0.0339463	0.0368713	0.0334159	0.015096	0.0207476	0.00900785	0.0320317	0.0396034	0.0755048	0.0331242	0.0178545	0.159826	0.0765177
ENSG00000047249	ATP6V1H	0.280812	0.156978	0.163487	0.172207	0.235026	0.172773	0.327296	0.368993	0.215322	0.196053	0.158553	0.216819	0.252695	0.243693	0.28477	0.17163	0.209646	0.326719	0.210125	0.316738	0.280028	0.289615
ENSG00000047315	POLR2B	0.287498	0.156968	0.14678	0.173052	0.205122	0.127602	0.345034	0.279724	0.18107	0.16819	0.145778	0.214801	0.206318	0.173844	0.149114	0.163213	0.22946	0.26306	0.19757	0.216782	0.261076	0.252411
ENSG00000047346	FAM214A	0.403146	0.134837	0.286657	0.15807	0.651303	0.409114	0.813274	0.270382	0.350396	0.319807	0.533036	0.39228	0.175696	0.50198	0.158187	0.299824	0.195508	0.792734	0.298823	0.479441	0.442935	0.506694
ENSG00000047365	ARAP2	0.643851	0.268369	0.224714	0.32932	0.553464	0.258946	0.562031	0.305879	0.301342	0.549702	0.426795	0.87438	0.199805	0.352823	0.168358	0.692002	0.912077	0.607176	0.817225	0.554853	0.374131	0.43135
ENSG00000047410	TPR	0.568774	0.308124	0.408384	0.323854	0.479196	0.341929	0.778469	0.475788	0.437662	0.447301	0.333276	0.43246	0.294031	0.362969	0.242749	0.361127	0.45312	0.429933	0.342997	0.50863	0.593439	0.725274
ENSG00000047457	CP	0.00212122	0.00113895	0.00102677	0.00209336	0.00254763	0.000290937	0.00284338	0.00277213	0.0015356	0.00123266	0.00232895	0.00161688	0.000620446	0.000617452	0.000486515	0.00123125	0.00166023	0.002819	0.00121002	0.000431387	0.00592181	0.00177637
ENSG00000047578	KATNIP	0.269596	0.217108	0.0767886	0.204994	0.150835	0.0760008	0.187459	0.241575	0.0945625	0.109554	0.0913489	0.11841	0.179776	0.117548	0.141587	0.103638	0.218068	0.186183	0.103374	0.0964881	0.225423	0.138039
ENSG00000047579	DTNBP1	0.252332	0.13831	0.104043	0.20686	0.258973	0.0462667	0.226055	0.233343	0.138744	0.111029	0.261213	0.153513	0.0863108	0.30104	0.0921927	0.106203	0.230312	0.398386	0.193838	0.0816836	0.210823	0.220436
ENSG00000047597	XK	0.00111158	0.000304437	0.000249242	0.000125159	0.000992497	0.000277172	0.00632901	0.000341464	0.000352669	0.00036979	0.000284589	0.000876837	0.000196665	0.000181592	0.000211405	0.000583437	0.000280007	0.00380908	0.00102227	0.0002746	0.00881455	0.000406343
ENSG00000047617	ANO2	0.00155491	0.00107952	0.000428935	0.00102928	0.00058562	0.000171435	0	0.00101737	0.000541542	0.000320807	0.000286273	0.000280769	0.000697191	0.000355933	0.000558842	0.000170791	0.000933753	0.00034213	0.0001814	0.000274825	0.024026	0.00105524
ENSG00000047621	C12orf4	0.0846714	0.0375141	0.0476974	0.0685012	0.0689557	0.020686	0.13478	0.0730489	0.052262	0.046535	0.0479088	0.0470741	0.0218564	0.0190578	0.0172327	0.0333939	0.0718733	0.100124	0.0433994	0.0405612	0.0630636	0.0864943
ENSG00000047634	SCML1	0.0697015	0.0509086	0.0866824	0.0309431	0.0358979	0.110869	0.0117559	0.135703	0.101723	0.0249707	0.040368	0.0104219	0.104336	0.0579603	0.0696352	0.00732794	0.0671738	0.0201113	0.0171617	0.0746343	0.0153506	0.136271
ENSG00000047644	WWC3	0.176176	0.0845921	0.0708019	0.10227	0.172846	0.0355804	0.15561	0.0608532	0.0811709	0.0906362	0.243581	0.112339	0.0455198	0.0933726	0.031112	0.103719	0.109905	0.0248311	0.0673601	0.0574573	0.0951884	0.142209
ENSG00000047648	ARHGAP6	0.0439102	0.0532092	0.00121384	0.0297765	0.0953695	0.000932713	0.062189	0.0282975	0.00170678	0.00127197	0.00568162	0.00172512	0.0508983	0.0209288	0.0456892	0.00154227	0.0894116	0.00707651	0.00398989	0.00150645	0.0936793	0.00192735
ENSG00000047662	FAM184B	0.00965016	0.00440611	0.0059697	0.00711675	0.00907921	0.00343206	0.00608629	0.00764416	0.00725556	0.0054456	0.00623886	0.00621718	0.00405635	0.0061656	0.00336375	0.0041641	0.0052852	0.00797	0.00475419	0.00662004	0.0116372	0.0151546
ENSG00000047849	MAP4	0.438908	0.241484	0.145478	0.305208	0.446214	0.108001	0.586603	0.429798	0.18285	0.321869	0.258542	0.359414	0.159887	0.263377	0.126321	0.235597	0.488917	0.441059	0.281771	0.231897	0.381738	0.266858
ENSG00000047932	GOPC	0.125567	0.0445366	0.0928748	0.0853575	0.110463	0.0333999	0.124162	0.107716	0.119994	0.08882	0.0748981	0.0963078	0.0262166	0.0433247	0.0177721	0.0735718	0.0967452	0.1081	0.0809631	0.0556775	0.161845	0.224371
ENSG00000047936	ROS1	8.67e-05	0.00010493	7.81876e-05	0.000124838	7.39995e-05	4.14371e-05	0	0.000213366	9.76191e-05	0.000100675	8.88157e-05	7.84185e-05	0.00025062	8.684e-05	3.45758e-05	0.000116641	5.57275e-05	0	9.83904e-05	8.1098e-05	0	0.000122162
ENSG00000048028	USP28	0.135751	0.0406411	0.0290984	0.0573539	0.212211	0.0178399	0.319853	0.0903949	0.0343898	0.0353754	0.185948	0.225234	0.0247415	0.0904304	0.0208183	0.096128	0.0573286	0.0663733	0.251107	0.0450037	0.0480532	0.0560506
ENSG00000048052	HDAC9	1.05519	0.94794	0.0280498	1.35277	1.04484	0.0309969	0.573474	2.30422	0.031576	0.050726	1.08355	0.193169	0.571671	0.647258	0.375361	0.195067	0.708685	1.38662	0.208743	0.0648435	0.434733	0.0334617
ENSG00000048140	TSPAN17	0.0266719	0.0116127	0.0107477	0.0186983	0.0150159	0.00400057	0.0246558	0.0184657	0.0127964	0.0132729	0.00757566	0.0196736	0.00776074	0.00696151	0.00563158	0.013797	0.0172312	0.0119712	0.0195355	0.0102135	0.0186015	0.022375
ENSG00000048162	NOP16	0.0103784	0.00645606	0.00549177	0.00529182	0.00875388	0.00429778	0.0112905	0.0158543	0.00628091	0.00579239	0.00600996	0.00517903	0.00442412	0.00837906	0.00460402	0.00619025	0.00754068	0.0101989	0.00383716	0.00513116	0.0177098	0.00562332
ENSG00000048342	CC2D2A	0.0288672	0.0236155	0.0064342	0.0375617	0.0080701	0.00300401	0.0105447	0.0393832	0.00734936	0.007388	0.00414693	0.00864093	0.0103336	0.00294082	0.00652231	0.00978728	0.024942	0.00797503	0.0106686	0.00507251	0.00459084	0.0201029
ENSG00000048392	RRM2B	0.0592436	0.040957	0.0149034	0.0571518	0.0670219	0.0100197	0.0363304	0.10089	0.0197229	0.0170847	0.0773376	0.0239325	0.032521	0.0623335	0.0255378	0.0138648	0.0624134	0.0590542	0.0186177	0.0186028	0.0607844	0.0263587
ENSG00000048405	ZNF800	0.252409	0.12819	0.158808	0.136375	0.215641	0.0938202	0.231827	0.218723	0.214827	0.173163	0.151991	0.228329	0.140471	0.175528	0.113646	0.165039	0.206482	0.253636	0.202987	0.227263	0.185333	0.261463
ENSG00000048462	TNFRSF17	0.000592555	4.93725e-05	0.000120955	0	0.00175383	4.20676e-05	0.0879121	0.000169673	2.48283e-05	6.25712e-05	0.00222214	6.77231e-05	0.000101752	0.00122662	3.39395e-05	0	1.97772e-05	0.00161936	4.08239e-05	2.78394e-05	0	0.000373816
ENSG00000048471	SNX29	1.14054	0.944077	0.45831	0.980203	1.08341	0.324105	1.11753	0.987109	0.489909	0.414653	1.4744	0.346959	0.798472	1.11066	0.610753	0.297233	0.672692	0.901673	0.304528	0.383438	0.467648	0.78461
ENSG00000048540	LMO3	0.000218703	0.000323385	2.19766e-05	0.000272656	9.8587e-05	4.30468e-05	0	0.000336004	0	3.24907e-05	8.94561e-05	3.37635e-05	0.000103995	0	3.57788e-05	0	9.15892e-05	0	0	0	0	6.2846e-05
ENSG00000048544	MRPS10	0.0331644	0.0161053	0.0212111	0.0193131	0.0295222	0.0134896	0.0575564	0.0352657	0.0290765	0.0210614	0.0194488	0.0307576	0.022086	0.0306771	0.0206231	0.0174019	0.0307023	0.0442226	0.0241802	0.034594	0.0310098	0.0352971
ENSG00000048545	GUCA1A	4.41099e-05	0.000126771	9.98643e-05	0.000123117	7.41156e-05	8.18329e-05	0.000360669	0.000259642	4.91761e-05	7.51805e-05	8.57924e-05	0.000110672	0.000206336	0.000259883	0.000210358	0.00011284	8.76661e-05	0.000540122	0.000176535	0.000301422	0.00178433	0.000188527
ENSG00000048649	RSF1	0.594402	0.300817	0.411638	0.3534	0.571513	0.271063	0.575359	0.503072	0.495787	0.446079	0.431965	0.508073	0.307014	0.416597	0.192319	0.372092	0.454324	0.45013	0.41628	0.505198	0.586716	0.742196
ENSG00000048707	VPS13D	0.768037	0.496339	0.471598	0.516106	0.634445	0.333956	0.571943	0.655495	0.497642	0.558367	0.446919	0.54781	0.522676	0.492039	0.310617	0.467572	0.530444	0.702988	0.393678	0.539139	0.525117	0.763171
ENSG00000048740	CELF2	1.96322	1.50343	1.42797	1.5038	1.47416	1.12207	1.67228	2.18257	1.46365	1.55951	1.1711	1.63382	1.49381	0.938659	0.941683	1.75572	2.04677	1.45236	1.56446	1.49882	1.93425	2.15827
ENSG00000048828	FAM120A	0.535534	0.391088	0.220615	0.440234	0.354757	0.125139	0.47518	0.608234	0.259524	0.269258	0.246609	0.283904	0.4046	0.165477	0.24412	0.266066	0.528682	0.332133	0.238977	0.200173	0.330712	0.415986
ENSG00000048991	R3HDM1	0.364098	0.200408	0.236892	0.252089	0.324087	0.0950884	0.472505	0.410467	0.331588	0.242691	0.21979	0.255394	0.112793	0.120218	0.0790545	0.208146	0.273463	0.500713	0.220038	0.125907	0.439402	0.527694
ENSG00000049089	COL9A2	0.0162896	0.0114406	0.00183366	0.0125104	0.0114513	0.00165501	0.00699855	0.0795679	0.00296673	0.00226345	0.0129494	0.00113191	0.0110203	0.00917138	0.00796239	0.000279499	0.01482	0.00391199	0.00306892	0.00150576	0.0117185	0.00279384
ENSG00000049130	KITLG	0.000468854	0.000685975	4.96948e-05	0.000614993	4.91791e-05	8.62139e-05	0	0.000508039	2.37396e-05	8.90835e-05	0.000133644	3.31033e-05	5.42543e-05	8.31285e-05	0.000340997	0.000112051	0.000160986	0	2.09977e-05	8.45543e-05	0	6.2218e-05
ENSG00000049167	ERCC8	0.106225	0.0871783	0.048234	0.0862906	0.0717368	0.0143764	0.0913661	0.140583	0.0645277	0.0433435	0.0480886	0.0518292	0.0583148	0.0326058	0.0511209	0.0328363	0.047886	0.101571	0.0428013	0.0282925	0.145648	0.128113
ENSG00000049192	ADAMTS6	0.0480756	0.00327614	0.0401525	0.00356201	0.181759	0.0194773	0.0471507	0.0110919	0.107823	0.0237526	0.076562	0.052133	0.00509785	0.0656812	0.00378486	0.0652616	0.00534651	0.0138753	0.00642173	0.0229151	0.0375416	0.113255
ENSG00000049239	H6PD	0.0889108	0.0497377	0.0439926	0.0591225	0.0695613	0.0290722	0.0601845	0.0533296	0.0472546	0.0459223	0.058215	0.056448	0.0360364	0.0510595	0.0466154	0.0411436	0.0755033	0.0531436	0.0488746	0.0378829	0.0684546	0.0816412
ENSG00000049245	VAMP3	0.128736	0.132722	0.0341802	0.0932148	0.052206	0.0280426	0.0802561	0.150557	0.0378951	0.0469978	0.0319264	0.0566889	0.159768	0.0451831	0.11417	0.0412777	0.170171	0.0667205	0.05289	0.0621297	0.0619874	0.0325642
ENSG00000049246	PER3	0.042052	0.0172315	0.0258278	0.012493	0.027674	0.0239424	0.0274404	0.0268664	0.032407	0.0429887	0.00809223	0.0382088	0.0205752	0.0247916	0.0186428	0.0548599	0.065255	0.0144236	0.0361352	0.0372051	0.0169614	0.0542111
ENSG00000049247	UTS2	0.00169181	0.000196436	0.000313642	0.000230524	0.000540812	0.000592635	0.00268839	0.000423966	0.000732869	0.00234375	6.73327e-05	0.00486945	0.0002531	0.000375175	0.000101715	0.00615649	0.000429524	0.000640827	0.00527141	0.000785239	0.000962001	0.000593246
ENSG00000049249	TNFRSF9	0.00477708	0.00251249	0.000154262	0.0046888	0.000985964	0.00412971	0.00441345	0.00191127	0.000368668	0.00151514	0.00024185	0.00710619	0.00358797	0.000849215	0.0142141	0.000954289	0.000502642	0.000346349	0.00404347	0.00458785	0.0027408	0.000246754
ENSG00000049283	EPN3	4.19102e-05	7.04971e-06	3.29915e-05	5.12681e-05	7.6502e-05	4.18097e-05	0	8.16188e-05	4.8736e-05	4.43835e-05	0	2.19288e-05	0	0	0	0	1.92914e-05	0	0	0	0.000874697	0.000312467
ENSG00000049323	LTBP1	0.00320896	0.00139319	0.00113313	0.00143667	0.00228677	0.000886842	0.0121774	0.00190784	0.00141752	0.00193547	0.00144425	0.00243839	0.00184015	0.00303638	0.00161399	0.0017276	0.0017978	0.00196764	0.00294486	0.00274847	0.0305175	0.00197697
ENSG00000049449	RCN1	0.0476392	0.0527018	0.0116858	0.0249198	0.0170881	0.0123216	0.0357898	0.0803389	0.0194775	0.0136238	0.0118169	0.0237261	0.054817	0.0187764	0.0614563	0.0197342	0.0391387	0.0357701	0.0230807	0.0239047	0.0747525	0.0120109
ENSG00000049540	ELN	0.000116875	4.99225e-05	3.25839e-05	0.000162017	0.000247866	8.23313e-05	0	8.76446e-05	9.24898e-05	0.000101167	6.48623e-05	0.000258045	0.000199015	8.73033e-05	0.000104415	5.43868e-05	8.39794e-05	0.000177845	0.000239062	0.000165798	0.00539227	0.000188202
ENSG00000049541	RFC2	0.029116	0.0134093	0.0140848	0.0246003	0.0247101	0.0130736	0.0582487	0.025795	0.0148832	0.0157008	0.0186838	0.0167574	0.0127983	0.0135449	0.00763102	0.0133573	0.0225167	0.0186434	0.0213525	0.0207768	0.0519019	0.021278
ENSG00000049618	ARID1B	1.32589	0.796173	0.950765	0.862258	1.52252	0.659076	1.34763	1.29014	1.04498	1.04949	1.30647	1.08976	0.662111	1.21055	0.473237	1.0179	1.05581	1.54592	0.956821	1.01606	1.66165	1.50107
ENSG00000049656	CLPTM1L	0.124991	0.0993739	0.0445734	0.0632115	0.0775524	0.0448819	0.317566	0.0923536	0.0464221	0.0569277	0.0421213	0.0587582	0.132095	0.0674319	0.111695	0.0486483	0.0928755	0.0953252	0.0541472	0.0533107	0.0667763	0.0726441
ENSG00000049759	NEDD4L	0.0948481	0.072325	0.0242267	0.0704486	0.128627	0.0187512	0.218627	0.102948	0.0559689	0.0425719	0.0528253	0.0282101	0.0591773	0.117813	0.138637	0.0469584	0.0174373	0.0628067	0.0250676	0.0324936	0.178912	0.0428443
ENSG00000049768	FOXP3	0.00622452	0.000774948	0.00488908	0.000812027	0.00319936	0.00538541	0.00958426	0.00178469	0.00209514	0.0120268	0.001012	0.00189343	0.000598262	0.000869206	0.000937636	0.00126653	0.00128276	0.00318162	0.00100004	0.00418417	0.00357434	0.00968731
ENSG00000049769	PPP1R3F	0.0344008	0.00677795	0.0406303	0.0116121	0.0271313	0.0105405	0.0183982	0.0186798	0.0437298	0.0321825	0.0147299	0.0217716	0.00562084	0.0125892	0.00510722	0.0194947	0.0104312	0.0165786	0.0103569	0.0152959	0.0390132	0.0851198
ENSG00000049860	HEXB	0.181923	0.213342	0.0297996	0.168098	0.0489207	0.0267339	0.0782435	0.283061	0.0331102	0.0354223	0.028322	0.0511742	0.310633	0.0635807	0.255986	0.0333856	0.0912948	0.200258	0.0418794	0.0586208	0.0789157	0.0510375
ENSG00000049883	PTCD2	0.0313464	0.00918762	0.0249589	0.0192863	0.0320934	0.00581275	0.0400916	0.0393168	0.0320712	0.0216382	0.0224465	0.0213966	0.00387573	0.00987481	0.00282806	0.0146286	0.0213097	0.0356121	0.0149997	0.012112	0.0446468	0.0682946
ENSG00000050030	NEXMIF	0.028999	0.00199883	0.0671299	0.00216168	0.129573	0.0238539	0.0250854	0.00641555	0.059336	0.0303929	0.00586049	0.0200125	0.00541548	0.144322	0.00387055	0.00239414	0.00452821	0.00593999	0.00317524	0.023358	0.0151505	0.0670081
ENSG00000050130	JKAMP	0.0444203	0.0223339	0.0153997	0.0454981	0.0270436	0.00468396	0.04658	0.0498303	0.0199166	0.018782	0.0172059	0.0255224	0.0154303	0.0102853	0.0103945	0.0157546	0.0650564	0.0658163	0.0239813	0.0122863	0.0759374	0.0384678
ENSG00000050165	DKK3	0.00272301	0.000472136	0.00126042	0.000677111	0.00149405	0.00166402	0.00107046	0.000860562	0.00667381	0.00249789	0.000795359	0.00634296	0.000486804	0.00144855	0.00110813	0.0138417	0.000734826	0.00143547	0.00117253	0.004868	0.000902229	0.00553268
ENSG00000050327	ARHGEF5	0.00397411	0.000181331	0.00363682	0.000197442	0.00416401	0.00198966	0.00888839	0.000929623	0.00382034	0.00437048	0.00411772	0.00340157	0.000591673	0.00263502	0.00027909	0.00159627	0.000421086	0.00187842	0.000509507	0.00324522	0.00270546	0.00645137
ENSG00000050344	NFE2L3	0.0298231	0.01928	0.0116979	0.0236387	0.0155903	0.00857764	0.0248555	0.0513672	0.00886686	0.0212278	0.00628287	0.0116283	0.0107422	0.0059726	0.00956544	0.0134639	0.01888	0.0145046	0.00604306	0.00815195	0.0601627	0.016986
ENSG00000050393	MCUR1	0.0217255	0.0124132	0.00853386	0.0143734	0.0202389	0.00580324	0.0466216	0.0600113	0.0118345	0.0105406	0.0132822	0.0129203	0.0102626	0.0125558	0.012109	0.0086383	0.0373343	0.0269151	0.00809389	0.00679937	0.0238544	0.0190264
ENSG00000050405	LIMA1	0.0198065	0.0035033	0.0244693	0.00440165	0.0110774	0.0143799	0.0234555	0.0373486	0.0353716	0.0244369	0.00400145	0.0321247	0.00429193	0.00439881	0.00286913	0.0100255	0.00549572	0.0108879	0.0183247	0.0133588	0.0706345	0.0580892
ENSG00000050426	LETMD1	0.0693764	0.0336951	0.0446587	0.0517011	0.0548931	0.0157667	0.0773049	0.0671491	0.0517119	0.047173	0.0359362	0.0467608	0.0206775	0.0236231	0.0138685	0.0362477	0.0451227	0.0537352	0.036084	0.0306596	0.0914248	0.0823178
ENSG00000050438	SLC4A8	0.10052	0.0754991	0.0149986	0.102569	0.0388056	0.0106373	0.118586	0.0867108	0.0266243	0.013268	0.0504664	0.048677	0.0424208	0.0295209	0.0357865	0.00854281	0.181203	0.0625841	0.0642726	0.0153399	0.184647	0.0308854
ENSG00000050555	LAMC3	0.00399265	0.000497089	0.0132811	0.000412962	0.00449756	0.00190388	0.00107246	0.00183612	0.00880521	0.0015864	0.00118727	0.00131332	0.000703045	0.0031932	0.000642174	0.000397412	0.00285336	0.0012661	0.000258134	0.00216864	0.00087466	0.0251603
ENSG00000050628	PTGER3	0.00239215	0.000421731	0.000412888	0.000514187	0.000856615	0.00074365	0.000723495	0.00792016	0.000552489	0.000700677	0.00054878	0.000684723	0.000766315	0.00107981	0.000775653	0.0006511	0.000266464	0.000558869	0.000975862	0.00111555	0.00691374	0.000723882
ENSG00000050730	TNIP3	0.00734209	0.000325084	0.00553089	0.000657469	0.00327251	0.00385733	0.0092648	0.00161624	0.00429811	0.0048095	0.000266243	0.0358465	0.000954976	0.00114884	0.000698188	0.00830738	0.00112695	0.00139622	0.00219314	0.0073197	0.00086763	0.0081851
ENSG00000050748	MAPK9	0.131425	0.0510851	0.0785228	0.0729774	0.120894	0.0591741	0.131232	0.136421	0.101699	0.0888921	0.0804858	0.109275	0.0476411	0.0842969	0.0308778	0.0887468	0.0814565	0.101394	0.0838186	0.110425	0.12671	0.144119
ENSG00000050767	COL23A1	0.0155764	0.0137315	0.00118788	0.0183005	0.00231345	0.00121713	0.00779882	0.00912322	0.00210943	0.00135029	0.00193466	0.00157421	0.0250453	0.00183057	0.0170192	0.00113318	0.0292817	0.103128	0.00188745	0.00114926	0.0219644	0.00298039
ENSG00000050820	BCAR1	0.000169975	4.86119e-05	0.000100063	3.59474e-05	0.000100285	0	0.000707315	8.78447e-05	9.64792e-05	0.000266729	8.78524e-05	9.09181e-05	0.000363137	0	6.85592e-05	0.000286752	3.7048e-05	0	8.25229e-05	5.60856e-05	0.000901589	6.15812e-05
ENSG00000051009	FAM160A2	0.0935514	0.0708236	0.021667	0.0907572	0.0290613	0.0246465	0.0473683	0.0779334	0.0260463	0.0255664	0.0161006	0.0425766	0.0649181	0.020903	0.0501932	0.0402322	0.0615696	0.0345573	0.0469757	0.0356989	0.0444583	0.0385539
ENSG00000051108	HERPUD1	0.2364	0.207624	0.0354431	0.195773	0.21283	0.064613	0.433213	0.353238	0.0491995	0.0766664	0.153526	0.0905419	0.216146	0.279499	0.319999	0.0748775	0.237439	0.488028	0.0609088	0.0907418	0.0782505	0.0286331
ENSG00000051128	HOMER3	0.0276561	0.0291176	0.000561971	0.038745	0.00698131	0.000550416	0.0211057	0.00226182	0.000465953	0.00142729	0.000736995	0.000684072	0.0418522	0.00192539	0.0524309	0.000672595	0.0114358	0.00260684	0.000380959	0.000795035	0	0.000680215
ENSG00000051180	RAD51	0.0040106	0.00133976	0.00245587	0.0012413	0.00565038	0.00329219	0.113349	0.00224203	0.00261583	0.00404372	0.00393935	0.00541046	0.00211065	0.00640524	0.0016627	0.0020113	0.00218453	0.00814488	0.00399975	0.00393979	0.0149206	0.00180454
ENSG00000051341	POLQ	0.0051267	0.00261623	0.00244264	0.00288449	0.00665436	0.00101692	0.391123	0.0110332	0.0028605	0.00274579	0.00482543	0.0045187	0.00157835	0.00467453	0.00164361	0.00121046	0.00612005	0.00525162	0.00470155	0.00293264	0.0302616	0.00447125
ENSG00000051382	PIK3CB	0.486059	0.387185	0.236526	0.422056	0.214336	0.114602	0.209231	0.668107	0.229663	0.255044	0.114362	0.178917	0.394733	0.0952099	0.450314	0.18203	0.456604	0.190692	0.0776814	0.182203	0.560793	0.387011
ENSG00000051523	CYBA	0.29827	0.199136	0.0520506	0.24619	0.229795	0.0475653	0.254733	0.297645	0.0763579	0.101678	0.173507	0.188023	0.175195	0.150535	0.137636	0.134316	0.254753	0.249495	0.232078	0.115204	0.0662662	0.0972427
ENSG00000051596	THOC3	0.153546	0.019884	0.200211	0.030019	0.111078	0.0621127	0.0809176	0.049988	0.176415	0.207945	0.0770227	0.0769592	0.0201962	0.0419074	0.0127547	0.0768315	0.0430189	0.0604886	0.0378483	0.0900186	0.055994	0.421932
ENSG00000051620	HEBP2	0.0816839	0.0448126	0.0670763	0.0632184	0.0595875	0.0254452	0.058424	0.0499772	0.0507625	0.0541702	0.046676	0.0344701	0.0464545	0.0403539	0.0259434	0.0237384	0.0312427	0.059103	0.0174724	0.0513891	0.0802509	0.0707804
ENSG00000051825	MPHOSPH9	0.191842	0.0628898	0.16669	0.0833214	0.14216	0.0897074	0.43726	0.17221	0.257943	0.144669	0.0891471	0.187534	0.0587147	0.0742928	0.0354214	0.121485	0.105318	0.148446	0.182158	0.147081	0.365037	0.3412
ENSG00000052126	PLEKHA5	0.0996608	0.0388335	0.0110857	0.0482781	0.0267691	0.0263939	0.0715992	0.329575	0.0200057	0.118036	0.00392767	0.159138	0.0368543	0.00986677	0.0189017	0.194168	0.0157143	0.189967	0.0435364	0.0773221	0.525786	0.0314111
ENSG00000052344	PRSS8	0.000300503	0.000209606	0.00011745	0.000143185	0.00010104	4.10266e-05	0	0.000430864	7.6007e-05	0.000101558	9.10977e-05	0.000113425	0.000207171	0	0.000140419	0	7.5626e-05	0.000355837	7.95862e-05	0.000111691	0	0.000186649
ENSG00000052723	SIKE1	0.0554979	0.0204127	0.0408704	0.0298845	0.0487844	0.0286634	0.0845627	0.0556425	0.0600541	0.0423414	0.0321386	0.0506254	0.0218133	0.031966	0.0132333	0.0449805	0.035061	0.0467841	0.0426902	0.0488015	0.0640655	0.084958
ENSG00000052749	RRP12	0.565318	0.726565	0.041802	0.394016	0.10469	0.388599	0.135734	0.301546	0.0582166	0.0546116	0.0551091	0.0473693	0.514487	0.396487	0.527878	0.0510895	0.383698	0.14735	0.0600275	0.0991405	0.116765	0.0477881
ENSG00000052795	FNIP2	0.250217	0.258762	0.0580855	0.217964	0.0259077	0.0797899	0.114598	0.764532	0.0853919	0.0728189	0.00574711	0.0825887	0.285877	0.0187645	0.653093	0.0666144	0.402929	0.116103	0.109126	0.0731688	0.182732	0.104051
ENSG00000052802	MSMO1	0.0226221	0.011002	0.0148143	0.0154759	0.0255587	0.0132306	0.0350965	0.0258676	0.0182399	0.0176742	0.0167373	0.0234902	0.00774606	0.0328137	0.00927997	0.013857	0.0196046	0.0218093	0.0256187	0.0205587	0.0496756	0.0224641
ENSG00000052841	TTC17	0.784772	0.461334	0.53787	0.57449	0.740394	0.248874	0.777512	0.831557	0.641485	0.568664	0.54543	0.613278	0.360945	0.435662	0.238902	0.477044	0.656603	0.776071	0.485552	0.469512	0.851294	1.01424
ENSG00000052850	ALX4	0.00068917	0.000316827	0.000142482	0.000201736	0.000199661	0.000336995	0.000356347	0.00050192	0.000119981	0.000257737	0.000155121	0.000267009	0.000256941	0.000172453	0.000174053	0.000227257	9.55034e-05	0.000184405	0.000277251	0.00035771	0	0.000252701
ENSG00000053108	FSTL4	0.00388505	0.000572321	0.00256192	0.00033511	0.00459741	0.000817815	0.000720636	0.000715096	0.00278406	0.00450972	0.0148058	0.00126239	0.00104338	0.00869346	0.000492447	0.00840875	0.000615747	0.00157183	0.00058154	0.00615886	0.00450034	0.0014168
ENSG00000053254	FOXN3	1.69812	1.25366	1.29479	1.39013	1.14016	0.885926	1.45085	1.69897	1.44045	1.24073	0.887545	1.38412	1.13336	0.840826	0.75041	1.19883	1.31479	0.758477	1.24574	1.15824	1.56623	1.94391
ENSG00000053328	METTL24	0.00770445	0.00116365	0.00151929	0.00113927	0.00525417	0.00216576	0.00403802	0.00186841	0.0140399	0.0062501	0.00220322	0.00884507	0.00154132	0.00331178	0.000765136	0.0626082	0.00204127	0.00408249	0.0109872	0.0054855	0.0234613	0.00854943
ENSG00000053371	AKR7A2	0.0114567	0.00610027	0.00534192	0.0079565	0.00852886	0.00236701	0.0163398	0.0140336	0.00733958	0.00586786	0.00509807	0.0070654	0.0104601	0.00603006	0.00403207	0.0056812	0.00608697	0.0117385	0.00673801	0.00871181	0.00975464	0.0107596
ENSG00000053372	MRTO4	0.0164598	0.00732006	0.0136274	0.00675325	0.0169717	0.0100318	0.0148489	0.0213345	0.0160766	0.0112526	0.0115663	0.0102668	0.00585726	0.0140422	0.00587567	0.0110478	0.0109251	0.0174909	0.00867741	0.010011	0.0216876	0.0155427
ENSG00000053438	NNAT	0.00123752	0.000787987	0.000459821	0.000766831	0.000830222	0.00025004	0.00105341	0.00169036	0.000683372	0.000434643	0.000674167	0.000591203	0.000773011	0.000177439	0.000705654	0.00039499	0.000832633	0.000547068	0.000357971	0.000571939	0.000918808	0.000920993
ENSG00000053501	USE1	0.0269041	0.0153978	0.0128801	0.0131259	0.0205229	0.00840524	0.0295864	0.022322	0.0151336	0.0131505	0.014885	0.0151339	0.0167151	0.016464	0.020588	0.0103934	0.019242	0.0190421	0.012098	0.0121096	0.0307892	0.0172671
ENSG00000053524	MCF2L2	0.0764802	0.0127762	0.0152464	0.0064757	0.0345714	0.0440119	0.100031	0.018326	0.032327	0.189698	0.00374703	0.0803197	0.0379377	0.0175582	0.0261092	0.105082	0.0105783	0.0167683	0.0389631	0.179475	0.118214	0.0399336
ENSG00000053702	NRIP2	0.00415754	0.00183818	0.00377252	0.00257211	0.00445338	0.00143144	0.00469961	0.00344931	0.00571918	0.00311768	0.00327682	0.00304031	0.0010913	0.00210502	0.00113083	0.00151141	0.00243252	0.0033822	0.00220998	0.00190049	0.0037507	0.0066072
ENSG00000053747	LAMA3	0.00170606	0.000830136	0.000604571	0.000467304	0.00103877	0.00103642	0.00283355	0.000760423	0.000730317	0.000708366	0.000671435	0.00102633	0.00129578	0.00103894	0.000974883	0.0025064	0.000633444	0.000931861	0.000838361	0.00107452	0.0100111	0.001548
ENSG00000053770	AP5M1	0.078829	0.0287133	0.0524438	0.0499906	0.0783521	0.0345232	0.0982334	0.0752863	0.0665077	0.0594224	0.0465248	0.0670233	0.0308471	0.0508441	0.0154171	0.0397028	0.0473729	0.0809459	0.0448288	0.0767446	0.0930766	0.109677
ENSG00000053900	ANAPC4	0.224663	0.111573	0.114921	0.157376	0.170586	0.0733116	0.207756	0.155547	0.142518	0.142259	0.104744	0.155318	0.0739209	0.0760422	0.0537513	0.114789	0.181099	0.177328	0.120392	0.095038	0.219931	0.201294
ENSG00000053918	KCNQ1	0.913426	0.778936	0.515574	0.916957	0.687174	0.2218	0.311197	0.943177	0.52987	0.330712	0.364379	0.104063	0.551949	0.398811	0.418368	0.0941898	0.55676	0.347513	0.0231893	0.191804	0.108707	0.911941
ENSG00000054116	TRAPPC3	0.0344707	0.0200356	0.0163465	0.0300423	0.0205852	0.00808489	0.0343703	0.0377491	0.0214536	0.0167612	0.0149603	0.0169675	0.017304	0.0151166	0.0195372	0.0154585	0.0315116	0.0284658	0.0157621	0.0137774	0.0348259	0.0336867
ENSG00000054118	THRAP3	0.470353	0.306163	0.226482	0.288413	0.380508	0.224014	0.485358	0.40014	0.265615	0.277765	0.391088	0.313245	0.441315	0.468497	0.318345	0.249014	0.386158	0.286811	0.26747	0.427907	0.346741	0.38299
ENSG00000054148	PHPT1	0.0151674	0.0103982	0.00294207	0.0131569	0.00688448	0.00334783	0.0230296	0.0214049	0.00465731	0.00635054	0.00236645	0.0146778	0.00972009	0.00349046	0.00494632	0.00695649	0.0118441	0.0271512	0.0187584	0.00772578	0.00802074	0.00604176
ENSG00000054179	ENTPD2	8.36683e-05	7.06799e-05	0	1.74515e-05	2.43695e-05	0	0	8.55747e-05	2.50566e-05	3.23322e-05	0	1.11795e-05	0.000203243	0	0	0	0.000128909	0	1.9669e-05	5.57734e-05	0	0
ENSG00000054219	LY75	0.279879	0.105947	0.215844	0.146893	0.317371	0.106438	0.297497	0.487301	0.277168	0.23194	0.24648	0.250719	0.126069	0.237919	0.065891	0.209739	0.126957	0.199191	0.164185	0.197355	0.303808	0.420768
ENSG00000054267	ARID4B	1.01991	0.62953	0.718032	0.5764	0.92608	1.09252	0.935461	0.84662	0.801375	0.883868	0.721169	0.85429	0.837357	1.2266	0.57282	0.689964	0.800766	0.860469	0.764459	1.33818	0.990372	0.948112
ENSG00000054277	OPN3	0.0540232	0.0362943	0.0137155	0.0422178	0.0694845	0.00506363	0.0329792	0.122823	0.0224096	0.00825911	0.0857781	0.00933545	0.0539946	0.0559636	0.0260254	0.00665704	0.0555379	0.18891	0.00885839	0.00842265	0.0410346	0.0312661
ENSG00000054282	SDCCAG8	0.452393	0.319151	0.246844	0.398587	0.348775	0.0767351	0.366788	0.538099	0.309447	0.215183	0.266551	0.185098	0.169983	0.1468	0.11789	0.139712	0.314737	0.35493	0.129005	0.114168	0.698151	0.521465
ENSG00000054356	PTPRN	0.000260689	8.92786e-05	4.40395e-05	1.89502e-05	7.26388e-05	0	0.000355687	0	0.000134768	5.11176e-05	2.13948e-05	0.000122503	0.000405962	8.94136e-05	0.000204141	0.000113808	3.68438e-05	0	0.000220483	0.000245025	0	0.000125094
ENSG00000054392	HHAT	0.114815	0.0399906	0.0310307	0.0469822	0.191891	0.0407851	0.145927	0.0662279	0.0398282	0.125191	0.0585807	0.125324	0.0331247	0.0908006	0.0228596	0.0928407	0.0314145	0.61655	0.0161767	0.0857359	0.209856	0.0543225
ENSG00000054523	KIF1B	0.469014	0.517945	0.0752154	0.342073	0.152837	0.0819835	0.328268	0.448368	0.0643936	0.145123	0.0579143	0.196704	0.702528	0.118504	0.364755	0.113824	0.52355	0.209562	0.134488	0.229845	0.226671	0.108542
ENSG00000054598	FOXC1	0.000173161	0.000111369	6.53928e-05	5.25217e-05	4.73282e-05	0.000147298	0.000351711	0.000164914	4.83632e-05	1.27396e-05	0	5.45483e-05	0.000317814	0	0.000212852	5.72178e-05	0.000320364	0	0.000546862	2.86012e-05	0.00088973	6.26591e-05
ENSG00000054611	TBC1D22A	1.41624	0.991963	0.711226	1.11689	1.57918	0.457367	1.27582	1.5833	0.863843	0.863145	1.32132	0.911116	0.790816	1.05574	0.557105	0.849297	1.56336	0.87836	0.826886	0.703015	0.904421	1.18894
ENSG00000054654	SYNE2	0.960101	0.0516104	0.7425	0.0597436	0.62343	0.789084	1.34295	0.157005	0.703832	1.38083	0.348137	1.67739	0.162468	0.428712	0.10935	1.64285	0.175269	0.180313	1.21964	1.37329	0.164756	1.10069
ENSG00000054690	PLEKHH1	0.00158248	0.000853539	0.00105947	0.000859441	0.000844696	0.000513273	0.000750726	0.00993272	0.00150411	0.000607334	0.000702387	0.000574561	0.00145741	0.00164091	0.000296439	0.000616681	0.00137386	0.0033495	0.000319459	0.000838102	0.00458631	0.000873268
ENSG00000054793	ATP9A	0.0175881	0.00296718	0.000852964	0.00159341	0.0141285	0.00587803	0.0350071	0.00429327	0.00171371	0.00180914	0.00556751	0.047557	0.0078088	0.0230313	0.0118076	0.0043466	0.00499097	0.00260085	0.133736	0.0228293	0.18619	0.00152991
ENSG00000054796	SPO11	4.09182e-05	1.37973e-05	2.22801e-05	1.76109e-05	2.36266e-05	0	0	8.956e-05	0	6.29524e-06	2.27233e-05	0	5.0378e-05	9.19368e-05	0	0	0	0	0	0	0	0
ENSG00000054803	CBLN4	0	0	0	0	0	0	0	0	0	0	0	1.14878e-05	0	0	0	0	0	0	0	2.71744e-05	0	0
ENSG00000054938	CHRDL2	0.000169155	0.00021109	7.61485e-05	0.000270136	9.67456e-05	0	0.0007089	0.000256112	7.20654e-05	9.4293e-05	4.4462e-05	0.00010966	0.000152977	8.58904e-05	0.000312883	5.42686e-05	0.00022491	0	5.9034e-05	0.000164235	0	6.23371e-05
ENSG00000054965	FAM168A	0.393298	0.275914	0.158959	0.381853	0.196251	0.0665424	0.256883	0.348073	0.191223	0.170232	0.132429	0.215746	0.142797	0.0932093	0.114924	0.165691	0.295694	0.173769	0.189336	0.115284	0.337837	0.302384
ENSG00000054967	RELT	0.58266	0.655811	0.0376577	0.449659	0.165341	0.248271	0.182353	0.667408	0.0410108	0.0610164	0.108214	0.0597953	1.23096	0.339986	0.851576	0.115283	0.762178	0.473752	0.0918293	0.203065	0.129199	0.0363342
ENSG00000054983	GALC	0.138317	0.0606221	0.0447588	0.103081	0.0640958	0.0399934	0.110794	0.0919009	0.0613178	0.0877727	0.0333046	0.121873	0.0481581	0.0470646	0.0278624	0.278051	0.115089	0.0654033	0.158914	0.0763302	0.0968024	0.0888509
ENSG00000055044	NOP58	0.41298	0.170812	0.35249	0.119712	0.465233	0.477577	0.608804	0.389309	0.4399	0.43599	0.301202	0.378282	0.198461	0.668873	0.126222	0.322089	0.177139	0.512109	0.233052	0.729614	0.44358	0.367243
ENSG00000055070	SZRD1	0.248393	0.2016	0.102144	0.123159	0.189508	0.100602	0.213873	0.236144	0.11346	0.123557	0.133432	0.15151	0.259272	0.197458	0.183391	0.10675	0.236388	0.149864	0.144812	0.181302	0.181767	0.109221
ENSG00000055118	KCNH2	0.0024738	7.67292e-05	0.00499745	0.000128336	0.0105152	0.00162802	0.00519001	8.26566e-05	0.00271333	0.00330814	0.000680005	0.000839138	0.000287626	0.00185411	0	0.000448012	0.000254833	0.00017292	0.000120142	0.00163375	0.0150014	0.00914382
ENSG00000055130	CUL1	0.452955	0.281667	0.288995	0.321822	0.350005	0.213119	0.377217	0.527782	0.279936	0.288359	0.234708	0.277772	0.202898	0.248935	0.239397	0.258974	0.313368	0.22274	0.236392	0.264574	0.375638	0.433621
ENSG00000055147	FAM114A2	0.0480457	0.0169698	0.0337783	0.0306414	0.0424998	0.0119211	0.0769943	0.0444436	0.0470842	0.0339122	0.0313175	0.0394956	0.0105255	0.0163756	0.00743453	0.0325395	0.0348385	0.0413701	0.0297815	0.0246581	0.0545045	0.0756292
ENSG00000055163	CYFIP2	0.676741	0.106145	0.720746	0.138217	0.839733	0.331026	0.698786	0.295836	0.847016	0.661674	0.631301	0.745189	0.234603	0.591503	0.126371	0.526587	0.621193	0.845777	0.642884	0.581465	0.595725	1.22844
ENSG00000055208	TAB2	0.535639	0.334916	0.364993	0.347481	0.3762	0.355327	0.388999	0.682213	0.402125	0.47172	0.237946	0.313315	0.604135	0.358337	0.405111	0.1985	0.407927	0.466476	0.194641	0.494015	0.687896	0.643144
ENSG00000055211	GINM1	0.143306	0.101302	0.0807156	0.0557827	0.173607	0.0842619	0.172152	0.140204	0.0935537	0.0813657	0.118466	0.0881955	0.147619	0.205896	0.0681904	0.0623758	0.106535	0.182373	0.0762806	0.188406	0.192644	0.0793322
ENSG00000055332	EIF2AK2	0.279423	0.186021	0.0990864	0.249816	0.184179	0.072733	0.297722	0.239958	0.133675	0.144667	0.113471	0.169922	0.172396	0.130128	0.113764	0.141522	0.209073	0.207906	0.139102	0.165292	0.293032	0.141817
ENSG00000055483	USP36	0.689207	0.578524	0.409397	0.2254	0.393478	0.900128	0.363968	0.60294	0.442671	0.602725	0.212376	0.468631	1.09403	0.858308	0.657756	0.575578	0.378899	0.44341	0.322534	1.14656	0.362617	0.352497
ENSG00000055609	KMT2C	1.57919	1.41	0.85113	1.26446	1.22217	0.909667	1.43039	1.71966	0.947387	0.99125	0.885267	1.02786	1.69902	1.28317	1.34576	0.906276	1.60106	1.17004	0.938327	1.31906	1.42657	1.26292
ENSG00000055732	MCOLN3	0.00422547	0.000105043	0.00395429	0.000107077	0.00171667	0.00300145	0.000993097	0.000498484	0.00124098	0.00976428	0.000130478	0.00137147	0.000633678	0.000436901	0.000313947	0.000369754	0.000488539	0.000193803	7.97837e-05	0.00267906	0.000931121	0.00219553
ENSG00000055813	CCDC85A	0.00137763	0.000158692	9.99139e-05	0.00025249	0.0035767	4.1965e-05	0.000560715	0.000258796	0.000170144	0.000130987	0.000292866	0.000168419	0.000233724	0.00165512	0.000331522	0	0.000148253	0.000920246	0.000160024	0.000192828	0.0036695	0.000296185
ENSG00000055917	PUM2	0.840261	0.549887	0.554247	0.539228	0.731403	0.410156	0.914695	0.780553	0.646084	0.579646	0.531162	0.61423	0.743597	0.646188	0.498436	0.520254	0.675946	0.589837	0.511126	0.702717	0.825039	0.918769
ENSG00000055950	MRPL43	0.0132016	0.00573699	0.0091679	0.0103477	0.010796	0.00342063	0.0126996	0.0180422	0.00981242	0.00823563	0.00684549	0.00942555	0.00460967	0.00289324	0.00335828	0.00786454	0.00886903	0.0144824	0.00713022	0.00534427	0.0162366	0.0175414
ENSG00000055955	ITIH4	0.0717777	0.0475045	0.0263736	0.0526555	0.0361392	0.0161847	0.03335	0.04657	0.0244237	0.0390955	0.0188327	0.0297605	0.0335817	0.0218714	0.0298217	0.022504	0.0807973	0.0340563	0.0223451	0.0262199	0.0433341	0.0374597
ENSG00000055957	ITIH1	0.00129312	0.00111563	3.33262e-05	0.00193747	0.000248593	0	0	0.000254608	4.98488e-05	1.92848e-05	0.000350773	3.35868e-05	0.000467466	0.000183446	0.00120155	0	0.000611989	0	2.0012e-05	8.14087e-05	0	0.000125697
ENSG00000056050	HPF1	0.018515	0.00627275	0.0102266	0.0142232	0.011483	0.00234997	0.0261444	0.0163409	0.0128084	0.0108182	0.00729773	0.0134924	0.00438763	0.00270233	0.00283989	0.00908988	0.0119431	0.010701	0.0126329	0.00524187	0.0157894	0.0236429
ENSG00000056097	ZFR	0.50041	0.303427	0.284048	0.307667	0.473752	0.226848	0.55499	0.438018	0.353701	0.341143	0.317513	0.382085	0.378483	0.369135	0.23799	0.289621	0.563597	0.363073	0.296156	0.448495	0.480757	0.460535
ENSG00000056277	ZNF280C	0.0422717	0.015502	0.0237402	0.0214208	0.0477074	0.0242561	0.0641828	0.0456654	0.0366374	0.028346	0.033967	0.0307476	0.0141309	0.042866	0.0105974	0.0272499	0.0289216	0.0419596	0.0268171	0.0264248	0.0690665	0.0467294
ENSG00000056291	NPFFR2	0.000213345	0.000133181	8.76062e-05	0.000164161	0.00013754	8.32129e-05	0	0.000249195	0.000267928	0.000107276	0.000216244	0.000113587	0.000103348	0.000450631	0.000175129	5.71616e-05	9.25937e-05	0.000183738	0.000100371	8.41718e-05	0.000903487	0.000188338
ENSG00000056487	PHF21B	0.000365214	0.000202876	0.000141033	0.000288087	0.00029298	0.000324492	0.000704649	0.00034181	0.000304361	0.000363199	0.000222817	0.000292759	0.000156103	0.00026635	0.000374383	0.000283465	0.000393095	0.000191163	0.000261648	0.000440573	0	0.000306667
ENSG00000056558	TRAF1	0.170436	0.0306315	0.162185	0.0330513	0.0917491	0.222415	0.100748	0.080997	0.193097	0.268227	0.0221899	0.194094	0.0710724	0.0813163	0.134859	0.103914	0.0673338	0.0967014	0.0706903	0.340418	0.0381849	0.250985
ENSG00000056586	RC3H2	0.272196	0.124298	0.164101	0.184845	0.258946	0.0757038	0.25542	0.260705	0.20147	0.200155	0.174171	0.225586	0.103547	0.16872	0.0563098	0.13463	0.251096	0.241578	0.155539	0.189018	0.346167	0.300003
ENSG00000056736	IL17RB	0.00101125	0.000236723	0.000231546	0.000256323	0.000557071	0.000212322	0.000364506	0.000265372	0.000323525	0.00139805	0.000265235	0.000565452	0.000103529	0.00024636	0.000140275	0.000307831	0.000279727	0.000366755	0.000376887	0.000431775	0.000884583	0.000307802
ENSG00000056972	TRAF3IP2	0.0289901	0.0210845	0.0159965	0.0107449	0.0287042	0.0148605	0.0469048	0.0193717	0.0216043	0.0190518	0.0218629	0.0128577	0.0425883	0.0398326	0.0330301	0.0190704	0.00603629	0.0117485	0.0127561	0.0317373	0.0355143	0.0294873
ENSG00000056998	GYG2	0.000255607	0.000155933	0.000118631	0.00027358	0.000147484	4.05953e-05	0.000351454	0.000347043	9.75026e-05	0.000102966	4.17557e-05	6.72257e-05	5.03974e-05	0.000175255	6.81966e-05	0.000341767	0.000131375	0.000367308	0.000191594	0.000165023	0.00623689	0.000185666
ENSG00000057019	DCBLD2	0.0141061	0.00460424	0.0215902	0.00675556	0.00919906	0.00429526	0.0123418	0.0170809	0.0208098	0.00650455	0.0112686	0.00564686	0.00198473	0.00506361	0.00195706	0.000791477	0.00407835	0.039091	0.00450574	0.00493758	0.128875	0.0468066
ENSG00000057149	SERPINB3	0	0	1.08354e-05	0	0	0	0	0	2.44641e-05	0	0	1.12456e-05	0	0	0	0	0	0	0	2.778e-05	0	0
ENSG00000057252	SOAT1	0.403246	0.405827	0.132887	0.278124	0.128319	0.146204	0.21581	0.380603	0.176632	0.152469	0.0683135	0.166386	0.700555	0.118794	0.488239	0.125173	0.304164	0.097742	0.148479	0.225796	0.122424	0.200145
ENSG00000057294	PKP2	0.00556911	0.00719887	0.00230655	0.00403319	0.000766516	0.000762839	0.00140851	0.0389914	0.000891353	0.00243247	0.000433549	0.000560392	0.00234875	0.000263438	0.00269911	0.000288417	0.00416018	0.000895757	0.000416101	0.000785509	0.0134796	0.00326428
ENSG00000057468	MSH4	0.010105	0.0027608	0.00449065	0.00527325	0.0104008	0.00201406	0.00740475	0.00652666	0.00545071	0.00440973	0.00873213	0.0048312	0.002404	0.00424701	0.00159802	0.0045366	0.00531161	0.011453	0.00459176	0.00387894	0.00670267	0.00915057
ENSG00000057593	F7	0.00025405	0	6.63056e-05	3.53272e-05	0.000273153	4.38499e-05	0.000714313	0	0.000448712	7.31317e-05	0.000142051	0.000444332	4.95008e-05	9.23796e-05	3.59577e-05	0.000553669	3.81126e-05	0	0.000760785	8.0879e-05	0	0.000342177
ENSG00000057608	GDI2	0.266673	0.136446	0.0934931	0.242759	0.250475	0.0496904	0.241344	0.460739	0.123094	0.114092	0.207212	0.117986	0.112969	0.0929774	0.120163	0.112534	0.354907	0.223493	0.102939	0.0678217	0.248192	0.224748
ENSG00000057657	PRDM1	0.0722983	0.0394023	0.0109938	0.0163228	0.029654	0.025714	0.812739	0.0609066	0.00743662	0.0884082	0.00908197	0.0963625	0.0882793	0.01476	0.0717178	0.138148	0.0163228	0.029153	0.0610312	0.0822311	0.0094431	0.00852951
ENSG00000057663	ATG5	0.32349	0.191966	0.158545	0.215311	0.286005	0.120079	0.537186	0.302307	0.198006	0.21265	0.182606	0.268586	0.197286	0.228607	0.149113	0.205731	0.300229	0.284218	0.211276	0.247218	0.256499	0.301463
ENSG00000057704	TMCC3	0.136846	0.153665	0.00280649	0.0615005	0.103479	0.00973318	0.150051	0.0656033	0.00421529	0.0100854	0.0711556	0.0849226	0.447994	0.0543792	0.425194	0.0149779	0.140111	0.11118	0.0831458	0.0531478	0.0157489	0.00241371
ENSG00000057757	PITHD1	0.0533059	0.0275996	0.038391	0.03239	0.0333979	0.0384337	0.0438252	0.0497438	0.0440344	0.0388945	0.0198742	0.0404361	0.0498672	0.0311514	0.0245173	0.0322479	0.0383398	0.0422523	0.0332489	0.0564316	0.0546962	0.0313314
ENSG00000057935	MTA3	0.130697	0.0411475	0.154147	0.0505134	0.140766	0.0521338	0.148348	0.122218	0.199739	0.0928818	0.0664692	0.108552	0.0314627	0.0670345	0.0169046	0.084979	0.0296447	0.13577	0.0688407	0.0657342	0.0756555	0.30591
ENSG00000058056	USP13	0.0754041	0.0214204	0.0536344	0.0252489	0.0977143	0.0267082	0.0853455	0.131616	0.0650209	0.0697522	0.0563014	0.067919	0.0194024	0.0434436	0.0383936	0.0817477	0.0427336	0.106894	0.0232239	0.0393394	0.103821	0.0989031
ENSG00000058063	ATP11B	0.800649	0.65369	0.465624	0.405341	0.595107	0.532731	0.844909	0.690686	0.584358	0.583031	0.411376	0.646413	1.1022	0.735263	0.739586	0.517345	0.613081	0.684159	0.565891	0.955005	0.582208	0.796855
ENSG00000058085	LAMC2	0.000128619	6.41674e-05	7.67609e-05	5.50787e-05	0.000101025	0	0	8.48295e-05	4.69178e-05	0.000126099	0.000110103	6.69408e-05	0.000199347	9.15607e-05	0.000632936	0	0.000146462	0.000178027	9.84856e-05	0.000165619	0	0.00024991
ENSG00000058091	CDK14	0.443154	0.335043	0.0160626	0.193015	1.46297	0.0232188	0.761304	0.57595	0.0172258	0.0272503	1.08686	0.0176386	0.820012	1.31642	0.782707	0.0145085	0.290064	0.185509	0.0155861	0.0260025	0.486373	0.0273454
ENSG00000058262	SEC61A1	0.16109	0.118503	0.0577862	0.0957679	0.0858542	0.089048	0.458277	0.186544	0.0670851	0.111668	0.0465414	0.116661	0.134984	0.0846317	0.101342	0.14163	0.118011	0.271561	0.0969759	0.167112	0.127743	0.0764352
ENSG00000058272	PPP1R12A	0.875993	0.606866	0.428856	0.651425	0.669907	0.330028	0.860867	0.835323	0.528826	0.601498	0.485289	0.727248	0.603734	0.475427	0.489716	0.521063	0.781704	0.598321	0.654284	0.645109	0.789318	0.749137
ENSG00000058335	RASGRF1	0.00280973	0.000511733	0.000174738	0.000939081	0.0258678	0.000125483	0.00500175	0.00994473	0.000194562	0.000182038	0.00133465	0.000233917	0.000594842	0.01467	0.000819932	0.000170959	0.000469587	0.00213066	7.96315e-05	0.000328501	0	6.46916e-05
ENSG00000058404	CAMK2B	0.000383346	0.000242381	0.000561353	0.000268012	0.000850383	0.000513877	0.000552965	0.000598818	0.000701715	0.000669988	0.000317216	0.000673732	0.000367354	0.00186557	0.000137054	0.000904484	0.000544028	0.000369506	0.000639452	0.000853788	0.00088325	0.00066327
ENSG00000058453	CROCC	0.149355	0.0818926	0.0953142	0.0821316	0.103087	0.0781524	0.108823	0.120455	0.121845	0.0948017	0.0760047	0.104677	0.0702032	0.0606825	0.0489418	0.106805	0.0829981	0.117698	0.0747276	0.084523	0.122225	0.199613
ENSG00000058600	POLR3E	0.245624	0.135831	0.186448	0.0719175	0.169843	0.391837	0.199398	0.164738	0.207854	0.232904	0.108811	0.167248	0.216655	0.290206	0.136266	0.147882	0.100374	0.132962	0.112935	0.550006	0.166325	0.200917
ENSG00000058668	ATP2B4	0.340413	0.134415	0.111527	0.174534	0.159132	0.117716	0.410742	0.265558	0.0921034	0.348196	0.0175352	0.511149	0.0813815	0.0409188	0.074093	0.377803	0.156602	0.376726	0.442851	0.191048	0.385855	0.179103
ENSG00000058673	ZC3H11A	0.476514	0.387841	0.22524	0.307348	0.36651	0.218231	0.582248	0.449977	0.274867	0.236592	0.252916	0.257489	0.480089	0.3604	0.326029	0.228601	0.290963	0.41486	0.238822	0.311135	0.491751	0.450412
ENSG00000058729	RIOK2	0.0332433	0.0172583	0.0200304	0.0191399	0.0313862	0.0191776	0.0418266	0.0419479	0.0286736	0.0224296	0.0230251	0.0325361	0.0152439	0.0216956	0.0110335	0.0179791	0.0301135	0.0699184	0.0233444	0.0334179	0.0463059	0.034944
ENSG00000058799	YIPF1	0.0588796	0.0350038	0.0179954	0.0562072	0.0351046	0.00985932	0.0784103	0.054618	0.0211061	0.0250308	0.0200188	0.0337293	0.0288661	0.0118523	0.0153331	0.0206035	0.0543319	0.0672785	0.0322614	0.0202987	0.0481487	0.0356391
ENSG00000058804	NDC1	0.0774153	0.0259362	0.0593167	0.0339612	0.0786323	0.0278795	0.132132	0.0575934	0.0758117	0.0574383	0.0471485	0.0556594	0.0203632	0.027273	0.0127732	0.0528223	0.0604306	0.076431	0.0385145	0.0412485	0.0728002	0.122227
ENSG00000058866	DGKG	0.312754	0.307502	0.00364252	0.434937	0.146822	0.00262927	0.0272582	0.227798	0.00429096	0.00447947	0.00958559	0.00479045	0.157487	0.0447062	0.123873	0.00555378	0.413656	0.0350174	0.00494989	0.00448517	0.044272	0.00523324
ENSG00000059122	FLYWCH1	0.0880285	0.0385654	0.0603959	0.04455	0.0598225	0.0398184	0.0597436	0.0483266	0.0549533	0.0600112	0.0337637	0.0599424	0.0422263	0.0356152	0.0333239	0.0510507	0.0488399	0.059072	0.0513184	0.0486267	0.093677	0.0867236
ENSG00000059145	UNKL	0.214039	0.106463	0.115403	0.105713	0.187513	0.101562	0.233886	0.128211	0.121458	0.118246	0.132185	0.142632	0.153911	0.228588	0.0883313	0.103934	0.126585	0.176389	0.128727	0.210503	0.201128	0.154733
ENSG00000059377	TBXAS1	0.968438	0.96352	0.0256713	1.21094	0.178415	0.0262918	0.252189	0.685601	0.0245018	0.111298	0.0277711	0.0547992	0.500734	0.0485261	0.446104	0.0647392	1.42401	0.207065	0.254216	0.0539462	0.543788	0.0433472
ENSG00000059378	PARP12	0.310427	0.160729	0.118603	0.235056	0.276473	0.098769	0.18283	0.196218	0.120139	0.176553	0.171944	0.175694	0.127643	0.220899	0.113416	0.139208	0.360407	0.136942	0.144067	0.166048	0.130733	0.187425
ENSG00000059573	ALDH18A1	0.0303875	0.00405161	0.0263152	0.00587504	0.0425819	0.0149922	0.13052	0.0231594	0.0335727	0.0322026	0.0247177	0.0367718	0.00480885	0.018835	0.00306764	0.0316663	0.00836847	0.0253155	0.0270745	0.0255755	0.0730159	0.0528982
ENSG00000059588	TARBP1	0.146065	0.0630221	0.110988	0.0770348	0.166857	0.0605637	0.126072	0.272791	0.180182	0.0959922	0.0831309	0.0936284	0.0614203	0.0697528	0.0342067	0.102234	0.0638234	0.423306	0.0638655	0.0642684	0.509896	0.266012
ENSG00000059691	GATB	0.0593209	0.0249576	0.034136	0.0415403	0.0479799	0.011152	0.054055	0.066385	0.0429633	0.0300277	0.0367089	0.0288818	0.00895676	0.0207875	0.00747551	0.0247411	0.048864	0.0379864	0.0196446	0.0158263	0.0622462	0.0800421
ENSG00000059728	MXD1	0.464459	0.536733	0.0750781	0.405559	0.112453	0.0754592	0.224179	0.316832	0.0928507	0.0876767	0.0857373	0.110633	0.679555	0.117999	0.373331	0.0847504	0.326013	0.163594	0.111319	0.136379	0.230914	0.0865014
ENSG00000059758	CDK17	0.605227	0.310149	0.393516	0.275469	0.508232	0.813762	1.0038	0.547089	0.471409	0.50187	0.301851	0.645495	0.428791	0.596288	0.362288	0.667723	0.477418	0.419121	0.746871	0.921176	0.664006	0.638317
ENSG00000059769	DNAJC25	0.0642236	0.0770152	0.0109606	0.032913	0.0274511	0.0231121	0.147667	0.135713	0.0182867	0.0165553	0.0199378	0.0223374	0.108538	0.0344115	0.0512172	0.0213508	0.0804663	0.0971019	0.0223261	0.0320618	0.0466326	0.0178844
ENSG00000059804	SLC2A3	0.78302	0.743302	0.423201	0.555294	0.362967	0.489963	0.245743	0.376261	0.430231	0.50472	0.237318	0.240315	0.786061	0.489541	0.300345	0.378547	0.0992253	0.0993104	0.190729	0.506761	0.144159	0.262123
ENSG00000059915	PSD	0.00559172	0.00310315	0.00552523	0.00144756	0.00434424	0.00621001	0.00249053	0.00360773	0.00791683	0.0030809	0.00185404	0.00259325	0.00312579	0.00886708	0.00785535	0.00198418	0.00245077	0.00269156	0.00268472	0.00528018	0.00535405	0.00874024
ENSG00000060069	CTDP1	0.320184	0.244637	0.134076	0.165411	0.153896	0.296903	0.224197	0.300949	0.195182	0.178894	0.0825912	0.19816	0.434502	0.164917	0.224424	0.24632	0.22449	0.234344	0.217215	0.462347	0.201299	0.199119
ENSG00000060138	YBX3	0.343363	0.465516	0.0142847	0.202724	0.0851016	0.179679	0.0657513	0.372943	0.114488	0.0258563	0.219517	0.0707391	0.225646	0.171127	0.215735	0.0103619	0.156207	0.0384478	0.0121765	0.0314463	0.338303	0.0285395
ENSG00000060140	STYK1	0.00668005	0.000319785	0.00046768	0.00035714	0.00317604	0.00100477	0.0120073	0.000776536	0.00277514	0.00216663	0.000394385	0.0432179	0.000651489	0.000761112	0.000704337	0.00167047	0.000644932	0.00126871	0.0249993	0.00454223	0.012568	0.00220626
ENSG00000060237	WNK1	0.862572	0.579503	0.491913	0.639473	0.635745	0.39098	0.791876	0.813289	0.546516	0.653504	0.374975	0.70858	0.466337	0.492012	0.357496	0.477113	0.779952	0.401924	0.422782	0.600985	0.606345	0.829598
ENSG00000060303	RPS17P5	0	0	1.14193e-05	0	0	0	0	0	0	1.2328e-05	0	2.22723e-05	0	0	0	0.000114607	0	0	0	0	0	0
ENSG00000060339	CCAR1	0.433214	0.240082	0.281139	0.285735	0.362444	0.183013	0.438813	0.427706	0.342227	0.278223	0.259248	0.301844	0.25475	0.266508	0.158793	0.235538	0.30491	0.385807	0.244253	0.294401	0.531557	0.486066
ENSG00000060491	OGFR	0.166714	0.131325	0.046687	0.133968	0.0825964	0.0367307	0.0889463	0.152765	0.0498274	0.0493624	0.0467591	0.0610506	0.205592	0.0669643	0.116224	0.0493706	0.192195	0.0682513	0.0566971	0.0596265	0.0472553	0.0739791
ENSG00000060558	GNA15	0.198697	0.279832	0.00355094	0.0966109	0.00932148	0.0257724	0.0215812	0.301882	0.00357808	0.0305363	0.00456995	0.00758904	0.554098	0.0131366	0.340973	0.0304284	0.125351	0.346217	0.00723209	0.0319439	0.346552	0.00472266
ENSG00000060566	CREB3L3	0.000218306	0.0001049	0.000109322	0.000162536	0.000226642	0.000367807	0.00147535	0.000255243	0.000195964	0.000300898	6.54306e-05	0.0002204	0.000237072	0.000260403	6.85778e-05	0.000169815	0.000111766	0	0.000282463	0.000223388	0.00185921	0.000184296
ENSG00000060642	PIGV	0.0188034	0.00881829	0.00644195	0.0114115	0.0131716	0.0075843	0.0199201	0.0120462	0.011208	0.010592	0.00799422	0.016462	0.00550312	0.00519444	0.00423281	0.0211619	0.013781	0.00859032	0.0170582	0.00892267	0.0242292	0.0144432
ENSG00000060656	PTPRU	0.00175075	0.00150637	0.000126699	0.00155973	0.00102744	0.000465	0.0012785	0.0016909	0.000290115	0.000269529	0.000904304	0.000645464	0.00253455	0.0021669	0.00182019	0.00034094	0.000554846	0.000355209	0.000449979	0.000430147	0.000891831	0.00024778
ENSG00000060688	SNRNP40	0.104758	0.0475377	0.0667559	0.0563681	0.0970711	0.0619845	0.131248	0.102059	0.0902245	0.0704709	0.0631583	0.0790284	0.0622312	0.0918474	0.0354179	0.0631342	0.0816654	0.100446	0.06831	0.107258	0.138699	0.107463
ENSG00000060709	RIMBP2	0.00210222	0.00054292	0.00061668	0.000407186	0.00391193	0.000169322	0.00143791	0.000330832	0.000910882	0.000830187	0.0150778	0.000766231	0.000511443	0.00118679	0.000490203	0.000606444	0.000650378	0	0.000584121	0.000957643	0.00820068	0.00115501
ENSG00000060718	COL11A1	0.000351822	0.000318272	0.000220822	0.000251352	0.000573106	0.000168681	0	0.000755796	0.000190202	0.000290359	0.000347314	0.00032411	0.000614309	0.000173741	0.000208981	0.00044797	0.00050156	0.000712963	0.000300819	0.00029994	0.000882913	0.000312824
ENSG00000060749	QSER1	0.174814	0.124355	0.0720176	0.166088	0.100469	0.0288519	0.185613	0.186152	0.0730225	0.064679	0.0752667	0.0650887	0.0929531	0.0502693	0.0621323	0.0548818	0.16181	0.123303	0.0654371	0.0440905	0.185748	0.143605
ENSG00000060762	MPC1	0.116764	0.111729	0.0306728	0.0863902	0.0474853	0.0235167	0.13094	0.140936	0.0431001	0.0398536	0.0449249	0.0378856	0.123526	0.0432451	0.0636881	0.0413211	0.173111	0.084266	0.0392707	0.039808	0.080723	0.0688798
ENSG00000060971	ACAA1	0.152865	0.138367	0.0437655	0.114265	0.0558347	0.0208544	0.0806583	0.243518	0.0455809	0.0447539	0.0366508	0.0491621	0.224445	0.0398842	0.0685222	0.0357158	0.151143	0.107966	0.0463679	0.0435692	0.0687632	0.0663397
ENSG00000060982	BCAT1	0.0339179	0.0382222	0.00162021	0.0220251	0.0171095	0.0023175	0.0162059	0.094701	0.00227229	0.00241141	0.00390626	0.00197691	0.110737	0.00829958	0.315034	0.00136491	0.0543262	0.1051	0.0020344	0.00272153	0.257216	0.0022759
ENSG00000061273	HDAC7	0.261672	0.118671	0.172494	0.192363	0.165726	0.0851912	0.316573	0.137883	0.186081	0.160593	0.0892074	0.128745	0.0991945	0.16423	0.0650015	0.141399	0.108202	0.0764636	0.183005	0.109847	0.288865	0.323732
ENSG00000061337	LZTS1	0.00373708	0.000186733	0.00112483	0.000163046	0.00106116	0.00295593	0.000752591	0.000680499	0.000252893	0.00607908	0.000110992	0.000759269	0.00151515	0.00166887	0.000446142	0.00372382	0.000331513	0.00271934	0.000608288	0.00990368	0	0.00031194
ENSG00000061455	PRDM6	0.000384353	0.000232638	8.86664e-05	0.000200767	0.000343608	0.000127141	0.000915396	0.000167558	9.53207e-05	0.000203228	0.000110864	0.000209401	0.000368293	0.00035166	0.000162139	0.000163561	0.000199168	0.000892345	0.000100218	0.000382912	0	0.000189231
ENSG00000061492	WNT8A	4.3317e-05	2.06593e-05	1.11073e-05	1.89509e-05	0.00012362	0	0	8.91003e-05	2.48838e-05	0	2.27491e-05	2.22471e-05	0.000108388	0	0	0	3.8358e-05	0	3.89823e-05	0	0	0
ENSG00000061656	SPAG4	0.00496182	0.00363261	0.00346486	0.00111734	0.00633566	0.0147309	0.00486122	0.00350686	0.00420431	0.00450832	0.00385427	0.00351819	0.00528726	0.0206343	0.00313852	0.00458082	0.00149523	0.00361198	0.00400203	0.0098464	0.00272495	0.00156029
ENSG00000061676	NCKAP1	0.0185635	0.000820883	0.00906287	0.000801262	0.0081785	0.0122371	0.0220005	0.00280952	0.00430207	0.0247653	0.00065362	0.0460359	0.00524571	0.0039785	0.0041446	0.0219388	0.00239295	0.0029442	0.0513465	0.0375646	0.00555918	0.0163345
ENSG00000061794	MRPS35	0.0678012	0.0289801	0.0447848	0.0374265	0.0560077	0.0362959	0.098287	0.0793003	0.0629816	0.0468674	0.0352136	0.0479973	0.0359344	0.043329	0.0447476	0.0375708	0.167643	0.0758147	0.0372296	0.0496667	0.0808593	0.0721558
ENSG00000061918	GUCY1B1	0.00261806	0.000922974	0.000121467	0.00260493	0.000581385	0.000252757	0.0109332	0.00703934	0.000217683	0.000159148	0.000954209	0.000280496	0.000877944	0.000182246	0.00132216	0.000227892	0.0304135	0.00562656	0.00463528	5.48129e-05	0.155734	0.000373588
ENSG00000061936	SFSWAP	0.599914	0.356984	0.389952	0.355434	0.489464	0.302893	0.520907	0.525983	0.421776	0.405088	0.371303	0.416173	0.444523	0.50061	0.410191	0.316113	0.459066	0.560523	0.337477	0.478565	0.53774	0.592341
ENSG00000061938	TNK2	0.476044	0.344596	0.176771	0.406014	0.279755	0.107536	0.288958	0.388154	0.149199	0.175601	0.174915	0.166043	0.339441	0.176668	0.244158	0.145785	0.411722	0.373321	0.170483	0.124932	0.301932	0.26102
ENSG00000061987	MON2	0.658234	0.416229	0.386678	0.463368	0.542751	0.285959	0.893055	0.63646	0.462465	0.428638	0.400181	0.506632	0.35743	0.449274	0.296872	0.412524	0.551664	0.593896	0.42959	0.458828	0.613744	0.719444
ENSG00000062038	CDH3	0.00276796	0.000823729	0.003171	0.000799754	0.00281523	0.001453	0.00241088	0.0017408	0.00278731	0.00198862	0.00215575	0.00212569	0.000880425	0.0027805	0.000743389	0.0017954	0.00075035	0.00164182	0.00172701	0.00173986	0.00530485	0.00531344
ENSG00000062096	ARSF	0.000126285	0.000140804	0.000143731	0.000141604	9.75883e-05	0.000170867	0	0	0.000120339	0.00011969	8.80341e-05	0.000200177	0	0.000264637	0.000168192	5.73143e-05	0.000132518	0	0.000179163	0.000138698	0.000912685	0.000123143
ENSG00000062194	GPBP1	0.497008	0.314644	0.292576	0.305954	0.457361	0.352499	0.623412	0.466152	0.373216	0.337163	0.338226	0.311001	0.412229	0.594925	0.328209	0.316554	0.374135	0.417351	0.275193	0.445243	0.491286	0.503509
ENSG00000062282	DGAT2	0.0244044	0.0284079	0.000362848	0.0208739	0.0080471	0.000546259	0.0010845	0.0116297	0.000217242	0.000454392	0.00432377	0.000383251	0.0580521	0.00612253	0.0518243	0.000277153	0.00408332	0.00288771	0.000242536	0.000383231	0.00262397	0.000778982
ENSG00000062370	ZNF112	0.00221448	0.000460761	0.000626195	0.00188306	0.00163923	8.42027e-05	0.000564501	0.00508115	0.00079634	0.000372712	0.00608333	0.000155103	5.05834e-05	0.000634362	0	0.00010919	0.000813548	0.00333897	0.00060913	5.55021e-05	0.0179213	0.00125955
ENSG00000062485	CS	0.183611	0.143403	0.0602077	0.113035	0.108655	0.107104	0.153911	0.228064	0.0725419	0.079023	0.0693622	0.0838434	0.124462	0.119693	0.135416	0.0789006	0.167472	0.141043	0.0858162	0.0978732	0.158651	0.0995435
ENSG00000062524	LTK	0.0109692	0.000425282	0.000265227	0.000545798	0.00976337	0.00861011	0.0782503	0.00737421	0.000308409	0.0093552	0.000437866	0.00262947	0.000759539	0.00297131	0.000960557	0.145515	0.000803482	0.0952793	0.00148129	0.00601521	0.000879524	0.000682936
ENSG00000062582	MRPS24	0.00759735	0.00403064	0.00674538	0.00352581	0.0067731	0.0034681	0.0154678	0.0136275	0.00841284	0.00570173	0.00386759	0.00733423	0.00600508	0.00547716	0.00430416	0.00472465	0.00751505	0.00614257	0.00548276	0.00720084	0.00543543	0.00690974
ENSG00000062598	ELMO2	0.23954	0.133484	0.077852	0.180333	0.0988762	0.142663	0.175856	0.147483	0.100427	0.16418	0.0517612	0.175082	0.18542	0.0901783	0.101639	0.173202	0.324776	0.263483	0.187179	0.232399	0.103901	0.137898
ENSG00000062650	WAPL	0.404214	0.269037	0.202088	0.309037	0.258551	0.155947	0.367165	0.493013	0.259117	0.236508	0.168261	0.26492	0.284556	0.170244	0.243199	0.230329	0.370827	0.332569	0.20779	0.289183	0.33743	0.418919
ENSG00000062716	VMP1	1.00008	0.915943	0.191875	1.21833	0.286831	0.210815	0.459232	0.574202	0.211411	0.285934	0.180134	0.291943	0.94916	0.254053	0.586518	0.230183	1.0018	0.323122	0.223787	0.348412	0.42953	0.300341
ENSG00000062725	APPBP2	0.206124	0.101647	0.139871	0.136798	0.155339	0.0748272	0.177185	0.16947	0.159658	0.141443	0.11024	0.152557	0.0895203	0.0701256	0.0855245	0.113738	0.140945	0.133974	0.108173	0.121258	0.197941	0.269337
ENSG00000062822	POLD1	0.0474044	0.0348391	0.0188751	0.0284818	0.0265162	0.0117138	0.103631	0.0533	0.0211922	0.0174034	0.0200966	0.0178778	0.0531151	0.0227495	0.0233732	0.0154732	0.0288508	0.0483519	0.0161537	0.0137947	0.027608	0.0294247
ENSG00000063015	SEZ6	0.0037436	0.00249905	0.00131617	0.00238814	0.00224054	0.00136776	0.00143127	0.00365828	0.00236927	0.00115163	0.00164448	0.00168183	0.00460595	0.00159423	0.00316322	0.00147451	0.00200037	0.00159813	0.00198994	0.00120474	0.00453561	0.00302734
ENSG00000063046	EIF4B	0.460286	0.272297	0.328545	0.236936	0.360787	0.287309	0.510162	0.541359	0.411912	0.333005	0.225204	0.341782	0.356769	0.282391	0.300942	0.318359	0.36404	0.381933	0.248593	0.455367	0.591968	0.561696
ENSG00000063127	SLC6A16	0.0394069	0.00624876	0.0204844	0.0117358	0.102188	0.00632286	0.0162753	0.0179788	0.0268353	0.0181862	0.0689094	0.0319626	0.00400628	0.0414834	0.00446508	0.0176747	0.0271679	0.0257707	0.0338917	0.00984447	0.0296981	0.0272995
ENSG00000063169	BICRA	0.334666	0.204011	0.174672	0.201575	0.181189	0.090273	0.299294	0.237884	0.184534	0.194862	0.129737	0.198993	0.272629	0.105103	0.124275	0.175926	0.220989	0.185549	0.182282	0.129006	0.185641	0.296826
ENSG00000063176	SPHK2	0.032121	0.0177054	0.0159052	0.0266355	0.0212745	0.00713714	0.028414	0.0281456	0.0189631	0.0144125	0.0167975	0.0178509	0.0111454	0.0128379	0.00699533	0.0145992	0.0295316	0.0270291	0.0201233	0.0111357	0.0301046	0.0282714
ENSG00000063177	RPL18	0.0923091	0.0507012	0.0684434	0.0471153	0.0933718	0.0445566	0.115837	0.138783	0.103326	0.0732674	0.0716911	0.0650526	0.0662006	0.0605066	0.0370168	0.0738186	0.0687858	0.067482	0.0470619	0.0642806	0.136216	0.157351
ENSG00000063180	CA11	0.00793954	0.00118921	0.00920564	0.00120602	0.0118708	0.00513731	0.00708567	0.00373435	0.0115395	0.00822401	0.0102061	0.00892512	0.00220226	0.00662124	0.00124417	0.00977674	0.00125294	0.00490941	0.00798549	0.00771995	0.00865055	0.0161943
ENSG00000063241	ISOC2	0.00364663	0.00177984	0.00145848	0.00283835	0.00290565	0.000469056	0.0133594	0.00638515	0.00211053	0.00136155	0.00217227	0.001956	0.0014261	0.00103434	0.00151951	0.00152253	0.00587478	0.0045015	0.0023859	0.000885789	0.00632596	0.00318806
ENSG00000063244	U2AF2	0.279656	0.174635	0.125991	0.150804	0.198826	0.146976	0.266509	0.24456	0.134671	0.144747	0.125946	0.163162	0.172695	0.170369	0.144581	0.132272	0.240741	0.203703	0.151881	0.1698	0.195701	0.16566
ENSG00000063245	EPN1	0.162564	0.120234	0.0509701	0.111543	0.141226	0.0401644	0.108323	0.148303	0.0507864	0.0535126	0.0774092	0.0618667	0.1829	0.115218	0.147688	0.0463606	0.198693	0.137478	0.0502967	0.0612809	0.0794586	0.0834599
ENSG00000063322	MED29	0.0595817	0.0388411	0.0294775	0.0362695	0.0406493	0.0334682	0.0536785	0.0561984	0.0391541	0.0341028	0.0242632	0.0345514	0.037738	0.0422098	0.0297354	0.0286159	0.0470878	0.0389696	0.0298912	0.0424776	0.0373307	0.0456055
ENSG00000063438	AHRR	0.00820451	0.00655387	0.00209389	0.00522622	0.00525853	0.00169508	0.0170658	0.0368235	0.00292481	0.00565454	0.00252621	0.00494982	0.00586119	0.00241083	0.00671697	0.00279338	0.0078434	0.0116128	0.00706664	0.00355929	0.0136913	0.00321745
ENSG00000063515	GSC2	4.33329e-05	0	0	0	0	0	0	0	2.43399e-05	0	2.20813e-05	1.11888e-05	0	9.34887e-05	0	5.80509e-05	0	0	0	2.79162e-05	0	0
ENSG00000063587	ZNF275	0.038351	0.0143526	0.0324252	0.0148092	0.0390371	0.0236287	0.121648	0.027859	0.0392134	0.0259556	0.0283053	0.0294678	0.014949	0.0279374	0.0139579	0.0223499	0.0206918	0.0354066	0.02685	0.0303132	0.0405061	0.0621451
ENSG00000063601	MTMR1	0.274444	0.0978292	0.202512	0.111741	0.387521	0.136346	0.339352	0.333457	0.242374	0.220822	0.324003	0.209748	0.119219	0.441165	0.0767194	0.201451	0.18302	0.683676	0.145704	0.239539	0.23391	0.369981
ENSG00000063660	GPC1	0.00109211	0.000360627	0.000313461	0.000337646	0.00089131	0.000508696	0.00181135	0.000921091	0.000340855	0.000909465	0.000839894	0.000627078	0.00035581	0.00147171	0.000364239	0.00118461	0.000129859	0.000888957	0.000506533	0.000582306	0	0.000690813
ENSG00000063761	ADCK1	0.0788604	0.0563201	0.0333739	0.0738995	0.0438187	0.0117868	0.0469069	0.0905837	0.0412885	0.0251796	0.0342276	0.0277857	0.0241947	0.0174116	0.0199737	0.0212523	0.0721756	0.0636688	0.0235511	0.0116561	0.0359963	0.0587452
ENSG00000063854	HAGH	0.0884448	0.03479	0.0702006	0.0473547	0.058937	0.0344866	0.0444095	0.0534177	0.0741439	0.0595754	0.0340064	0.0574957	0.0208965	0.0205907	0.0163049	0.0426545	0.0755577	0.061123	0.0358393	0.0319819	0.0517085	0.0915872
ENSG00000063978	RNF4	0.471282	0.258815	0.262226	0.28524	0.370925	0.300484	0.503785	0.520717	0.29522	0.300405	0.235572	0.34627	0.374479	0.396001	0.286536	0.303351	0.387861	0.478235	0.314681	0.464342	0.456407	0.335972
ENSG00000064012	CASP8	0.455208	0.253175	0.197977	0.274655	0.310594	0.221159	0.443624	0.367589	0.22934	0.360686	0.125803	0.460128	0.340042	0.266116	0.180896	0.28683	0.372372	0.252051	0.428363	0.431759	0.26697	0.326837
ENSG00000064042	LIMCH1	0.00672556	0.00766976	0.000337206	0.00714229	0.000979134	0.000297924	0.00092856	0.0787844	0.000710546	0.000468639	0.000569442	0.000404451	0.00578274	0.000937218	0.00220349	0.000422563	0.00108288	0.00204246	0.000526887	0.000551715	0.114428	0.00111861
ENSG00000064102	INTS13	0.0691492	0.0270534	0.0387279	0.032707	0.0544107	0.0230577	0.116128	0.0529621	0.0571253	0.0581024	0.0318934	0.0665527	0.044156	0.0308637	0.030231	0.0536069	0.0292173	0.0531178	0.0477655	0.0529337	0.106567	0.0879851
ENSG00000064115	TM7SF3	0.127405	0.0780425	0.0525562	0.106636	0.0901159	0.0249417	0.121819	0.120004	0.0707091	0.0596109	0.0631364	0.0807537	0.0474335	0.0358223	0.0262792	0.0580078	0.103574	0.118135	0.0793078	0.041998	0.344609	0.121345
ENSG00000064195	DLX3	0	0	1.05298e-05	0	0	0	0	0	2.37649e-05	6.31853e-06	0	0	0	0	0	0	1.87882e-05	0	0	0	0	0
ENSG00000064199	SPA17	0.00253408	0.00208878	0.00123073	0.00270453	0.00188369	0.00115843	0.00181064	0.00274439	0.00193963	0.00113093	0.00113213	0.00085024	0.00140936	0.00107435	0.000935405	0.000730412	0.00206849	0.000371123	0.000497059	0.000906203	0.000950934	0.00308723
ENSG00000064201	TSPAN32	0.165571	0.0819929	0.0581061	0.116112	0.0504939	0.0336595	0.0665103	0.135337	0.210997	0.0590337	0.0295483	0.135077	0.0403505	0.0177242	0.0349115	0.109961	0.135712	0.025958	0.161894	0.0376909	0.174193	0.226913
ENSG00000064205	CCN5	0.000167974	2.1585e-05	2.1319e-05	1.85989e-05	7.58064e-05	0	0	0	7.11398e-05	2.49895e-05	0	4.5093e-05	0	9.21e-05	6.9284e-05	0	5.51084e-05	0.000177573	1.94698e-05	5.42659e-05	0.000877352	5.99818e-05
ENSG00000064218	DMRT3	0	0	0	0	0	0	0	0	0	6.35415e-06	0	1.08659e-05	0	0	0	0	1.87937e-05	0	0	2.75443e-05	0	0
ENSG00000064225	ST3GAL6	0.156615	0.15933	0.00314223	0.245969	0.00359368	0.00212287	0.0106475	0.287012	0.00201809	0.00199667	0.00281369	0.00219604	0.0947515	0.00292235	0.144654	0.00195095	0.0706206	0.0971657	0.0020186	0.00158286	0.147067	0.0128981
ENSG00000064270	ATP2C2	0.00124368	0.00035641	0.00061153	0.000394223	0.000742996	0.000381339	0.00106744	0.00106649	0.000463345	0.000869257	0.000421864	0.000660772	0.000368613	0.00044289	0.000480501	0.000449991	0.000667666	0.000175889	0.000295661	0.000608666	0	0.00106598
ENSG00000064300	NGFR	0.000216522	0.000105303	0.000115727	0.00010736	0.000518413	0.00132956	0	0.00026669	0.00014725	0.000215039	0.000326428	0.000689329	5.25619e-05	0.00143502	0.000382547	0.000426042	0.000832455	0.0037128	0.000821691	0.000905421	0	0.000126347
ENSG00000064309	CDON	0.00724707	0.000435762	0.0136585	0.00060862	0.00364249	0.00355694	0.00770563	0.00226747	0.0151875	0.0095749	0.000417832	0.0051939	0.000993511	0.00104473	0.000642952	0.00255695	0.00120769	0.00173129	0.000530575	0.00459344	0.00266064	0.0319127
ENSG00000064313	TAF2	0.333023	0.22489	0.168223	0.206505	0.261853	0.163257	0.393963	0.331296	0.207674	0.198503	0.185969	0.23268	0.287274	0.292337	0.23415	0.173017	0.249096	0.304883	0.200449	0.273908	0.352104	0.260022
ENSG00000064393	HIPK2	0.642107	0.469655	0.386232	0.439839	0.587525	0.311331	1.20434	0.532677	0.382975	0.326895	0.138861	0.2655	0.736452	0.272507	0.600249	0.298156	0.526867	0.167791	0.790068	0.292824	0.539638	0.632308
ENSG00000064419	TNPO3	0.361472	0.214004	0.170534	0.261143	0.297459	0.115504	0.421028	0.284825	0.201694	0.211977	0.203449	0.240349	0.156036	0.201025	0.119547	0.200687	0.316949	0.241482	0.204843	0.166732	0.314813	0.326825
ENSG00000064489	BORCS8-MEF2B	0	0	0	1.69555e-05	0	0	0	0	0	0	0	0	0	0	0	0	0	0	0	0	0	0
ENSG00000064490	RFXANK	0.0182727	0.00868101	0.00883403	0.0111841	0.0127367	0.00489325	0.0157296	0.0162092	0.0097687	0.0102763	0.00904414	0.0112824	0.00748769	0.00738995	0.0040576	0.00849774	0.015438	0.0125137	0.0102452	0.00685864	0.0181919	0.0145724
ENSG00000064545	TMEM161A	0.0137553	0.00528189	0.00999309	0.00821795	0.00955309	0.00416992	0.00995865	0.0111291	0.0108244	0.00786035	0.0068761	0.00889981	0.0026089	0.00291175	0.0021678	0.00869728	0.00568193	0.0165525	0.00787321	0.00384995	0.0145213	0.0178647
ENSG00000064547	LPAR2	0.0463712	0.0284913	0.0160373	0.035729	0.0191873	0.0107472	0.014865	0.026762	0.0178265	0.0181033	0.00988752	0.0211817	0.0253641	0.0102257	0.0231799	0.0160224	0.0633335	0.0208963	0.0149096	0.0151876	0.0157986	0.0220372
ENSG00000064601	CTSA	0.0933889	0.0820639	0.0135848	0.0944734	0.0272942	0.0134886	0.0530494	0.0439719	0.0225442	0.0267733	0.0113388	0.0173836	0.11236	0.0154104	0.0847127	0.0455739	0.0563879	0.0350223	0.0178561	0.0197962	0.0498604	0.0207258
ENSG00000064607	SUGP2	0.308947	0.207585	0.12986	0.203862	0.209321	0.089221	0.405213	0.334209	0.14092	0.154708	0.134169	0.206661	0.211367	0.140891	0.142419	0.166501	0.270919	0.263957	0.244007	0.152226	0.310783	0.24956
ENSG00000064651	SLC12A2	0.122042	0.0306505	0.0969435	0.0317176	0.164322	0.15249	0.193213	0.12991	0.129467	0.108249	0.141056	0.125953	0.0396887	0.149802	0.038982	0.181594	0.0634436	0.233288	0.13471	0.164958	0.209273	0.161305
ENSG00000064652	SNX24	0.0937218	0.0581242	0.0158812	0.0980013	0.0441435	0.00925672	0.0816496	0.0325928	0.0127116	0.0548512	0.0167448	0.0615528	0.0227954	0.0160943	0.0216111	0.0387555	0.177474	0.0386743	0.0325794	0.0315731	0.018416	0.029199
ENSG00000064655	EYA2	0.00492713	0.00277201	0.000659193	0.00127775	0.0473867	0.000762803	0.118902	0.00169475	0.000717965	0.00079895	0.00105197	0.0006308	0.00172263	0.00972702	0.00118605	0.000618477	0.00111021	0.000545172	0.000456023	0.000715459	0.00140569	0.000810494
ENSG00000064666	CNN2	0.145463	0.0798819	0.0757918	0.0753563	0.107886	0.0769531	0.186892	0.247727	0.106965	0.0987453	0.070844	0.089342	0.0923751	0.0687845	0.0589603	0.132542	0.103659	0.0743515	0.0488187	0.10948	0.086961	0.162429
ENSG00000064687	ABCA7	0.218558	0.0968658	0.116949	0.138	0.183238	0.0649094	0.192225	0.215584	0.122599	0.1242	0.11078	0.101575	0.0603031	0.0873769	0.0467157	0.126628	0.13912	0.253651	0.097629	0.0703451	0.103795	0.148301
ENSG00000064692	SNCAIP	0.000307935	0.000162435	0.000131714	0.000158158	0.000126582	8.68432e-05	0	0.000732017	0.000170122	9.49735e-05	0.000173015	8.35723e-05	5.1004e-05	0.000180435	0.000139608	5.34838e-05	7.27845e-05	0.00182361	8.04086e-05	8.41534e-05	0.00181524	0.000186013
ENSG00000064703	DDX20	0.0414183	0.0231481	0.0290152	0.0182974	0.0438232	0.0332801	0.0431433	0.0364136	0.0358509	0.0304712	0.030538	0.0335437	0.0254861	0.0616288	0.024344	0.0254361	0.0284969	0.0323902	0.028969	0.0573016	0.0451569	0.0264194
ENSG00000064726	BTBD1	0.187663	0.109072	0.0811254	0.127275	0.166586	0.0668664	0.285072	0.238722	0.110933	0.111361	0.0900067	0.156465	0.117115	0.143416	0.0805482	0.124291	0.225786	0.26215	0.140416	0.170593	0.197628	0.141914
ENSG00000064763	FAR2	0.2074	0.173919	0.0225391	0.284473	0.02392	0.0113436	0.175367	0.0627718	0.0159892	0.0931693	0.00700403	0.0507975	0.0411039	0.00849987	0.0679392	0.0281163	0.121366	0.0326631	0.0145404	0.0244106	0.343064	0.028655
ENSG00000064787	BCAS1	0.00270861	0.000336807	0.000391149	0.000376891	0.0136553	0.00078837	0.00724659	0.000986852	0.000302702	0.00336524	0.000377553	0.000970676	0.00100022	0.00454633	0.000664787	0.00314573	0.000480172	0.000737094	0.00328502	0.00159354	0.00088982	0.000624816
ENSG00000064835	POU1F1	0.000130064	1.39943e-05	3.31065e-05	0	2.38629e-05	4.19345e-05	0	0.000173767	2.51105e-05	0.000110604	6.61143e-05	0	4.94429e-05	0	0	5.59175e-05	1.93362e-05	0	6.04728e-05	0	0	0
ENSG00000064886	CHI3L2	0.00974012	0.00422426	0.00930343	0.00489355	0.00795807	0.00357583	0.00637082	0.00611938	0.0139891	0.00597847	0.00687021	0.00894532	0.00216083	0.00299748	0.00178579	0.00528062	0.00527332	0.00328156	0.013331	0.00385627	0.00092349	0.0312084
ENSG00000064932	SBNO2	0.32736	0.253306	0.113511	0.256829	0.126827	0.186409	0.162361	0.25106	0.0975166	0.137223	0.0783467	0.136895	0.319327	0.139655	0.263618	0.110616	0.266155	0.189851	0.115244	0.199173	0.132572	0.126523
ENSG00000064933	PMS1	0.110628	0.0363042	0.0567271	0.0625217	0.127689	0.0149605	0.168024	0.100513	0.0979773	0.0730936	0.100403	0.108925	0.0202211	0.0416545	0.0118944	0.0910917	0.0612926	0.094527	0.0860996	0.0316927	0.126809	0.157783
ENSG00000064961	HMG20B	0.0744256	0.0717979	0.0195582	0.0485504	0.028756	0.0132259	0.0644707	0.0731289	0.0240055	0.021437	0.0178562	0.0263161	0.131758	0.0179058	0.0743785	0.021137	0.0929819	0.0448274	0.0262168	0.0180795	0.117209	0.0434514
ENSG00000064989	CALCRL	0.0339348	0.0414784	0.00390096	0.0413995	0.00183825	0.00205585	0.00541207	0.164935	0.00510482	0.000791415	0.00338894	0.00108314	0.0337629	0.00133861	0.0141954	0.000916536	0.0266378	0.0626373	0.00362663	0.00182946	0.153937	0.0112083
ENSG00000064995	TAF11	0.0895887	0.0415653	0.0583448	0.0448645	0.0829906	0.0502882	0.0990315	0.0723068	0.0701777	0.0664175	0.0563786	0.0738829	0.0529967	0.0824872	0.0376114	0.0484458	0.0517958	0.075238	0.0592324	0.0892178	0.0857763	0.0647056
ENSG00000064999	ANKS1A	0.415102	0.324592	0.136874	0.378017	0.187156	0.101103	0.254171	0.552643	0.152183	0.166325	0.115602	0.181594	0.215967	0.0860015	0.134857	0.161761	0.517538	0.228294	0.144566	0.114746	0.35544	0.256099
ENSG00000065000	AP3D1	0.281948	0.161555	0.112118	0.210561	0.152605	0.0911213	0.322006	0.309487	0.12817	0.144242	0.096483	0.146001	0.107518	0.0980572	0.11969	0.162388	0.182937	0.258105	0.134729	0.106299	0.205434	0.188193
ENSG00000065029	ZNF76	0.125778	0.0482169	0.0831866	0.0621836	0.112715	0.0519605	0.130123	0.0758963	0.0941555	0.081797	0.0809417	0.0852762	0.0359018	0.0645436	0.0304121	0.0771514	0.0785082	0.0556845	0.0677694	0.0602593	0.0998461	0.155947
ENSG00000065054	SLC9A3R2	0.00191356	0.00191909	0.000426072	0.00157161	0.000292677	0.000277726	0.00181228	0.00129796	0.000775257	0.000410848	0.00013018	0.000686484	0.00128687	0.000221695	0.0012691	0.000931755	0.00130083	0.00271389	0.00127356	0.00020599	0.000902229	0.00147167
ENSG00000065057	NTHL1	0.00460754	0.00200246	0.00193565	0.00317204	0.00425759	0.000716914	0.00321242	0.00433068	0.00248168	0.00249512	0.00255116	0.00287164	0.00157188	0.000805627	0.000624132	0.00276419	0.00494986	0.00322688	0.003679	0.00100483	0.00363383	0.00508362
ENSG00000065060	UHRF1BP1	0.147263	0.12463	0.0477584	0.0898521	0.0888527	0.0397454	0.188637	0.169005	0.0721997	0.052109	0.0611011	0.0756331	0.16499	0.0680497	0.101009	0.0661517	0.239294	0.088175	0.0874585	0.0690518	0.221988	0.103256
ENSG00000065135	GNAI3	0.304301	0.289883	0.0729947	0.192384	0.177967	0.146022	0.216127	0.303176	0.0842844	0.132296	0.11548	0.155546	0.220355	0.183224	0.210302	0.160756	0.369053	0.121432	0.138659	0.145436	0.179126	0.0844665
ENSG00000065150	IPO5	0.121509	0.0663894	0.0689514	0.055053	0.115035	0.0743272	0.198822	0.160833	0.0894131	0.0749075	0.0737986	0.0812339	0.100285	0.127959	0.196773	0.0713672	0.0980744	0.128955	0.0685458	0.0961718	0.200971	0.125208
ENSG00000065154	OAT	0.0591731	0.0695773	0.0195733	0.0333176	0.0236213	0.0294586	0.0399898	0.0826915	0.0302142	0.0210301	0.0157425	0.0300741	0.0807235	0.0374761	0.0417009	0.0312011	0.0619409	0.0216739	0.0266939	0.0319632	0.0219481	0.0214544
ENSG00000065183	WDR3	0.0581147	0.0237618	0.0391787	0.0325684	0.04536	0.0355715	0.0581905	0.0512844	0.0534699	0.0375317	0.0335739	0.036901	0.0122591	0.0222605	0.0113787	0.0361639	0.0358352	0.0450101	0.0259281	0.0234809	0.0781792	0.0761597
ENSG00000065243	PKN2	0.728024	0.548574	0.349081	0.644814	0.492113	0.273566	0.63593	0.770622	0.456358	0.383061	0.382334	0.416965	0.41417	0.359154	0.272374	0.352413	0.707308	0.532558	0.336637	0.442471	0.693858	0.639628
ENSG00000065268	WDR18	0.0121612	0.00527836	0.0078878	0.0064432	0.00971882	0.0131276	0.0170624	0.0162321	0.00941856	0.00810518	0.00542719	0.00904112	0.00766674	0.0152587	0.00411658	0.00760787	0.00726037	0.0185105	0.00709692	0.0164256	0.0133536	0.0122065
ENSG00000065308	TRAM2	0.0993114	0.0419226	0.0416507	0.0806185	0.0996183	0.0344228	0.375801	0.0763652	0.044342	0.0444813	0.0252928	0.0753109	0.0266981	0.0558567	0.025895	0.0451124	0.0944357	0.0691207	0.0877506	0.0423845	0.0975355	0.0895003
ENSG00000065320	NTN1	0.00298221	0.00182921	0.00117123	0.00128882	0.00467161	0.00169654	0.00175124	0.0062191	0.00125896	0.00170061	0.00539273	0.00190585	0.00290875	0.00706118	0.00251839	0.00202876	0.00196593	0.00201516	0.00176247	0.002375	0.0119048	0.00118952
ENSG00000065325	GLP2R	0.000261313	0.000248289	5.458e-05	0.000126103	4.80355e-05	8.18537e-05	0	0.000416932	7.15717e-05	0.000101329	6.73368e-05	7.83e-05	0.000104521	8.73722e-05	0.000172907	0.000169816	0.000221954	0.000344555	9.7535e-05	0.000111386	0	0.000124241
ENSG00000065328	MCM10	0.00152011	0.000213178	0.000453488	0.000222617	0.000972842	0.000527861	0.121258	0.000682017	0.000798324	0.00097082	0.000458623	0.000797838	0.000465345	0.00217552	0.000174973	0.000364883	0.00018468	0.00158539	0.0010015	0.000990163	0.0049589	0.000979038
ENSG00000065357	DGKA	0.595544	0.165921	0.766876	0.139591	0.37307	0.382229	0.290742	0.300702	0.709962	0.685691	0.187535	0.303396	0.278333	0.18079	0.125227	0.316105	0.113906	0.190977	0.119094	0.461475	0.197797	1.10739
ENSG00000065361	ERBB3	0.000774437	0.000205917	0.000824163	0.000174047	0.000787818	0.000548418	0.000367744	0.000332308	0.00363721	0.00102527	0.000176865	0.00112866	0.000336784	0.000686937	0.000300774	0.000987799	0.000375199	0.000536491	0.000397631	0.000641413	0	0.0018601
ENSG00000065371	ROPN1	0	3.62605e-05	1.08368e-05	1.81064e-05	0	0	0.000375171	8.92645e-05	2.55308e-05	6.24096e-06	0	0	0	0	0	0	3.71974e-05	0	0	2.75333e-05	0	0
ENSG00000065413	ANKRD44	2.06574	1.37386	1.64856	1.58461	2.15862	1.10051	1.84873	1.963	1.93206	1.73075	1.99525	1.80135	1.06896	1.55644	0.783428	1.64595	1.85962	1.44095	1.51529	1.52718	1.15293	2.57163
ENSG00000065427	KARS1	0.108962	0.0496029	0.0792888	0.044011	0.104396	0.0662792	0.142469	0.103932	0.105934	0.0942248	0.0651777	0.10021	0.0576054	0.0958421	0.0454537	0.0993088	0.0862527	0.0987738	0.0664547	0.127034	0.0997448	0.0886779
ENSG00000065457	ADAT1	0.0561756	0.0213854	0.0286899	0.0290834	0.0514904	0.0184695	0.0637883	0.0588392	0.043172	0.047809	0.0322402	0.062601	0.0208416	0.0288783	0.0135098	0.0713883	0.0438001	0.0467706	0.029282	0.0421613	0.0433948	0.0706398
ENSG00000065485	PDIA5	0.132723	0.0806856	0.0748399	0.0967106	0.0961985	0.0360854	0.287939	0.103267	0.0970741	0.0866762	0.067049	0.0831547	0.0631146	0.0784941	0.0303475	0.0892526	0.0663922	0.15358	0.0552933	0.105284	0.154561	0.145158
ENSG00000065491	TBC1D22B	0.101763	0.0403389	0.0528844	0.060768	0.0778149	0.0375208	0.078352	0.0946316	0.0577721	0.0715586	0.0537916	0.0745336	0.0316598	0.0535364	0.0251648	0.050698	0.0577869	0.0597508	0.0528713	0.0762061	0.120128	0.0985482
ENSG00000065518	NDUFB4	0.0385513	0.0249907	0.0260927	0.0217842	0.0327459	0.0171203	0.0571465	0.0411089	0.0302772	0.0273506	0.0199259	0.0312091	0.0310483	0.0272616	0.0181673	0.0217888	0.0315564	0.0379972	0.0237809	0.0384254	0.0520116	0.0360165
ENSG00000065526	SPEN	0.553221	0.403662	0.250083	0.451757	0.444132	0.21389	0.521239	0.600319	0.280857	0.273499	0.321532	0.285331	0.500639	0.397249	0.340092	0.246429	0.531316	0.412604	0.280819	0.317541	0.524612	0.471809
ENSG00000065534	MYLK	0.00262698	0.000816867	0.0010764	0.00136392	0.00239605	0.000448331	0.00104151	0.0321428	0.0018947	0.00165725	0.00342671	0.00115959	0.00122639	0.00124009	0.00069198	0.000644929	0.000846091	0.0797901	0.0013677	0.000702933	0.0845232	0.00307356
ENSG00000065548	ZC3H15	0.231901	0.174126	0.120536	0.115484	0.210896	0.154264	0.294491	0.277844	0.161641	0.143263	0.156417	0.157703	0.254969	0.30689	0.159718	0.120089	0.196109	0.246382	0.136218	0.278602	0.278861	0.136432
ENSG00000065559	MAP2K4	0.369119	0.243057	0.210699	0.229679	0.304086	0.215195	0.357002	0.37223	0.286407	0.240148	0.227459	0.276779	0.29448	0.318287	0.185506	0.239165	0.31547	0.271435	0.241963	0.332151	0.40064	0.386166
ENSG00000065600	PACC1	0.0635431	0.0382095	0.0178425	0.0655794	0.0427246	0.00725694	0.0533379	0.111258	0.0257337	0.0212978	0.0279362	0.0265636	0.0723048	0.0149558	0.0337067	0.0244278	0.0632881	0.0973162	0.0215079	0.0117405	0.109167	0.0593542
ENSG00000065609	SNAP91	0.000128903	0.00021372	0.000120718	8.95136e-05	0.000225074	4.26078e-05	0.000345854	0.000380157	0.000193462	0.000107395	0.000154029	0.000133059	0.000105401	8.96246e-05	0.000139653	0.000338979	0.000200893	0.0021703	0.000138312	0.000108455	0	0.000187806
ENSG00000065613	SLK	0.232522	0.159288	0.103589	0.142772	0.132702	0.0827154	0.185735	0.224135	0.147947	0.13119	0.0825083	0.179674	0.194594	0.129787	0.166103	0.180239	0.175415	0.176345	0.147261	0.133896	0.302502	0.231104
ENSG00000065615	CYB5R4	0.426112	0.370773	0.0970702	0.413841	0.316301	0.0837112	0.249447	0.41637	0.116142	0.125157	0.252252	0.164973	0.562064	0.235398	0.29848	0.114306	0.42656	0.255959	0.14455	0.123659	0.420933	0.188727
ENSG00000065618	COL17A1	0.000298669	0.00021274	0.000351679	0.000201546	0.000175961	0.000295494	0.000360663	0.000604782	0.000317509	0.000202868	0.000200851	0.000416795	0.000366072	0	0.000138545	0.000223905	0.000279298	0.000649314	0.000336621	0.00016828	0	0.000249051
ENSG00000065621	GSTO2	0.00951475	0.00583251	0.0067784	0.00420963	0.00568736	0.00398642	0.00688652	0.00574849	0.00892583	0.00517059	0.00339819	0.00486682	0.00972462	0.00163202	0.0159735	0.00515101	0.00374075	0.00371735	0.00420457	0.00415264	0.0116957	0.0168982
ENSG00000065665	SEC61A2	0.0495638	0.0165327	0.0284528	0.0148407	0.0684166	0.0473219	0.099079	0.0554956	0.0323638	0.0409044	0.0326307	0.0487811	0.0228376	0.117248	0.0226169	0.0342303	0.024501	0.168469	0.0430153	0.0461192	0.0858461	0.0475637
ENSG00000065675	PRKCQ	0.435278	0.0167835	0.555358	0.0226203	0.170287	0.259389	0.366061	0.0711864	0.616132	0.653464	0.0155533	0.671183	0.0470585	0.0456201	0.0327178	0.463502	0.0501809	0.0690617	0.402485	0.366758	0.496928	1.02374
ENSG00000065717	TLE2	0.011984	0.000521143	0.0254148	0.000736597	0.00488727	0.00589808	0.010653	0.00215936	0.0169603	0.0126221	0.00417528	0.0106394	0.00113443	0.00328358	0.00092984	0.0102132	0.00130048	0.00284119	0.00465856	0.00842009	0.00897543	0.0415119
ENSG00000065802	ASB1	0.0318789	0.0136772	0.0153386	0.0218023	0.0215773	0.00639345	0.0249183	0.0139359	0.0217067	0.0143905	0.0159105	0.021431	0.0100134	0.0115658	0.00837957	0.0115567	0.0209695	0.0178632	0.0204613	0.0122275	0.0197401	0.0349413
ENSG00000065809	FAM107B	0.677382	0.35646	0.469723	0.324675	0.683924	0.816514	0.62093	0.299906	0.587639	0.611137	0.54647	0.443236	0.856845	0.717001	0.863593	0.53391	0.380257	0.298736	0.317609	0.753318	0.14312	0.732252
ENSG00000065833	ME1	0.0434121	0.0291225	0.000993643	0.038159	0.00691	0.0133501	0.00615151	0.00573662	0.00175064	0.0103821	0.00114439	0.010496	0.0103869	0.00336491	0.0191203	0.415087	0.0116692	0.00761211	0.00383828	0.01494	0.00736709	0.00157226
ENSG00000065882	TBC1D1	0.658781	0.493168	0.264091	0.559633	0.518384	0.159437	0.607699	0.718168	0.336977	0.270659	0.584032	0.28652	0.427467	0.445815	0.33459	0.278148	0.713176	0.476913	0.263215	0.233022	0.329677	0.496509
ENSG00000065883	CDK13	0.608153	0.296144	0.408064	0.358669	0.689912	0.381757	0.52822	0.559247	0.48138	0.462814	0.526687	0.511984	0.235975	0.422759	0.191489	0.41158	0.419601	0.495066	0.440332	0.470829	0.498335	0.663061
ENSG00000065911	MTHFD2	0.055538	0.0426169	0.017425	0.0430102	0.0264121	0.0268021	0.115303	0.101316	0.0209176	0.0311181	0.00903379	0.0254222	0.0330687	0.0327999	0.0327192	0.0353064	0.0579492	0.0370111	0.0273316	0.0318519	0.0530184	0.016288
ENSG00000065923	SLC9A7	0.156225	0.0537339	0.0264369	0.0519587	0.482233	0.018786	0.0760011	0.583073	0.0220074	0.0398566	0.623536	0.017208	0.150505	0.322387	0.095278	0.00884588	0.0481437	0.678896	0.0128889	0.0324286	0.522837	0.0417926
ENSG00000065970	FOXJ2	0.0766354	0.0600082	0.0293783	0.0428169	0.0335379	0.0365407	0.0645591	0.0894656	0.0345803	0.0433774	0.0208744	0.0405474	0.0636302	0.0242836	0.0309574	0.0436161	0.0655437	0.0447567	0.0351993	0.0704503	0.0454855	0.0495954
ENSG00000065978	YBX1	0.519197	0.5042	0.179899	0.260992	0.413548	0.236973	0.412381	0.78215	0.230299	0.25575	0.27512	0.243101	0.477016	0.59621	0.396822	0.244013	0.752702	0.33181	0.19017	0.317892	0.404242	0.217794
ENSG00000065989	PDE4A	0.0913806	0.0967431	0.00293725	0.0563924	0.0171259	0.0291169	0.0378657	0.172015	0.00822872	0.0180123	0.0122645	0.0339987	0.194408	0.0355426	0.135637	0.0242513	0.0830163	0.0165157	0.0592657	0.036614	0.00414525	0.00376252
ENSG00000066027	PPP2R5A	0.404152	0.224799	0.196463	0.296867	0.292201	0.18057	0.30438	0.290201	0.224327	0.248838	0.185931	0.328447	0.206301	0.211584	0.140749	0.274835	0.449059	0.24096	0.320356	0.348956	0.395001	0.309392
ENSG00000066032	CTNNA2	0.00368732	0.00194047	0.00109678	0.00203224	0.00213116	0.00112421	0.00323232	0.00258081	0.0017195	0.00156538	0.00115891	0.00158556	0.00225711	0.0020302	0.0012795	0.00111212	0.00194609	0.00289761	0.00129476	0.00178428	0.00266072	0.00237158
ENSG00000066044	ELAVL1	0.143037	0.0817675	0.0740677	0.0826822	0.106726	0.0662733	0.180167	0.165068	0.0851516	0.0825104	0.0700894	0.0917592	0.10406	0.0775459	0.0671197	0.0766761	0.104267	0.139959	0.0793491	0.0922645	0.173327	0.136473
ENSG00000066056	TIE1	0.000811438	0.000149738	0.000153125	0.000187597	0.000246881	4.0688e-05	0.00684156	0.000648102	9.80807e-05	8.82329e-05	0.000109029	0.000396829	0.000292332	9.04776e-05	0.000204807	0	0.000221063	0	0.00899403	0.000173162	0.0404882	0.000377341
ENSG00000066084	DIP2B	0.775118	0.523174	0.552441	0.619554	0.753658	0.25606	0.592366	0.60909	0.552859	0.413568	0.626026	0.298504	0.317013	0.447606	0.243759	0.229492	0.607618	0.364038	0.276206	0.307964	0.731766	0.9191
ENSG00000066117	SMARCD1	0.084382	0.0434014	0.042824	0.0344487	0.0854935	0.0549221	0.110319	0.0688734	0.0484919	0.0533119	0.053913	0.0669656	0.0557538	0.0780518	0.0439875	0.0521748	0.067332	0.0657764	0.0593502	0.0783004	0.123635	0.0597713
ENSG00000066135	KDM4A	0.190826	0.109484	0.070595	0.124955	0.140943	0.0489704	0.231249	0.182243	0.0812584	0.100465	0.0960384	0.134096	0.0870235	0.0876776	0.0632123	0.101167	0.14516	0.177657	0.12667	0.0853219	0.271314	0.118116
ENSG00000066136	NFYC	0.261455	0.162713	0.107178	0.209242	0.203158	0.0797413	0.19962	0.232512	0.117158	0.116145	0.138295	0.119552	0.136717	0.103645	0.159406	0.0998123	0.215982	0.139903	0.0944208	0.0986511	0.162426	0.202143
ENSG00000066185	ZMYND12	0.00141545	0.000464174	0.00105761	0.000776154	0.00100771	0.000710517	0.00072724	0.000599226	0.00130646	0.000824709	0.00114736	0.000501479	0.000211648	0.00170911	0.000175079	0.000505296	0.00116658	0.00142992	0.000436942	0.000549647	0.00425198	0.00128507
ENSG00000066230	SLC9A3	0.00482819	0.00124652	0.00620548	0.00165339	0.00442964	0.0030497	0.00360444	0.00260645	0.0063632	0.00469783	0.00208949	0.0036197	0.00166431	0.00247038	0.0013621	0.00520314	0.001765	0.00215839	0.00257869	0.00415306	0.00543397	0.00879458
ENSG00000066248	NGEF	0.000786596	0.000702355	0.000283326	0.000324345	0.000372516	0.000255799	0.00107571	0.000936351	0.000148292	0.00028975	0.000285304	0.00039962	0.00174108	0.00075891	0.0019905	0.000390955	0.000447814	0.000730877	0.000276895	0.000495422	0	0.000683097
ENSG00000066279	ASPM	0.00338373	0.00100969	0.00108122	0.000836963	0.00375416	0.0012796	0.387169	0.00661042	0.00171448	0.00403031	0.000833524	0.00283302	0.00108055	0.00209244	0.000880763	0.00076534	0.00163993	0.0154695	0.00141015	0.00261711	0.00448899	0.00135198
ENSG00000066294	CD84	0.165208	0.0806234	0.0525386	0.110855	0.118179	0.0502011	0.0813776	0.0936467	0.100709	0.156588	0.0557173	0.196066	0.0975598	0.0694861	0.0769369	0.104462	0.0583534	0.0691236	0.0162072	0.103857	0.185623	0.192985
ENSG00000066322	ELOVL1	0.0272001	0.0152058	0.00673177	0.0203775	0.0140922	0.00483899	0.0210567	0.0376324	0.00851443	0.0107259	0.00852024	0.0174612	0.0149693	0.00813267	0.0135784	0.0161914	0.026058	0.0134985	0.0181128	0.0117306	0.0142391	0.0137521
ENSG00000066336	SPI1	0.786498	0.929559	0.014126	0.694355	0.101471	0.0173893	0.0845962	0.744802	0.0148232	0.0153174	0.0827197	0.016635	1.20272	0.101347	0.97442	0.0149786	1.01407	0.114814	0.0164886	0.0183312	0.17197	0.0153859
ENSG00000066379	POLR1H	0.00782426	0.00225209	0.00735129	0.00451801	0.00843985	0.00441189	0.0125725	0.00818312	0.0123881	0.00724593	0.00591586	0.00956362	0.00276193	0.00692954	0.00166688	0.00667679	0.00425708	0.00893793	0.00646316	0.00971974	0.00954356	0.00911992
ENSG00000066382	MPPED2	0.0118698	0.00427644	0.00863143	0.00417606	0.0105137	0.00770782	0.00586589	0.0110818	0.012715	0.00140631	0.0260056	0.00442268	0.00248043	0.00987058	0.00186194	0.11607	0.00146359	0.0447654	0.0138365	0.00358876	0.215641	0.00606809
ENSG00000066405	CLDN18	0.000391551	0.000223108	9.98656e-05	0.00031916	0.000124401	4.32428e-05	0.000369684	0.000597536	0.000215041	5.07608e-05	8.75907e-05	6.64648e-05	0.000107704	0.000270645	0.000175879	0.000165102	0.000505598	0.000186018	0.000180577	0	0.00179764	0.000126721
ENSG00000066422	ZBTB11	0.256701	0.180883	0.148202	0.143815	0.198805	0.171053	0.255715	0.268631	0.18271	0.176024	0.129179	0.18563	0.173397	0.211754	0.130366	0.145953	0.295436	0.159482	0.156453	0.272495	0.178912	0.179889
ENSG00000066427	ATXN3	0.22929	0.170708	0.104017	0.186856	0.148354	0.0611267	0.139727	0.254827	0.124628	0.113086	0.100247	0.114609	0.182889	0.0850671	0.117469	0.0787658	0.22233	0.143012	0.0898792	0.0966314	0.292198	0.195572
ENSG00000066455	GOLGA5	0.064309	0.0302078	0.028805	0.0630026	0.0490371	0.00833545	0.0783046	0.0576655	0.0336013	0.0340981	0.0325648	0.0384603	0.022797	0.0129647	0.0188358	0.0310086	0.0672435	0.0491706	0.0305277	0.0172834	0.0629573	0.0706769
ENSG00000066468	FGFR2	0.00359448	0.000252054	0.000220076	0.000252969	0.00139008	0.00144	0.012328	0.000845054	0.00137617	0.00335764	0.00028944	0.0178087	0.000520453	0.000512638	0.000383571	0.000309667	0.000660659	0.000900175	0.000798928	0.00197659	0.00731047	0.000503394
ENSG00000066557	LRRC40	0.14537	0.0986568	0.0700154	0.0775996	0.128564	0.0863208	0.18707	0.162983	0.0905061	0.0930177	0.0823334	0.118779	0.0996713	0.130977	0.0705771	0.0955609	0.120502	0.135693	0.102117	0.139732	0.12931	0.110845
ENSG00000066583	ISOC1	0.0137048	0.00365842	0.0089745	0.0048563	0.0128854	0.0077951	0.0304131	0.00952398	0.0131376	0.0113566	0.00771465	0.0173666	0.00359062	0.0058873	0.00467474	0.0141719	0.00583309	0.0095751	0.0152684	0.0116247	0.0187788	0.0170916
ENSG00000066629	EML1	0.000383681	0.000336775	0.000297619	0.000274326	0.00062407	0.00785972	0	0.000427406	0.000551499	0.000647739	0.00017512	0.000415502	0.000593073	0.00153556	0.00092372	0.00108775	0.000297947	0.000359634	0.000390939	0.000656965	0.0018086	0.000748316
ENSG00000066651	TRMT11	0.147485	0.0309564	0.133403	0.0521682	0.190747	0.0576913	0.211653	0.114103	0.164676	0.138525	0.0982929	0.145165	0.0259457	0.0897807	0.0159289	0.112395	0.0481188	0.162152	0.0832152	0.103526	0.191526	0.257815
ENSG00000066654	THUMPD1	0.142176	0.0782697	0.0987049	0.0805626	0.113133	0.0657736	0.125734	0.118579	0.11565	0.103739	0.0766893	0.120464	0.0657207	0.0832521	0.0493756	0.0903562	0.0984427	0.0956445	0.0900596	0.118154	0.150028	0.104393
ENSG00000066697	MSANTD3	0.0115724	0.00298873	0.00764649	0.00272304	0.0146528	0.00439914	0.0336284	0.0143581	0.011217	0.0100794	0.00788669	0.0175476	0.00342997	0.00932704	0.0106016	0.0123347	0.00235118	0.00806652	0.0124937	0.00972385	0.0512827	0.0146722
ENSG00000066735	KIF26A	0.000388176	0	6.58545e-05	3.50311e-05	0.000221271	0.000552055	0.000367346	8.17251e-05	0.000217723	0.000865029	0	0.000121677	0	0	3.47582e-05	5.63577e-05	0	0	0	0.00057945	0	0.000249585
ENSG00000066739	ATG2B	0.246649	0.110407	0.176356	0.134398	0.201423	0.129412	0.303941	0.182858	0.205263	0.19187	0.138691	0.202418	0.0931085	0.152774	0.0750792	0.163201	0.155888	0.209823	0.159895	0.155074	0.342554	0.321961
ENSG00000066777	ARFGEF1	0.800112	0.550015	0.534524	0.543095	0.560353	0.432427	0.630097	0.750672	0.66424	0.575123	0.321091	0.618519	0.520055	0.467051	0.436461	0.492788	0.573345	0.681419	0.493306	0.656971	0.768697	0.939943
ENSG00000066813	ACSM2B	0.000125061	1.43436e-05	1.14841e-05	1.84244e-05	4.9861e-05	0	0	0	2.53238e-05	0	6.3301e-05	0	0	0	0	0	1.96559e-05	0	0	2.88275e-05	0	0
ENSG00000066827	ZFAT	0.21872	0.143298	0.101294	0.143361	0.189146	0.077065	0.332488	0.17658	0.131673	0.104705	0.124709	0.119939	0.114499	0.128705	0.105547	0.0969724	0.185503	2.02424	0.0968095	0.0969109	0.156759	0.18542
ENSG00000066855	MTFR1	0.120173	0.0705498	0.0791938	0.0770126	0.0997235	0.0452815	0.166135	0.098826	0.0924891	0.0758574	0.0768493	0.0815457	0.0565086	0.0547474	0.0428782	0.0680657	0.069394	0.101387	0.0661626	0.0520536	0.159868	0.151538
ENSG00000066923	STAG3	0.0249551	0.00289313	0.0216917	0.00353698	0.0269917	0.0116705	0.031904	0.0118543	0.0223902	0.0208186	0.0226489	0.0243948	0.0060033	0.0164517	0.00270905	0.0281586	0.00464615	0.0120658	0.0229962	0.024136	0.0196865	0.0318022
ENSG00000066926	FECH	0.0255937	0.00796104	0.0144491	0.0170308	0.0160174	0.00921909	0.039328	0.0288535	0.0239665	0.0151791	0.00797894	0.0230573	0.00858896	0.0124881	0.00730234	0.0152098	0.0193188	0.0542356	0.0229085	0.0218404	0.045544	0.0316582
ENSG00000066933	MYO9A	0.373998	0.191144	0.236385	0.20889	0.391748	0.112426	0.299975	0.43154	0.31548	0.274768	0.29125	0.321887	0.13838	0.2077	0.0845194	0.255444	0.246359	0.563942	0.239916	0.212606	0.452512	0.4819
ENSG00000067048	DDX3Y	0.235255	0.163458	0.16331	0.1366	0.22202	0.148012	0.161738	0.293075	0.244696	0.186425	0.135903	0.19591	0.161666	0.340226	0.207306	0.144484	0.146586	0.145916	0.134686	0.15402	0.291083	0.0146716
ENSG00000067057	PFKP	0.162573	0.0486228	0.0971315	0.0529016	0.148203	0.100953	0.182579	0.100758	0.120056	0.176233	0.0965369	0.137632	0.0796707	0.148062	0.0526811	0.108669	0.0273342	0.167376	0.0790411	0.224544	0.26167	0.139511
ENSG00000067064	IDI1	0.195241	0.114699	0.1348	0.0985474	0.208447	0.19812	0.153427	0.19787	0.139553	0.154175	0.160543	0.172665	0.184037	0.401081	0.0853476	0.145132	0.135353	0.107971	0.156306	0.361509	0.151488	0.066378
ENSG00000067066	SP100	1.0616	0.596399	0.56596	0.782788	1.26047	0.305784	0.979822	0.858494	0.627213	0.731958	1.20853	0.807177	0.681442	0.827928	0.569371	0.652465	0.703948	0.680072	0.728658	0.622971	0.599096	1.01285
ENSG00000067082	KLF6	0.737478	0.696044	0.143544	0.673986	0.536932	0.626477	0.315369	0.539816	0.163575	0.344566	0.347725	0.300842	0.617132	0.833074	0.673643	0.205338	0.679911	0.444588	0.231939	0.434482	0.29391	0.118214
ENSG00000067113	PLPP1	0.0579769	0.0102318	0.0847596	0.0135168	0.0925816	0.0267875	0.0949459	0.069546	0.118552	0.0545178	0.0549856	0.0390167	0.0101622	0.0747184	0.00861371	0.0207979	0.0201598	0.126975	0.0220553	0.0343937	0.0284954	0.188893
ENSG00000067141	NEO1	0.0652384	0.00209302	0.044651	0.00276091	0.0546527	0.0352351	0.0650021	0.00798054	0.0465375	0.088244	0.0139752	0.0940145	0.00736008	0.0154391	0.00358241	0.259066	0.00571351	0.0106964	0.0593748	0.0454308	0.00943572	0.0582488
ENSG00000067167	TRAM1	0.229259	0.125891	0.126804	0.126286	0.180944	0.128412	0.631096	0.244021	0.180505	0.197851	0.116469	0.22052	0.164371	0.158399	0.159794	0.183434	0.246511	0.387866	0.178073	0.252624	0.233731	0.186929
ENSG00000067177	PHKA1	0.00209739	0.000838059	0.00149231	0.000790651	0.00181276	0.00162242	0.0107276	0.00542686	0.00370124	0.00152414	0.000962402	0.0012896	0.000822623	0.00170664	0.000730492	0.000960088	0.00101053	0.00235973	0.000788674	0.00160833	0.0430423	0.00486125
ENSG00000067182	TNFRSF1A	0.11655	0.0860942	0.0229681	0.125632	0.0121935	0.00867679	0.0301664	0.0975769	0.03546	0.022896	0.00186651	0.043158	0.282462	0.00337373	0.139412	0.0530244	0.077668	0.0774352	0.0508339	0.0184532	0.0990985	0.0583882
ENSG00000067191	CACNB1	0.0375723	0.0203531	0.0081689	0.0277987	0.00791834	0.011006	0.0241944	0.0146686	0.00917809	0.0197052	0.00185292	0.0271086	0.0169204	0.00359118	0.0137555	0.0365534	0.0201126	0.0147826	0.0230683	0.0183004	0.0230728	0.0140072
ENSG00000067208	EVI5	0.672231	0.731598	0.0338142	0.75269	0.294395	0.0235084	0.410197	0.73403	0.0215629	0.0272457	0.242263	0.0306369	0.614897	0.266017	0.494435	0.0162663	0.986248	0.349938	0.0443767	0.0268893	0.191417	0.0440065
ENSG00000067221	STOML1	0.00412241	0.00116618	0.0030624	0.00220761	0.0024012	0.00069883	0.00471714	0.0028555	0.00325193	0.00209552	0.00201718	0.00201185	0.00104987	0.00149964	0.00061379	0.00100825	0.00338972	0.00426481	0.001824	0.00134976	0.00717186	0.0065901
ENSG00000067225	PKM	0.229679	0.196128	0.0720848	0.209719	0.0942523	0.0501259	0.139694	0.225944	0.0704887	0.0835898	0.0390724	0.0664022	0.266302	0.0944399	0.211298	0.0612467	0.138861	0.0816453	0.0358341	0.0722303	0.0646004	0.13279
ENSG00000067248	DHX29	0.125487	0.0750634	0.0649654	0.100073	0.091684	0.0367117	0.17638	0.139313	0.0852612	0.0726842	0.0580453	0.0910408	0.0683842	0.0640866	0.0479384	0.0630029	0.124559	0.142372	0.0790555	0.0792916	0.129943	0.131044
ENSG00000067334	DNTTIP2	0.141696	0.138259	0.0691102	0.0630688	0.0956497	0.0512349	0.122886	0.172728	0.0813231	0.0800765	0.0571517	0.0973641	0.191016	0.0944895	0.126931	0.0745399	0.11202	0.0998613	0.0789633	0.111376	0.0978935	0.0616035
ENSG00000067365	METTL22	0.106702	0.0807588	0.0386675	0.0889282	0.0480855	0.0169039	0.0584755	0.0924229	0.044337	0.0346464	0.0337895	0.0385122	0.0999888	0.0213521	0.0470877	0.0279566	0.0672336	0.0500559	0.0323982	0.025455	0.104984	0.0771631
ENSG00000067369	TP53BP1	0.186946	0.115652	0.113093	0.0641146	0.193904	0.270884	0.188785	0.204979	0.136755	0.135704	0.119526	0.10851	0.201456	0.292629	0.123433	0.0968447	0.102181	0.235323	0.0968777	0.218912	0.453323	0.17319
ENSG00000067445	TRO	0.000471834	2.75904e-05	0.000673719	1.79029e-05	0.000796775	0.000421209	0.00199067	8.89913e-05	0.000614948	0.00021717	0.000733529	0.000715409	5.22181e-05	9.23762e-05	3.48395e-05	0.000276875	0.00011034	0.00677538	0.00128931	0.000356518	0.0322646	0.00137359
ENSG00000067533	RRP15	0.0566689	0.0243373	0.0416832	0.0239215	0.0707255	0.0462726	0.0632856	0.0810759	0.062007	0.0420371	0.05303	0.0441378	0.0300208	0.0898441	0.0397672	0.0382939	0.0341182	0.0753631	0.0289988	0.0447433	0.0882718	0.0799812
ENSG00000067560	RHOA	0.528832	0.462423	0.149532	0.400615	0.454637	0.195828	0.450567	0.55109	0.195562	0.194918	0.304955	0.240339	0.533934	0.619786	0.395313	0.150409	0.592225	0.405219	0.209449	0.330532	0.404707	0.198111
ENSG00000067596	DHX8	0.220677	0.119136	0.128536	0.127614	0.15473	0.150304	0.267416	0.189127	0.143993	0.152577	0.104488	0.165771	0.185591	0.168779	0.112344	0.113479	0.185073	0.165051	0.147907	0.289139	0.149649	0.162283
ENSG00000067601	PMS2P4	0.0146382	0.00391803	0.0103826	0.00594608	0.016631	0.00490581	0.0211303	0.0108682	0.0134645	0.0101287	0.0101412	0.013401	0.00376459	0.0064024	0.00256754	0.00971397	0.0108432	0.0221053	0.0131887	0.00812984	0.0257737	0.0173152
ENSG00000067606	PRKCZ	0.120995	0.0131917	0.0880207	0.0155086	0.14844	0.0513259	0.115545	0.0386102	0.0982252	0.131914	0.089794	0.122344	0.0231334	0.0754558	0.013347	0.160971	0.022769	0.0673033	0.0908004	0.0804557	0.160549	0.154097
ENSG00000067646	ZFY	0.0476575	0.0302063	0.0246066	0.0289294	0.0448814	0.0143218	0.0387761	0.0675225	0.0406356	0.0254928	0.0300674	0.0329512	0.0153945	0.0928671	0.0646405	0.0204995	0.0376921	0.0388688	0.0241607	0.00880554	0.0629939	0.00445919
ENSG00000067704	IARS2	0.0961718	0.0360908	0.0604724	0.0723721	0.0841422	0.0305882	0.0972132	0.0903199	0.0724661	0.0670423	0.0534728	0.0673283	0.022315	0.0319934	0.0175753	0.0560034	0.0757012	0.0714788	0.0539353	0.0482654	0.093455	0.12535
ENSG00000067715	SYT1	0.0175891	0.0160358	0.000583871	0.0109447	0.100764	0.000427358	0.0489424	0.00668157	0.000737928	0.000882474	0.00835606	0.00146549	0.00636644	0.0687254	0.00587358	0.000790966	0.0021446	0.00447889	0.000760206	0.00116524	0.0687275	0.00124498
ENSG00000067798	NAV3	0.00225913	0.00154439	0.00105676	0.00196806	0.00232723	0.000804743	0.00394396	0.00262828	0.00121841	0.000872864	0.00123993	0.00102571	0.00158219	0.00112308	0.000916482	0.00104836	0.00243013	0.00573985	0.000705724	0.00102135	0.00443383	0.00161542
ENSG00000067829	IDH3G	0.055893	0.045483	0.0168138	0.0385938	0.0260012	0.0159183	0.0485828	0.0677127	0.0203532	0.0188936	0.0154616	0.022785	0.0549088	0.0206168	0.037734	0.0184529	0.0547504	0.0491557	0.0245595	0.0232839	0.0343713	0.034445
ENSG00000067836	ROGDI	0.0426115	0.0276504	0.00431612	0.0559924	0.00460143	0.00205101	0.00634001	0.0400827	0.00532456	0.00492073	0.00447042	0.00286233	0.0212772	0.0023117	0.0101532	0.00456393	0.0369116	0.0265252	0.00209251	0.00246836	0.00895388	0.00930895
ENSG00000067840	PDZD4	0.0229951	0.000684551	0.0045146	0.000847885	0.00781729	0.00644406	0.027466	0.00248737	0.0021541	0.0189223	0.000835129	0.0491578	0.00288432	0.00402851	0.00153774	0.0340827	0.00327563	0.00432036	0.0735766	0.0198599	0.0044374	0.005186
ENSG00000067842	ATP2B3	0.000172057	0.000263105	7.79726e-05	7.07725e-05	2.40782e-05	4.25308e-05	0	8.5345e-05	0.000121481	7.67901e-05	0.000132382	6.61538e-05	4.96898e-05	0	3.5453e-05	0	0.000199978	0.000176348	4.07275e-05	0.000175465	0	0.00028704
ENSG00000067900	ROCK1	1.03501	0.944764	0.448109	0.750152	0.736804	0.378992	0.856982	1.16484	0.523263	0.557008	0.555504	0.646102	1.078	0.686376	0.722508	0.525526	0.869621	0.691257	0.56088	0.694734	0.754972	0.71415
ENSG00000067955	CBFB	0.235695	0.138467	0.119236	0.149899	0.185083	0.0870016	0.351654	0.27033	0.132391	0.153375	0.111485	0.154549	0.185059	0.160231	0.138026	0.106433	0.219089	0.198978	0.140571	0.202906	0.279193	0.180476
ENSG00000067992	PDK3	0.214162	0.105582	0.129402	0.155951	0.152192	0.0882922	0.17038	0.145502	0.148612	0.137323	0.084767	0.146574	0.12764	0.108125	0.0635014	0.171636	0.213207	0.0864183	0.149363	0.149739	0.183871	0.236719
ENSG00000068001	HYAL2	0.0018148	0.00170551	0.000263752	0.00234094	0.000757206	0.000254734	0.00106955	0.00262385	0.00028868	0.000418791	0.000274924	0.000551995	0.0015028	0.000639684	0.000621662	0.000618208	0.00299036	0.00253474	0.000520229	0.000191549	0.00265531	0.000805831
ENSG00000068024	HDAC4	0.984737	0.744739	0.504055	0.879034	0.319666	0.36742	0.534544	0.799642	0.476067	0.580133	0.184266	0.458761	0.670382	0.209068	0.403816	0.506189	0.59555	0.308632	0.53639	0.488337	0.404829	0.753281
ENSG00000068028	RASSF1	0.166653	0.0859819	0.0337161	0.126092	0.116444	0.0462894	0.155789	0.151355	0.0619202	0.072459	0.0647042	0.216732	0.0631654	0.0701365	0.038408	0.16825	0.127678	0.10048	0.219318	0.106525	0.170279	0.0546932
ENSG00000068078	FGFR3	0.000172366	9.23283e-05	4.3322e-05	0.000143908	5.18051e-05	0	0.000385206	0.000129248	4.70298e-05	3.80095e-05	8.7607e-05	3.46874e-05	0.00015597	0.000349572	0.000106717	5.65437e-05	0.000112119	0.000627395	1.92103e-05	8.39011e-05	0.00362266	0
ENSG00000068079	IFI35	0.0308876	0.0197825	0.0116707	0.0305971	0.0156146	0.00705085	0.0449152	0.0224583	0.0147297	0.0133723	0.0109932	0.020349	0.0110237	0.0101726	0.00879539	0.0151889	0.028539	0.0216068	0.0212701	0.0125311	0.0191493	0.0171958
ENSG00000068097	HEATR6	0.0587354	0.0264168	0.0235189	0.0497955	0.0558966	0.0195469	0.0406276	0.105492	0.0318288	0.031194	0.037527	0.0307687	0.0293351	0.0293741	0.0144308	0.0191154	0.0638231	0.069763	0.0271469	0.0366297	0.0778134	0.0454863
ENSG00000068120	COASY	0.0313552	0.0171848	0.0111787	0.0255462	0.0164232	0.00551542	0.0336646	0.032445	0.015181	0.0130426	0.0117535	0.0151309	0.0158796	0.00900687	0.0106288	0.0112422	0.0252114	0.0304545	0.0186621	0.011515	0.0231458	0.0282344
ENSG00000068137	PLEKHH3	0.00309201	0.0028773	0.000276302	0.00168123	0.00114036	0.000381312	0.00526168	0.00174905	0.000280853	0.000856137	0.000443762	0.000524116	0.00428684	0.00136592	0.00102814	0.000114591	0.00129038	0.00255485	0.000318144	0.0014043	0.00186142	0.000435277
ENSG00000068305	MEF2A	0.909354	0.829395	0.334033	0.889126	0.954274	0.129527	0.790678	1.21183	0.402063	0.283867	0.688684	0.314629	0.879818	0.743555	0.683877	0.215692	0.976387	0.803816	0.236187	0.236065	0.679992	0.614207
ENSG00000068308	OTUD5	0.218993	0.137709	0.106861	0.0998164	0.150966	0.135957	0.197646	0.14932	0.121253	0.118818	0.108335	0.122481	0.170429	0.189797	0.132123	0.107235	0.140599	0.167894	0.103194	0.187052	0.172605	0.167442
ENSG00000068323	TFE3	0.0831464	0.0786179	0.0169537	0.0801117	0.0357209	0.0258846	0.0355149	0.0684056	0.0172119	0.024019	0.030208	0.0226414	0.086568	0.0581112	0.0619538	0.020327	0.0855024	0.035492	0.0208014	0.0441852	0.0646298	0.0246192
ENSG00000068354	TBC1D25	0.0715501	0.0414594	0.0379799	0.034416	0.0616319	0.0392755	0.0656011	0.0524062	0.0444903	0.0411011	0.0553596	0.0529985	0.0487756	0.0650553	0.0341002	0.0320513	0.0556688	0.0395702	0.0463237	0.063145	0.0552863	0.050568
ENSG00000068366	ACSL4	0.326545	0.267984	0.0872797	0.296185	0.189215	0.0612126	0.263396	0.352766	0.119929	0.126371	0.102697	0.166336	0.387352	0.13213	0.280522	0.101272	0.338179	0.231403	0.106158	0.183301	0.254535	0.166786
ENSG00000068383	INPP5A	0.677658	0.634184	0.297096	0.370735	0.493516	0.332525	0.164037	0.486137	0.320099	0.234733	0.376567	0.128398	0.980763	0.996927	0.6835	0.178505	0.473899	0.1167	0.255912	0.329674	0.464243	0.514877
ENSG00000068394	GPKOW	0.0250435	0.0117097	0.0132901	0.0125849	0.0191022	0.0160261	0.0371011	0.01677	0.0140734	0.014999	0.0123223	0.0228112	0.0154546	0.0197602	0.012118	0.0140302	0.0204053	0.0218576	0.0224253	0.0292304	0.0253612	0.0200939
ENSG00000068400	GRIPAP1	0.291589	0.207137	0.117124	0.208698	0.171178	0.117247	0.222598	0.265878	0.126395	0.130239	0.121468	0.140462	0.24095	0.167221	0.15384	0.113004	0.201794	0.180255	0.124355	0.179425	0.209246	0.15465
ENSG00000068438	FTSJ1	0.0520821	0.0312646	0.026337	0.0242384	0.0334383	0.0394493	0.076601	0.0425536	0.0312798	0.0331359	0.0221907	0.0400916	0.062719	0.0357019	0.0506478	0.0373984	0.0332101	0.0334399	0.0347268	0.0557014	0.0325171	0.0243788
ENSG00000068489	PRR11	0.0183732	0.0135249	0.00101031	0.022268	0.00719925	0.000899844	0.122507	0.0312553	0.00134242	0.00231409	0.0016958	0.00572792	0.00985467	0.00279489	0.00791749	0.00227441	0.0503449	0.00768674	0.00350457	0.00212386	0.0228822	0.00275351
ENSG00000068615	REEP1	0.000470976	0.000439386	0.000632745	0.000431565	0.000560672	8.27451e-05	0.00143323	0.000424969	0.000496538	0.000281384	0.000217117	0.000211942	0.000461476	0.000538512	0.000380946	5.55762e-05	0.000315843	0.00108734	0.00015777	0.000221663	0	0.00201521
ENSG00000068650	ATP11A	0.904741	0.858994	0.280524	0.911498	0.242268	0.152572	0.502252	0.892932	0.17472	0.317747	0.168097	0.22863	0.759839	0.12687	0.55133	0.283058	1.12284	0.325324	0.185433	0.244826	0.259073	0.396135
ENSG00000068654	POLR1A	0.138272	0.064872	0.084256	0.0778529	0.115168	0.0744879	0.138191	0.16389	0.101488	0.0890406	0.0761409	0.102964	0.0488498	0.0932551	0.0395063	0.101915	0.0863718	0.152039	0.0907711	0.0983432	0.193777	0.126394
ENSG00000068697	LAPTM4A	0.200348	0.231885	0.0303054	0.170276	0.0932273	0.0444672	0.124603	0.237063	0.0443188	0.0497286	0.0621332	0.060189	0.295672	0.0936285	0.0976277	0.0448382	0.205894	0.221764	0.0602594	0.097214	0.264866	0.0267714
ENSG00000068724	TTC7A	0.858924	0.912469	0.124296	0.740926	0.524599	0.282618	0.595962	0.883381	0.16764	0.209767	0.446061	0.180608	0.83878	0.526357	0.678856	0.21004	0.390499	0.922555	0.1569	0.295716	0.383561	0.203266
ENSG00000068745	IP6K2	0.160315	0.108063	0.0728153	0.0774058	0.137715	0.111361	0.206466	0.188516	0.100963	0.0949151	0.0857412	0.108148	0.136516	0.159402	0.108243	0.0909687	0.134543	0.145154	0.11792	0.149103	0.340974	0.0826357
ENSG00000068781	STON1-GTF2A1L	0.00110788	0.000395881	0.000653006	0.000197573	0.00078275	0.00057918	0.00213749	0.00066848	0.000546969	0.00129191	0.000386462	0.000910244	0.000309468	0.000448599	0.000374636	0.00179531	0.000900249	0.000722563	0.000281919	0.000758215	0.00269884	0.00114923
ENSG00000068784	SRBD1	0.354007	0.218409	0.174482	0.271166	0.260629	0.0504387	0.500314	0.308135	0.238378	0.172617	0.205356	0.221019	0.0969959	0.10003	0.0620951	0.182497	0.469396	0.317564	0.187955	0.0815432	0.345994	0.362799
ENSG00000068796	KIF2A	0.34402	0.0964237	0.31577	0.118881	0.275096	0.186111	0.441429	0.258093	0.436448	0.357827	0.165242	0.369327	0.145964	0.187806	0.0878038	0.320138	0.181344	0.267754	0.239023	0.376314	0.434034	0.670136
ENSG00000068831	RASGRP2	0.345335	0.0902682	0.304091	0.125188	0.35574	0.16616	0.194388	0.153467	0.301729	0.251786	0.27598	0.202587	0.0791493	0.187093	0.0740449	0.160614	0.248723	0.157991	0.174761	0.160634	0.207057	0.485393
ENSG00000068878	PSME4	0.699478	0.561199	0.332908	0.328142	0.589733	0.791065	0.673776	0.691021	0.46886	0.423687	0.461195	0.593891	1.12423	0.758791	0.792517	0.465739	0.478017	0.44286	0.555208	1.00323	0.800139	0.534465
ENSG00000068885	IFT80	0.115648	0.0344902	0.0968618	0.0451145	0.127257	0.031248	0.23686	0.0941599	0.119204	0.110185	0.0855828	0.097137	0.0220095	0.0452883	0.0139038	0.079933	0.0612751	0.141275	0.0725503	0.0474741	0.201211	0.214552
ENSG00000068903	SIRT2	0.126041	0.0939007	0.0338102	0.0769816	0.0583982	0.103282	0.123746	0.0973647	0.0424936	0.0538928	0.0367719	0.0984415	0.0875029	0.0568244	0.0714809	0.0964361	0.0903454	0.0833857	0.165422	0.115416	0.0817696	0.052724
ENSG00000068912	ERLEC1	0.0663942	0.0260445	0.0332774	0.0374144	0.0562749	0.0655821	0.198996	0.0577381	0.0495467	0.041107	0.0409109	0.0578287	0.0341505	0.0644234	0.0333073	0.0462075	0.0492389	0.0760568	0.0579883	0.0803726	0.117656	0.0682443
ENSG00000068971	PPP2R5B	0.0353115	0.0197446	0.0108596	0.0260938	0.0244484	0.0123661	0.0286631	0.0172905	0.0140746	0.0171786	0.0150998	0.022642	0.0157938	0.0192887	0.00951974	0.012651	0.0279773	0.018747	0.0192286	0.0376509	0.0195688	0.0153699
ENSG00000068976	PYGM	0.0324457	0.0144938	0.0243963	0.0079445	0.0365503	0.0252628	0.0109035	0.0280358	0.0212492	0.025321	0.0230853	0.0197273	0.0100972	0.0365435	0.00665693	0.014962	0.0126151	0.0268892	0.0103474	0.0222253	0.0408171	0.0211215
ENSG00000068985	PAGE1	0	1.41972e-05	0	0	0	0	0	0	0	0	0	0	0	0	0	0	0	0.000185919	0	2.73127e-05	0	6.06844e-05
ENSG00000069011	PITX1	0	0.00010187	0	3.58359e-05	2.54156e-05	0	0	0	2.29856e-05	1.87947e-05	2.30107e-05	6.81111e-05	0.00015271	0	0.000105569	0	1.92327e-05	0	0	0	0	0
ENSG00000069018	TRPC7	0.000171971	0.000181189	9.77844e-05	0.000198182	0.000171382	4.29107e-05	0	8.1902e-05	0.000171578	0.000119853	0.000176453	6.67168e-05	0	9.06374e-05	3.43476e-05	0.000165675	9.48796e-05	0.000548675	0.000139006	0.000109571	0	0.000249926
ENSG00000069020	MAST4	0.120743	0.00603967	0.187039	0.0083368	0.304364	0.0735484	0.134796	0.0360702	0.148899	0.187279	0.0218057	0.0488221	0.0146367	0.177981	0.0143868	0.0566791	0.0134962	0.0379514	0.0317552	0.079029	0.347823	0.358211
ENSG00000069122	ADGRF5	0.000264362	0.000238611	0.000145141	0.000191944	0.000169402	8.30492e-05	0	0.000251492	7.42032e-05	0.000107217	0.000261582	0.000168462	0.000195489	0	0.000102549	5.64943e-05	0.000170484	0	0.000159674	0.000218906	0	0.000122895
ENSG00000069188	SDK2	0.0877691	0.00472169	0.102872	0.00633087	0.199544	0.0635516	0.0212846	0.0191376	0.223927	0.0382118	0.325135	0.0203373	0.014417	0.227872	0.0186482	0.0052963	0.0284828	0.213359	0.00615464	0.0416715	0.289161	0.275102
ENSG00000069206	ADAM7	8.34443e-05	0.000119677	0.000127015	5.40609e-05	0.000146583	4.20915e-05	0	0.000251184	4.88672e-05	0.000118933	0.000194675	0.000123603	5.26013e-05	0.000173214	3.32732e-05	5.81689e-05	0.000112587	0.000189398	0.000200182	2.81055e-05	0.000867098	0.000310173
ENSG00000069248	NUP133	0.175102	0.0861401	0.117121	0.0957364	0.168596	0.100914	0.202302	0.153016	0.145129	0.122557	0.118062	0.135529	0.0958146	0.176121	0.0688884	0.0937254	0.114504	0.154538	0.110945	0.208933	0.171837	0.184891
ENSG00000069275	NUCKS1	0.261535	0.106629	0.224817	0.112824	0.253959	0.130696	0.430864	0.263993	0.28249	0.19839	0.204586	0.236917	0.149682	0.212788	0.0726127	0.171533	0.166775	0.225515	0.181489	0.268862	0.306916	0.362819
ENSG00000069329	VPS35	0.222057	0.1952	0.0811206	0.167163	0.130749	0.0378134	0.134137	0.381892	0.08876	0.0808788	0.0877498	0.0701041	0.186662	0.0980788	0.116959	0.0534255	0.327696	0.133084	0.0489411	0.0564362	0.223158	0.136956
ENSG00000069345	DNAJA2	0.1581	0.129159	0.080757	0.0806769	0.0971278	0.0762363	0.130662	0.142944	0.0965481	0.0898579	0.0575766	0.0948377	0.15352	0.103069	0.126686	0.0682781	0.134689	0.0910536	0.0733568	0.131024	0.0912622	0.0795434
ENSG00000069399	BCL3	0.120407	0.144358	0.0154861	0.0750141	0.0486115	0.0627945	0.0541506	0.090373	0.0160684	0.0358354	0.0234018	0.031188	0.228572	0.0986691	0.289582	0.0457797	0.0565223	0.0871799	0.0390957	0.0998607	0.0793588	0.0110156
ENSG00000069424	KCNAB2	0.714583	0.518009	0.312442	0.498504	0.315357	0.2383	0.493624	0.703842	0.379052	0.395828	0.180759	0.51743	0.786389	0.261739	0.594583	0.416484	0.614678	0.520972	0.513645	0.344336	0.465124	0.532463
ENSG00000069431	ABCC9	0.000264184	0.000135284	0.000109559	0.000180894	0.000391546	0.000207593	0.000356882	0.000170823	0.000121585	0.000193157	0.000153937	0.000121491	0.000210463	9.13792e-05	0.000103552	0	0.000166477	0	8.15037e-05	0.000272448	0	0.000246068
ENSG00000069482	GAL	4.21755e-05	6.71787e-06	2.26984e-05	0	0	0	0	0	0	0	0	1.11604e-05	5.3829e-05	0	0.000385857	0.000141775	1.9919e-05	0	0	0	0	0
ENSG00000069493	CLEC2D	0.616994	0.15461	0.611542	0.223878	0.605841	0.312522	0.616082	0.328201	0.720104	0.625444	0.529883	0.71031	0.124294	0.316527	0.0971805	0.470581	0.171772	0.284952	0.624509	0.452167	0.293972	1.16424
ENSG00000069509	FUNDC1	0.00577373	0.00223712	0.00407993	0.00282048	0.00550432	0.002094	0.0112074	0.00925288	0.00538706	0.00358253	0.00475252	0.00435324	0.00258151	0.00430216	0.00139628	0.00337826	0.00215777	0.00859732	0.00411354	0.00448404	0.00800083	0.00968017
ENSG00000069535	MAOB	0.0002755	7.74965e-05	0.000110762	0.000125312	0.000171901	8.56249e-05	0	0.000335838	0.000272809	0.000124026	8.60208e-05	0.000155427	0.000156183	0.000178476	0.000137476	5.74315e-05	0.000107215	0	0	0	0.00182296	0.000313904
ENSG00000069667	RORA	0.808569	0.0394603	0.666499	0.0454778	0.412305	0.895718	0.941967	0.128582	0.829635	1.35546	0.0469344	1.16297	0.1634	0.332511	0.108534	1.6283	0.0981668	0.181105	0.879796	1.37041	0.259578	1.11043
ENSG00000069696	DRD4	0.00452005	0.00269312	0.00156208	0.00218285	0.00256496	0.00118542	0.00285887	0.00606328	0.00179437	0.00181168	0.00137217	0.00165225	0.0039432	0.00334204	0.001831	0.00241894	0.00290618	0.0160678	0.00120302	0.00295407	0.00539772	0.00223958
ENSG00000069702	TGFBR3	0.31932	0.0163055	0.0798374	0.0176609	0.130707	0.223583	0.565714	0.0498119	0.0870948	0.283032	0.0146702	0.968651	0.0558	0.0548812	0.0361518	0.615729	0.0397891	0.110439	1.07783	0.457381	0.0498049	0.097609
ENSG00000069764	PLA2G10	0.00100604	0.000309528	0.000620528	0.000533759	0.000979799	0.000212783	0.00035438	0.000428232	0.000750459	0.000586383	0.000754912	0.000537796	0.000303594	0.00025301	0.000273714	0.000332633	0.00051683	0.000720868	0.000714501	0.000246288	0	0.00118729
ENSG00000069812	HES2	0	5.02408e-05	2.19438e-05	5.28028e-05	0	8.34884e-05	0	8.50643e-05	3.88707e-05	6.70797e-05	4.38246e-05	7.30111e-05	4.94326e-05	8.8937e-05	0.000104793	0	9.12679e-05	0	3.86931e-05	2.79805e-05	0	6.13756e-05
ENSG00000069849	ATP1B3	0.437021	0.553272	0.0562859	0.242878	0.137526	0.212909	0.258328	0.600636	0.0844847	0.118427	0.0794008	0.147015	0.581138	0.213274	0.301392	0.124689	0.408675	0.238835	0.113665	0.157032	0.242129	0.0582722
ENSG00000069869	NEDD4	0.0510498	0.0334358	0.0189206	0.0353885	0.0147759	0.0094043	0.0678356	0.0549946	0.0425491	0.045686	0.00325225	0.0410464	0.0170461	0.00467693	0.0112847	0.0522428	0.0935421	0.0556671	0.0336783	0.0255641	0.333649	0.0341973
ENSG00000069943	PIGB	0.118131	0.0493074	0.0576465	0.0821087	0.136356	0.0403021	0.0871077	0.101061	0.074869	0.07994	0.111655	0.0924051	0.0407727	0.157391	0.0213551	0.0544646	0.0889388	0.0787744	0.0596408	0.0815347	0.0942985	0.0981025
ENSG00000069956	MAPK6	0.279881	0.317354	0.0884703	0.122423	0.151817	0.109726	0.203936	0.239656	0.104029	0.119015	0.0797377	0.115913	0.526242	0.241806	0.503134	0.0863084	0.220138	0.150066	0.0792402	0.233303	0.267281	0.0945334
ENSG00000069966	GNB5	0.169314	0.0237274	0.159128	0.0164821	0.352599	0.33916	0.146224	0.081397	0.183635	0.180209	0.285775	0.144252	0.0541329	0.51126	0.0515646	0.125152	0.0286942	0.204523	0.0586714	0.261039	0.162335	0.200198
ENSG00000069974	RAB27A	0.390748	0.261934	0.0728477	0.410516	0.115222	0.0606993	0.36172	0.173066	0.130146	0.160805	0.0720093	0.374343	0.139365	0.0479526	0.077638	0.26606	0.182868	0.0712043	0.264908	0.0982702	0.136489	0.150732
ENSG00000069998	HDHD5	0.0539819	0.0372194	0.0224914	0.0596157	0.0270775	0.0121233	0.0297618	0.0446115	0.0314209	0.0211856	0.0176336	0.0172237	0.0232354	0.0140983	0.0204187	0.0222454	0.0299526	0.0277611	0.0166667	0.0153114	0.0277472	0.0511248
ENSG00000070010	UFD1	0.130757	0.0811827	0.0813677	0.0706925	0.0961555	0.0718282	0.20971	0.0858189	0.0854895	0.0875367	0.0715467	0.0965065	0.0947737	0.114118	0.0847883	0.0677006	0.107684	0.167123	0.0999545	0.140564	0.081472	0.11512
ENSG00000070018	LRP6	0.0150901	0.00130277	0.0443258	0.00120598	0.0120009	0.00751472	0.00212084	0.005432	0.0334152	0.0140226	0.00593377	0.00478335	0.00170897	0.00281572	0.00100533	0.000686463	0.00294263	0.00215327	0.00076749	0.00713865	0.0656865	0.0886263
ENSG00000070019	GUCY2C	0.00194381	0.00124009	0.000270646	0.00180372	0.000854637	0.000210446	0.00197572	0.000755249	0.000209007	0.000249427	0.000536745	0.000201028	0.000760452	0.000793226	0.000380693	0.000110816	0.00062462	0.000543191	0.000238215	0.000193833	0.00285352	0.000815532
ENSG00000070031	SCT	0.000125405	5.73587e-05	3.33472e-05	1.81698e-05	2.47208e-05	0	0	8.28871e-05	0	2.56539e-05	2.24186e-05	1.13976e-05	0	0	0	0	0	0.0197054	2.0488e-05	2.80831e-05	0	0
ENSG00000070047	PHRF1	0.291576	0.177077	0.139329	0.155325	0.188029	0.164351	0.265849	0.241967	0.164957	0.151756	0.11802	0.169254	0.243778	0.151261	0.184383	0.153047	0.231424	0.214419	0.149941	0.189488	0.208766	0.204525
ENSG00000070061	ELP1	0.201813	0.0785615	0.133367	0.0865922	0.162773	0.173093	0.197129	0.155513	0.165238	0.164093	0.0962346	0.174571	0.0887806	0.146266	0.0596103	0.15709	0.136225	0.144397	0.148227	0.247845	0.202124	0.225553
ENSG00000070081	NUCB2	0.0898806	0.025616	0.126568	0.0327447	0.0429411	0.0499958	0.226651	0.0403698	0.276688	0.0596012	0.0191583	0.0977596	0.02954	0.0141883	0.0186174	0.0668827	0.0293065	0.23051	0.0755081	0.0497657	0.400143	0.311557
ENSG00000070087	PFN2	0.00356439	0.00148131	0.00370986	0.00126916	0.00299406	0.00187459	0.00268717	0.00346999	0.00455166	0.00373479	0.00157413	0.00286351	0.00109794	0.00178599	0.000760774	0.00338329	0.00162958	0.00208881	0.00117519	0.00354336	0	0.00782087
ENSG00000070159	PTPN3	0.000532892	0.00013137	0.000317383	0.000161754	0.000284905	0.00025604	0.00131375	0.000249888	0.000401247	0.00176625	6.56172e-05	0.000403944	0.000205721	0.000357133	0.00010416	0.000170217	0.000189537	0	0.000141914	0.000710698	0	0.000184682
ENSG00000070182	SPTB	0.00292819	0.00102976	0.000540931	0.00121363	0.00105483	0.00032881	0.0043151	0.000970015	0.000468159	0.00181841	0.000344372	0.00401757	0.00118993	0.000722464	0.000553847	0.00270275	0.00111828	0	0.00452172	0.000811329	0.00552218	0.000656291
ENSG00000070190	DAPP1	0.222682	0.136897	0.0367806	0.271885	0.279075	0.0213175	0.201078	0.418972	0.0372702	0.054575	0.215884	0.025221	0.0666386	0.162524	0.0491607	0.0143638	0.211894	0.168446	0.0124701	0.0357526	0.0843617	0.0771323
ENSG00000070193	FGF10	4.36833e-05	7.71043e-05	7.60529e-05	5.26153e-05	4.9313e-05	4.10709e-05	0.000710949	0	2.52796e-05	5.09123e-05	2.2883e-05	5.65585e-05	0.000159069	9.58644e-05	0	5.64615e-05	0.000109758	0	9.78141e-05	8.32154e-05	0	6.34475e-05
ENSG00000070214	SLC44A1	0.142637	0.1263	0.049181	0.139351	0.080301	0.0239851	0.421091	0.087905	0.0468627	0.055906	0.0616936	0.0465674	0.0727616	0.0327669	0.105103	0.0410465	0.0902562	0.0597114	0.0472694	0.0236199	0.112254	0.0988451
ENSG00000070269	TMEM260	0.175731	0.0767474	0.113672	0.143299	0.17596	0.0224999	0.153184	0.18526	0.144246	0.116866	0.124641	0.12578	0.0243812	0.041257	0.0154691	0.100832	0.143367	0.207809	0.0957921	0.0372689	0.226939	0.283328
ENSG00000070366	SMG6	0.543584	0.283337	0.418525	0.284439	0.383523	0.378743	0.541082	0.401398	0.468891	0.44763	0.239045	0.432989	0.297698	0.340163	0.237	0.386685	0.326425	0.423572	0.354256	0.514585	0.485274	0.620396
ENSG00000070367	EXOC5	0.160198	0.0818496	0.0846969	0.117529	0.127749	0.0382524	0.175168	0.175093	0.103255	0.0973095	0.0837312	0.107324	0.0689672	0.0725556	0.0379694	0.0748825	0.116388	0.130467	0.0860328	0.0840931	0.169623	0.174237
ENSG00000070371	CLTCL1	0.0553285	0.051312	0.00423005	0.0790651	0.00864696	0.00199698	0.00619913	0.0046129	0.00300893	0.00402093	0.0105244	0.00759695	0.0198421	0.0118682	0.0128245	0.00379875	0.0129532	0.00567864	0.00318718	0.00436511	0.00726026	0.00994983
ENSG00000070388	FGF22	0.000427888	4.95077e-05	0.000285947	0.00010767	0.000453449	0.000342246	0.000735817	0.000255185	0.000172076	0.000357185	0.000223311	0.00061129	0.00015783	0.00112743	0.00013521	0.000344458	0.000184139	0	0.000298742	0.000677697	0	0.000360342
ENSG00000070404	FSTL3	0.0058171	0.00547275	0.000802612	0.00666293	0.000483245	0.000337894	0.00152494	0.00243891	0.00065656	0.0005429	0.000416215	0.00038685	0.00597848	0.000630251	0.0028472	0.000336769	0.00444902	0.0011847	0.000318862	0.00044074	0.00182783	0.00175317
ENSG00000070413	DGCR2	0.358269	0.185456	0.23986	0.257088	0.221127	0.123488	0.294581	0.208836	0.264227	0.225481	0.151352	0.208326	0.0945007	0.0967856	0.0757429	0.177047	0.194792	0.19699	0.140076	0.157159	0.20103	0.414192
ENSG00000070423	RNF126	0.0935429	0.0357371	0.0545949	0.0404153	0.0737963	0.0519734	0.101324	0.0767859	0.058898	0.0707748	0.0375752	0.0792403	0.0501046	0.0623132	0.02051	0.0757099	0.0692184	0.100392	0.080587	0.102774	0.0557259	0.0685853
ENSG00000070444	MNT	0.213513	0.210543	0.0572974	0.121472	0.0789799	0.104972	0.0861242	0.234793	0.0664175	0.0698712	0.0437827	0.0644615	0.307976	0.0999705	0.197317	0.063678	0.218862	0.0990339	0.0553278	0.134138	0.0838966	0.0661574
ENSG00000070476	ZXDC	0.316343	0.220689	0.157863	0.233945	0.219289	0.121357	0.214588	0.327862	0.192113	0.173245	0.161498	0.181241	0.185541	0.160685	0.200488	0.14485	0.278406	0.245567	0.138018	0.168399	0.250435	0.292958
ENSG00000070495	JMJD6	0.137048	0.135133	0.0372508	0.0727845	0.051787	0.0963859	0.0907066	0.1304	0.0463263	0.057865	0.0300029	0.0915579	0.215227	0.109547	0.158127	0.0700255	0.0791975	0.0743231	0.0729668	0.171068	0.054877	0.0256325
ENSG00000070501	POLB	0.132721	0.0936908	0.057427	0.0968865	0.0746426	0.084962	0.137898	0.132669	0.0652812	0.0728367	0.0537903	0.0886215	0.154752	0.109908	0.0454691	0.0715499	0.101927	0.4863	0.100307	0.174326	0.145216	0.0685667
ENSG00000070526	ST6GALNAC1	0.00417664	0.000233611	0.00472318	0.000397481	0.00152187	0.00204821	0.00106799	0.000260376	0.000486246	0.00985176	0.000329816	0.00110623	0.00116498	0.000608597	0.000593116	0.000172949	0.000726258	0.000718781	0.000216533	0.00491016	0.0017486	0.00438282
ENSG00000070540	WIPI1	0.114667	0.15355	0.00674296	0.068556	0.0232228	0.0096401	0.0900035	0.0730349	0.0088164	0.0132676	0.0136028	0.0386312	0.257881	0.0261403	0.212117	0.017179	0.109239	0.0382834	0.0593074	0.0182926	0.0170598	0.0114894
ENSG00000070601	FRMPD1	0.000465636	0.000364921	0.000252517	0.000534906	0.000454346	8.47178e-05	0.00107473	0.00101886	0.000530885	0.000287182	0.000411468	0.000291477	0.000300586	0.000656563	0.0002084	0.000495119	0.000707204	0.00325241	0.000381938	0.000335175	0	0.000619625
ENSG00000070610	GBA2	0.0959877	0.0632591	0.0200284	0.0907136	0.0593242	0.00878616	0.100918	0.103233	0.0244621	0.0293938	0.0362134	0.0487108	0.0376404	0.0240531	0.0373341	0.0379142	0.096589	0.0567717	0.0624176	0.022488	0.0676935	0.0401864
ENSG00000070614	NDST1	0.170999	0.221183	0.00286733	0.168818	0.0248432	0.00205059	0.0569538	0.16538	0.00220562	0.00267139	0.00649907	0.0035035	0.239006	0.00976976	0.11094	0.00386326	0.119615	0.0280265	0.00387523	0.00287896	0.0652518	0.0050514
ENSG00000070669	ASNS	0.0337505	0.00318676	0.0305568	0.00379827	0.0427532	0.0172008	0.0696664	0.0172162	0.0329599	0.033343	0.0262013	0.0304436	0.00618324	0.0211754	0.00360488	0.0279891	0.00764825	0.0230944	0.0211707	0.0241214	0.0359192	0.0496363
ENSG00000070718	AP3M2	0.128545	0.0149993	0.217983	0.0157618	0.0841046	0.161909	0.0861876	0.0733786	0.0485312	0.252918	0.0340327	0.0850149	0.0514209	0.0795915	0.0262113	0.0413012	0.0327387	0.0674282	0.0370201	0.366903	0.0500097	0.123148
ENSG00000070729	CNGB1	0.000481129	0.000260792	0.000121384	0.000311666	0.000197857	0.000319921	0.00110032	0.00051326	4.83481e-05	0.000105066	0.000173163	0.000107628	0.000466299	8.94861e-05	0.00031488	0.000284305	0.000111504	0.000457967	0.000218246	0.000220923	0	0.000314888
ENSG00000070731	ST6GALNAC2	0.0193196	0.0215389	0.000538724	0.0164732	0.00164073	0.00118407	0.00179592	0.00460905	0.000787161	0.0022428	0.000697204	0.00313497	0.0211438	0.00105259	0.0161581	0.00271129	0.0133113	0.00143405	0.000679981	0.00197246	0.00362515	0.000535464
ENSG00000070748	CHAT	0	3.55687e-05	2.17657e-05	5.34122e-05	5.18771e-05	0	0	0	4.73715e-05	1.22992e-05	8.83359e-05	5.62235e-05	4.92716e-05	0	3.60287e-05	5.60873e-05	3.61461e-05	0	0	8.18502e-05	0	0.00012441
ENSG00000070756	PABPC1	1.50125	1.31521	1.0956	0.943546	1.03285	1.47329	1.03891	1.7987	1.21634	1.20171	0.732055	0.815084	1.63208	1.24217	1.32049	1.11086	1.26198	1.22504	0.639744	1.56006	1.2649	1.23583
ENSG00000070759	TESK2	0.105238	0.048886	0.0334662	0.100917	0.15878	0.0181167	0.0631196	0.0857996	0.0376378	0.0347562	0.127349	0.0390411	0.0273473	0.10455	0.0230276	0.0346001	0.0834943	0.0401831	0.0265161	0.0149998	0.0809908	0.0644594
ENSG00000070761	CFAP20	0.0425965	0.0247031	0.0274416	0.0210106	0.0324118	0.0874226	0.0308197	0.0347094	0.0369038	0.0313851	0.0234506	0.0247584	0.0168987	0.107701	0.0222579	0.0137714	0.0200961	0.0475502	0.0286379	0.0433914	0.0762098	0.0284391
ENSG00000070770	CSNK2A2	0.111661	0.0703738	0.0504448	0.0721406	0.0863056	0.0412019	0.115536	0.109684	0.0652131	0.0613433	0.0532796	0.0762407	0.0766105	0.0772073	0.0633253	0.0553846	0.077931	0.119514	0.0622497	0.0747925	0.148477	0.104474
ENSG00000070778	PTPN21	0.000614841	0.00027066	0.000197516	0.00045488	0.000318179	4.16625e-05	0	0.000680012	0.000447888	0.000184464	0.000289971	0.000223182	0.000102711	0.000628375	0.000400357	5.53644e-05	0.000217608	0.00157369	0.000339162	8.34081e-05	0	0.000248015
ENSG00000070785	EIF2B3	0.152365	0.0796649	0.0920114	0.106454	0.117681	0.0274455	0.17901	0.175842	0.124118	0.0866953	0.0802162	0.097525	0.032275	0.0431107	0.0208554	0.0821188	0.129418	0.152029	0.0764983	0.0410418	0.127784	0.1761
ENSG00000070808	CAMK2A	0.000998538	0.000194007	1.12915e-05	0.000128006	0.000224501	0.000213072	0.000352421	0.001226	7.01245e-05	6.96265e-05	0.000238837	5.40049e-05	0.0848194	0.015153	0.00665127	0	0.000151316	0.00118194	0.000119641	0.00150928	0.00182371	0.000182692
ENSG00000070814	TCOF1	0.18691	0.10743	0.0913075	0.0936412	0.162175	0.0994572	0.193034	0.159905	0.102286	0.108037	0.111317	0.124808	0.135822	0.204487	0.102177	0.13345	0.115232	0.152974	0.0975654	0.120759	0.13935	0.146295
ENSG00000070831	CDC42	0.606346	0.501961	0.271516	0.38432	0.429388	0.345484	0.506518	0.62852	0.326852	0.319565	0.28258	0.314193	0.677087	0.524519	0.469569	0.219172	0.576168	0.322372	0.298786	0.473235	0.457499	0.392339
ENSG00000070882	OSBPL3	0.396039	0.180919	0.128708	0.214774	0.388616	0.149907	0.958042	0.503203	0.12794	0.405437	0.134083	0.425004	0.150587	0.212097	0.0924831	0.430398	0.153681	0.234424	0.377772	0.292735	0.613177	0.247661
ENSG00000070886	EPHA8	0.000130632	0.000335644	0.000109648	7.07806e-05	0.000149287	0.0001266	0.000713911	0.000172944	4.91766e-05	9.64716e-05	0.000132298	0.000160766	0.000768586	0.000176888	0.00063039	0.000171025	0.000111717	0	0.000142134	0.000511149	0	0.000285569
ENSG00000070915	SLC12A3	0.00135379	0.000673626	0.000481583	0.00056676	0.00993739	0.000168918	0.00145172	0.00829765	0.000474884	0.000461252	0.00114721	0.000487237	0.00107162	0.00370322	0.000311025	0.000329202	0.000637402	0.27458	0.000357322	0.000275659	0.000875036	0.000374947
ENSG00000070950	RAD18	0.0612528	0.0171346	0.0423222	0.0294986	0.0664464	0.0283369	0.162988	0.0562366	0.0549312	0.0507395	0.0491683	0.0583837	0.0140464	0.0707867	0.0142473	0.0384906	0.0354742	0.0972147	0.0517876	0.0565666	0.113847	0.0808153
ENSG00000070961	ATP2B1	1.59769	1.87731	0.267793	1.07621	1.16971	0.665442	0.826564	1.38919	0.364812	0.627203	0.866605	0.441233	2.19658	0.964843	1.84452	0.479163	1.46288	0.315972	0.352655	0.488704	0.647091	0.477573
ENSG00000070985	TRPM5	0.000732716	0.000262159	0.00210573	0.000109332	0.000664791	0.000801926	0	0.000590833	0.00184556	0.000538062	0.00013208	0.000248203	0.000254653	0.000526333	0.000209088	5.35254e-05	0.000172259	0.000720281	5.98441e-05	0.000655785	0	0.00362237
ENSG00000071051	NCK2	0.526749	0.0791041	0.588293	0.117588	0.4405	0.276375	0.340528	0.205105	0.707415	0.594119	0.631611	0.416765	0.0970125	0.281931	0.103194	0.425216	0.127701	0.186001	0.180682	0.344378	0.299414	1.21687
ENSG00000071054	MAP4K4	1.02778	0.725065	0.702052	0.702142	1.03462	0.37271	0.564458	0.54476	0.758899	0.662319	0.893642	0.533165	0.592301	0.816589	0.711554	0.497909	0.764821	0.998499	0.298351	0.418104	0.498849	1.24603
ENSG00000071073	MGAT4A	0.470471	0.0700368	0.619866	0.104237	0.217455	0.198682	0.325745	0.1289	0.778058	0.584498	0.0360272	0.464721	0.0652446	0.0544546	0.0453993	0.542503	0.0657133	0.351333	0.353708	0.3188	0.133445	1.10775
ENSG00000071082	RPL31	0.146304	0.0749455	0.118225	0.0789362	0.142554	0.0590463	0.150254	0.201354	0.176805	0.114366	0.0964762	0.125465	0.103534	0.0911464	0.0572624	0.111506	0.101375	0.117459	0.0859362	0.120204	0.2654	0.276543
ENSG00000071127	WDR1	0.458138	0.362319	0.192927	0.237041	0.261569	0.19511	0.359957	0.447384	0.218889	0.231329	0.148214	0.280548	0.806359	0.293462	0.521273	0.204581	0.440237	0.482115	0.255013	0.369377	0.292124	0.334453
ENSG00000071189	SNX13	0.49399	0.336438	0.236141	0.387535	0.407404	0.176682	0.356942	0.501082	0.284458	0.268296	0.279347	0.290204	0.213352	0.293309	0.170941	0.233923	0.433907	0.297048	0.22067	0.266665	0.322582	0.448878
ENSG00000071203	MS4A12	4.16536e-05	2.06458e-05	0	5.3009e-05	0.000162278	0	0	8.09943e-05	2.38561e-05	1.26217e-05	0.000260593	5.54686e-05	0	0.000347684	6.81192e-05	0	1.89815e-05	0	0	0	0	0
ENSG00000071205	ARHGAP10	0.232624	0.183123	0.0469152	0.154738	0.0432632	0.14528	0.201148	0.277944	0.0968501	0.161283	0.00718238	0.22234	0.200523	0.0329846	0.205698	0.23664	0.0343863	0.034682	0.176815	0.221044	0.153168	0.0983111
ENSG00000071242	RPS6KA2	0.291516	0.171745	0.159952	0.196415	0.280725	0.0790659	0.135551	0.443356	0.099901	0.180152	0.161818	0.118361	0.136262	0.168674	0.103639	0.121243	0.447755	0.702566	0.125009	0.129578	0.229122	0.212392
ENSG00000071243	ING3	0.103467	0.0794953	0.052965	0.0467233	0.0854268	0.0605194	0.125679	0.0777213	0.0555787	0.0580246	0.0719994	0.0642693	0.0839666	0.126723	0.107183	0.0411736	0.0990689	0.0850016	0.0566221	0.0843711	0.10544	0.0504237
ENSG00000071246	VASH1	0.0605749	0.0465151	0.00498452	0.0682353	0.00772781	0.00770736	0.0166733	0.153711	0.0104802	0.0164329	0.00374935	0.0126986	0.0436371	0.00413667	0.184913	0.00798176	0.103958	0.165971	0.0142886	0.00591939	0.026645	0.0121401
ENSG00000071282	LMCD1	0.00219462	0.000331285	0.000329764	0.000247171	0.00501112	0.000833888	0.0122678	0.00527856	0.000291909	0.00316324	0.000173909	0.000723056	0.000520074	0.000742367	0.000465431	0.000280478	0.000241627	0.00117505	0.000160182	0.00166907	0.000926046	0.00105183
ENSG00000071462	BUD23	0.100682	0.0677424	0.0578377	0.0410607	0.0802824	0.082999	0.103082	0.149288	0.0626193	0.0685115	0.047671	0.0785384	0.0909366	0.0965892	0.0728142	0.0593987	0.0667834	0.128511	0.0646194	0.122098	0.0501262	0.0437634
ENSG00000071537	SEL1L	0.265002	0.163823	0.124867	0.188002	0.171958	0.118243	0.459827	0.253101	0.146916	0.152608	0.117163	0.171119	0.221761	0.152489	0.189115	0.130194	0.231589	0.211704	0.134595	0.224133	0.19625	0.20487
ENSG00000071539	TRIP13	0.00127498	0.000489499	0.000298961	0.000500785	0.0010702	0.00190276	0.0262125	0.00108693	0.000519511	0.00113351	0.00103303	0.000617641	0.000560441	0.00159501	0.000895283	0.00126652	0.000489964	0.00382291	0.000512314	0.00152647	0.00354274	0.000504421
ENSG00000071553	ATP6AP1	0.0450373	0.0393468	0.00939183	0.0418919	0.0135832	0.00796472	0.0311759	0.0707753	0.0108871	0.0118263	0.00724726	0.0141506	0.0566483	0.00877195	0.0449001	0.0132633	0.0432751	0.0293374	0.0151244	0.0121721	0.0314758	0.0180975
ENSG00000071564	TCF3	0.156414	0.0510841	0.0744389	0.058454	0.305661	0.0534808	0.402588	0.131497	0.113016	0.0680423	0.268668	0.0899109	0.0502087	0.165889	0.0386264	0.0664734	0.0995931	0.26039	0.073238	0.0573455	0.234142	0.153071
ENSG00000071575	TRIB2	0.0685328	0.00260821	0.0799745	0.00367507	0.0683299	0.0443596	0.152828	0.0308269	0.0475851	0.0965514	0.0621361	0.0461462	0.00732361	0.0393889	0.00603598	0.0478571	0.00510214	0.0115409	0.0529679	0.0524036	0.106238	0.147965
ENSG00000071626	DAZAP1	0.326292	0.194791	0.170529	0.175554	0.209216	0.207399	0.298333	0.273217	0.207367	0.210344	0.117597	0.220318	0.262168	0.235223	0.206009	0.200575	0.216585	0.230136	0.195501	0.295414	0.331263	0.246597
ENSG00000071655	MBD3	0.0677636	0.0393382	0.0324227	0.0443884	0.0454974	0.0188057	0.0764143	0.0750486	0.0369518	0.0282203	0.0322076	0.0342956	0.0263598	0.0286132	0.0216901	0.0309516	0.0395492	0.073114	0.0348191	0.0239597	0.0622241	0.0547735
ENSG00000071677	PRLH	0	0	0	0	0	0	0	0	0	0	0	0	0	0	0	0	0	0	0	0	0	0
ENSG00000071794	HLTF	0.0521761	0.0146278	0.0406582	0.0208916	0.0563588	0.0150799	0.144395	0.0692874	0.0589935	0.0353361	0.0353694	0.0507555	0.0142324	0.0160912	0.0087283	0.054638	0.0272141	0.160336	0.052465	0.0268735	0.245473	0.0875967
ENSG00000071859	FAM50A	0.0847322	0.0606888	0.0225976	0.0529162	0.0328083	0.0264992	0.0543385	0.0656362	0.0221214	0.0325873	0.0152865	0.0316064	0.0639783	0.0278604	0.0580514	0.0388861	0.0626305	0.038764	0.0283842	0.0300833	0.037489	0.0231994
ENSG00000071889	FAM3A	0.02006	0.00887498	0.0162978	0.0112204	0.0149284	0.00738057	0.0190513	0.0142588	0.0199192	0.0130262	0.0118451	0.0131679	0.00878433	0.010655	0.00480119	0.0117326	0.01172	0.0248639	0.0105438	0.0148633	0.0186567	0.0263314
ENSG00000071894	CPSF1	0.142789	0.0645504	0.0678154	0.0839015	0.0884536	0.0616107	0.181131	0.110559	0.0688013	0.0764264	0.0591404	0.0808719	0.0463158	0.0522713	0.039144	0.0838374	0.0872172	0.116654	0.0758082	0.0703315	0.174973	0.0972496
ENSG00000071909	MYO3B	0.0154983	0.00135954	0.00125469	0.00178376	0.0292517	0.00185007	0.0146077	0.0081181	0.00283788	0.00161336	0.0055201	0.0624692	0.00353967	0.0418074	0.00131173	0.00176235	0.0024664	0.00241171	0.013282	0.0151602	0.00805737	0.00193176
ENSG00000071967	CYBRD1	0.0525749	0.0498759	0.00102248	0.0675129	0.00261869	0.000794248	0.0225821	0.0671388	0.00119522	0.00219248	0.000968746	0.00411264	0.0232806	0.000613127	0.0212719	0.00273189	0.0606679	0.00754585	0.0303615	0.0021297	0.115131	0.00221817
ENSG00000071991	CDH19	8.49121e-05	6.42299e-05	3.34461e-05	0.000125401	7.24157e-05	8.32858e-05	0	8.90557e-05	7.36607e-05	9.39127e-05	0.00010971	6.82314e-05	3.90886e-05	0	6.73451e-05	5.70506e-05	5.18919e-05	0	7.99376e-05	0.000136139	0	0.000124256
ENSG00000071994	PDCD2	0.036162	0.0145164	0.0296933	0.0205292	0.0327466	0.0127945	0.0407812	0.0371926	0.0411623	0.0275281	0.0196517	0.0331686	0.012847	0.014906	0.0105891	0.0244131	0.0265284	0.0361777	0.0252236	0.0292078	0.0316967	0.047969
ENSG00000072041	SLC6A15	0.000255668	6.39119e-05	3.22273e-05	3.46067e-05	0.000596859	0	0	0	4.81396e-05	6.97405e-05	0.000140305	0.00010976	0.000204044	0.000171281	7.0225e-05	0.00011603	9.60211e-05	0.000184216	1.9132e-05	8.14297e-05	0	6.14659e-05
ENSG00000072042	RDH11	0.0430939	0.0214063	0.022746	0.0349232	0.0298359	0.014635	0.0447349	0.0273416	0.0319088	0.024247	0.0169116	0.0296085	0.0448207	0.01573	0.0235126	0.0253153	0.036757	0.0370409	0.0258137	0.0177016	0.0681034	0.0508501
ENSG00000072062	PRKACA	0.157711	0.172767	0.0191259	0.166699	0.0237662	0.0141996	0.0580831	0.118776	0.0241535	0.0191882	0.016121	0.0249047	0.162433	0.0137743	0.0815461	0.0219581	0.189906	0.0329076	0.0298713	0.0203238	0.0337175	0.0415018
ENSG00000072071	ADGRL1	0.065094	0.013864	0.0744248	0.0199457	0.0212126	0.0419036	0.064633	0.0835046	0.0693064	0.0480163	0.00461702	0.0491993	0.0167691	0.010367	0.0112513	0.0639669	0.0241992	0.0697562	0.0806763	0.0447494	0.149904	0.116982
ENSG00000072080	SPP2	8.54647e-05	2.12583e-05	3.22852e-05	1.75156e-05	7.53591e-05	0	0	0	7.16674e-05	6.57552e-06	4.28926e-05	2.2374e-05	0	0	0.000105145	5.42725e-05	1.97136e-05	0	5.9839e-05	2.65507e-05	0	0.000187166
ENSG00000072110	ACTN1	0.376757	0.35861	0.320253	0.249707	0.0522629	0.216052	0.0527349	0.426492	0.535909	0.0914481	0.00709665	0.0457472	0.557173	0.0202476	0.443181	0.0233042	0.0910118	0.0448269	0.0153354	0.0764999	0.113151	0.722606
ENSG00000072121	ZFYVE26	0.217777	0.139696	0.095108	0.186689	0.147826	0.0501824	0.186384	0.195528	0.106951	0.0986048	0.106964	0.118923	0.0852795	0.0815278	0.0657683	0.0946226	0.126783	0.422134	0.0995748	0.0845205	0.175741	0.17644
ENSG00000072133	RPS6KA6	0.00556958	0.000799285	0.000885801	0.000685719	0.0338701	0.00166655	0.00952332	0.0176018	0.00187355	0.00157015	0.003963	0.00087238	0.00145025	0.060451	0.00176656	0.000859694	0.000572447	0.00109555	0.000487808	0.0025219	0.02165	0.00136958
ENSG00000072134	EPN2	0.0446315	0.0124009	0.0249836	0.0101163	0.0881917	0.0512549	0.127998	0.00804186	0.0165727	0.0331527	0.0672015	0.041599	0.0247532	0.108065	0.0111272	0.0201519	0.00832469	0.0105892	0.0170544	0.0769074	0.0267273	0.0344143
ENSG00000072135	PTPN18	0.234417	0.19988	0.0228334	0.257516	0.0568302	0.0174822	0.132685	0.252083	0.0260372	0.0342522	0.0253401	0.0734252	0.164215	0.0320672	0.154831	0.0401402	0.418393	0.0980942	0.121	0.0344716	0.0576882	0.0503793
ENSG00000072163	LIMS2	0.00217379	0.000619002	0.00159905	0.000292614	0.00240838	0.00054693	0.00200445	0.00184639	0.00151079	0.00135085	0.00209971	0.000451922	0.00214463	0.00272519	0.00188595	0.000342488	0.000354069	0.0018053	0.000378986	0.00184086	0.000864168	0.00390827
ENSG00000072182	ASIC4	0.000453374	0.000709993	0.000220376	0.000464848	0.000811246	0.000193847	0.0013948	0.00042564	0.000301973	0.000399069	0.000252511	0.000472269	0.000364893	0.000406311	0.000381852	0.000277818	0.000411719	0.00245722	0.000400633	0.000574354	0.00319476	0.000125823
ENSG00000072195	SPEG	0.00871327	0.000200353	0.0139628	0.000371313	0.00296467	0.00732744	0.0018174	0.00126999	0.0344365	0.00736497	0.000342261	0.00299418	0.000760543	0.00100525	0.000612675	0.0081795	0.000764646	0.00124925	0.000347503	0.00498593	0.00179112	0.041135
ENSG00000072201	LNX1	0.00121021	0.00068777	0.00107053	0.000878621	0.00156025	0.000532775	0.00236428	0.00261209	0.00132632	0.000829122	0.0018772	0.00095458	0.000749846	0.00158724	0.000940148	0.000425198	0.000810461	0.0014367	0.00127663	0.00063555	0.0195636	0.00173759
ENSG00000072210	ALDH3A2	0.0786349	0.0450959	0.0409624	0.0663744	0.0391386	0.0201366	0.0691536	0.0640227	0.0433596	0.0390898	0.0181617	0.0393249	0.0325184	0.0132071	0.034673	0.033406	0.0652383	0.0102624	0.0360593	0.0240201	0.0479111	0.0902571
ENSG00000072274	TFRC	0.349605	0.325577	0.0973202	0.167625	0.279344	0.266557	0.566645	0.282156	0.138044	0.189802	0.109708	0.138019	0.629877	0.293081	0.387647	0.117812	0.398188	0.38622	0.0738072	0.278773	0.528295	0.100972
ENSG00000072310	SREBF1	0.167421	0.136185	0.104403	0.0922066	0.103293	0.225324	0.109078	0.116485	0.182556	0.0687646	0.0503408	0.0800802	0.267692	0.268942	0.302296	0.107286	0.105373	0.100572	0.054524	0.172392	0.139729	0.213466
ENSG00000072315	TRPC5	0.00238845	0.00110472	0.00149207	0.00129175	0.00255852	0.00076191	0.000612973	0.00237149	0.00178829	0.00200808	0.00209731	0.00145855	0.000519801	0.00215301	0.00066305	0.00173828	0.00160264	0.00164008	0.00137707	0.00148866	0.00352666	0.00405266
ENSG00000072364	AFF4	0.609894	0.531764	0.27907	0.345142	0.499273	0.307763	0.500216	0.629621	0.31433	0.305352	0.427963	0.35179	0.792741	0.629476	0.549144	0.259721	0.495821	0.506902	0.315313	0.5278	0.510918	0.424797
ENSG00000072401	UBE2D1	0.216828	0.250798	0.0241997	0.219603	0.0548319	0.0322216	0.0720779	0.134192	0.0350253	0.0312852	0.0445988	0.0380471	0.342685	0.0742016	0.234351	0.0371511	0.19195	0.0627514	0.0346989	0.0277069	0.0568021	0.0584445
ENSG00000072415	MPP5	0.0973022	0.064917	0.0624336	0.0515852	0.0858764	0.0374251	0.147975	0.0973273	0.0763229	0.0544775	0.0495711	0.052316	0.0570558	0.0504712	0.0431369	0.0395298	0.0746886	0.0923648	0.0283876	0.0486777	0.1681	0.117061
ENSG00000072422	RHOBTB1	0.00601392	0.00699855	0.000120689	0.00547493	0.00076208	0.000209762	0	0.0188594	4.78642e-05	0.000254254	0.00401051	0.000292045	0.0135434	0.00756902	0.00849229	0.000162414	0.00543667	0.0035539	0.000930827	0.000250452	0.0579739	0.000310778
ENSG00000072501	SMC1A	0.366883	0.223707	0.210784	0.214061	0.270275	0.256158	0.549174	0.324167	0.234487	0.218113	0.220721	0.224797	0.200721	0.287262	0.171487	0.195472	0.279191	0.279092	0.204095	0.297062	0.249381	0.348782
ENSG00000072506	HSD17B10	0.00879885	0.00706691	0.00369407	0.00666464	0.00594973	0.0043084	0.0143943	0.0132636	0.0044667	0.00426564	0.00435561	0.0055891	0.00901149	0.00500965	0.00604544	0.00489534	0.0105118	0.00605028	0.00520536	0.00516301	0.0116253	0.00712391
ENSG00000072518	MARK2	0.370665	0.223787	0.126287	0.367705	0.196309	0.0599356	0.246583	0.280158	0.156897	0.138477	0.136283	0.160493	0.183051	0.0690478	0.159576	0.13472	0.411	0.199884	0.173341	0.0541213	0.215424	0.281964
ENSG00000072571	HMMR	0.00225816	0.000670797	0.00101288	0.000666336	0.00207349	0.000683568	0.069557	0.00208108	0.000848614	0.0013863	0.00128393	0.00147868	0.000904309	0.00194448	0.000627762	0.00039864	0.00130688	0.00143075	0.00167266	0.00267591	0.00325647	0.00161491
ENSG00000072609	CHFR	0.343593	0.198642	0.16031	0.24942	0.239613	0.11162	0.29553	0.308152	0.210255	0.18065	0.14603	0.224999	0.183046	0.16959	0.154671	0.156379	0.287618	0.260388	0.221837	0.181415	0.248228	0.296846
ENSG00000072657	TRHDE	0.00133277	0.00102667	0.000661715	0.00126096	0.00108551	0.000252508	0.00107639	0.00125046	0.00116947	0.000622509	0.000669917	0.000730211	0.000716347	0.000614324	0.000843481	0.000801582	0.000853943	0.00115179	0.000497048	0.000514053	0.00221819	0.000783247
ENSG00000072682	P4HA2	0.0500387	0.0710497	0.00100093	0.0429074	0.00175626	0.00117294	0.0030612	0.0231247	0.00103762	0.000954583	0.000861911	0.00098188	0.0890926	0.00179036	0.0678837	0.0017341	0.0115873	0.00447632	0.0010708	0.00140136	0.00626415	0.000935138
ENSG00000072694	FCGR2B	0.0227423	0.00926671	0.000187701	0.0193016	0.0518682	0.000363277	0.0216376	0.0445393	0.000221118	0.00039831	0.0362602	0.00254959	0.00411575	0.0115302	0.000970264	0.000721275	0.0303315	0.00253089	0.00469754	0.00050393	0.00276185	0.000307412
ENSG00000072736	NFATC3	0.628976	0.248377	0.447611	0.331465	0.466331	0.18536	0.602978	0.398804	0.599346	0.486256	0.451773	0.690542	0.141065	0.208597	0.125473	0.477808	0.509962	0.423314	0.629585	0.255572	0.454982	0.826513
ENSG00000072756	TRNT1	0.0819728	0.0416376	0.0474595	0.0612554	0.0744231	0.032083	0.0904078	0.0736807	0.0606173	0.0473913	0.0522121	0.0547509	0.0429364	0.0684311	0.038977	0.0355941	0.0599535	0.0756086	0.0362901	0.0542472	0.0993043	0.111165
ENSG00000072778	ACADVL	0.250398	0.201196	0.0695162	0.171558	0.104446	0.0661528	0.287681	0.203163	0.0809261	0.0851322	0.0625365	0.108099	0.184624	0.0737734	0.14541	0.103543	0.144487	0.198751	0.106819	0.0771544	0.192428	0.0933757
ENSG00000072786	STK10	1.41137	1.20663	0.614372	1.0471	0.726237	0.457591	0.892388	1.11281	0.763116	0.83671	0.439499	1.04127	1.60652	0.426048	1.45349	0.853821	1.58037	0.698707	1.07852	0.612011	0.599645	1.02737
ENSG00000072803	FBXW11	0.439957	0.256699	0.216874	0.314772	0.478287	0.149059	0.391528	0.416821	0.265841	0.242847	0.369583	0.280414	0.300147	0.425382	0.196757	0.230108	0.356804	0.522667	0.233986	0.308349	0.417516	0.415312
ENSG00000072818	ACAP1	0.333488	0.0736982	0.288264	0.0912223	0.307724	0.167924	0.280082	0.183986	0.347182	0.33157	0.168061	0.330875	0.0789829	0.159558	0.0426235	0.296968	0.0339002	0.213147	0.257966	0.238488	0.246035	0.498061
ENSG00000072832	CRMP1	0.00124689	0.000856013	0.000418094	0.000894517	0.000918568	0.000416141	0.000714289	0.000828304	0.000528735	0.000913278	0.00312729	0.00105656	0.0014799	0.00112504	0.000761657	0.000506093	0.000559247	0.00234326	0.000453182	0.00104539	0.000933651	0.000684342
ENSG00000072840	EVC	0.00803647	0.0074829	0.000467041	0.00465624	0.00355676	0.00148348	0.011047	0.00447187	0.000562914	0.00686342	0.000370146	0.00347391	0.00291484	0.000337292	0.00618438	0.00259156	0.00104577	0.013802	0.000626158	0.00287241	0.0144801	0.000679808
ENSG00000072849	DERL2	0.0447617	0.0225603	0.0266569	0.0216589	0.0396675	0.0310289	0.0751669	0.0350815	0.0309887	0.0317059	0.0254635	0.0452353	0.0287492	0.0459802	0.0460013	0.0294784	0.0405083	0.0394959	0.0369694	0.057244	0.0321074	0.0319572
ENSG00000072858	SIDT1	0.274359	0.0106989	0.274123	0.0145552	0.362726	0.151524	0.525446	0.053649	0.351145	0.295063	0.283081	0.421319	0.0300403	0.205659	0.0218386	0.34997	0.0294136	0.178231	0.390094	0.238496	0.132203	0.508456
ENSG00000072864	NDE1	0.401218	0.245914	0.202978	0.279011	0.305	0.228458	0.313221	0.250105	0.242164	0.244356	0.210815	0.205973	0.166695	0.2855	0.185571	0.158442	0.261695	0.180339	0.184684	0.238593	0.314275	0.301247
ENSG00000072952	IRAG1	0.0175409	0.0130959	0.000316847	0.0228838	0.00707118	0.000302551	0.00179036	0.0029655	0.000577034	0.000530687	0.00728615	0.000584398	0.00505132	0.00165239	0.00708556	0.000316033	0.0681208	0.00223282	0.000391171	0.000355195	0.00403808	0.000498776
ENSG00000072954	TMEM38A	0.0100789	0.00580236	0.00108315	0.0123281	0.0100342	0.000505255	0.0199041	0.00118586	0.00113366	0.00121254	0.0104323	0.000879377	0.00237515	0.0037392	0.00159626	0.000420917	0.00663466	0.00288321	0.00230597	0.000534566	0.00361638	0.00150707
ENSG00000072958	AP1M1	0.154464	0.0800201	0.0842118	0.100553	0.0987476	0.0838337	0.130576	0.0906161	0.161406	0.0722768	0.0620318	0.0794817	0.0550894	0.0470486	0.0536699	0.0576065	0.171933	0.149882	0.0684349	0.0544907	0.0747322	0.190472
ENSG00000073008	PVR	0.0480229	0.0460831	0.00496626	0.0615361	0.00217816	0.0018022	0.0122292	0.0318459	0.00584248	0.00150647	0.00047978	0.00204039	0.0208168	0.00114847	0.0311698	0.000983813	0.0400314	0.0059429	0.012033	0.00104036	0.0205028	0.00780006
ENSG00000073050	XRCC1	0.0944187	0.060161	0.0450937	0.0625595	0.0605172	0.043789	0.0976663	0.0699649	0.0559885	0.0465768	0.0452875	0.0465575	0.0612904	0.0518456	0.0477532	0.0352022	0.0573749	0.069428	0.0480493	0.0522799	0.100081	0.082374
ENSG00000073060	SCARB1	0.0450165	0.0355512	0.00412129	0.0682826	0.0286092	0.0029736	0.0340836	0.0832054	0.00723319	0.00300297	0.017987	0.00373216	0.0156091	0.0103747	0.0134843	0.00450024	0.0128309	0.225307	0.00207498	0.0017037	0.09788	0.00948804
ENSG00000073067	CYP2W1	0.00047684	0.000118805	0.000284398	0.000142483	0.000426786	0	0	0.000340312	0.000267427	0.000221087	0.000262839	0.000178314	0.000204491	0.00017957	6.88953e-05	0.000276719	0.000130854	0	0.000199129	5.48683e-05	0	0.00055463
ENSG00000073111	MCM2	0.00717032	0.00155386	0.00448083	0.00100455	0.0147201	0.00578743	0.093896	0.00840783	0.00644347	0.00562548	0.0108091	0.00896078	0.00323225	0.0159197	0.00353232	0.00694383	0.00313728	0.0135573	0.00790688	0.0110643	0.0325109	0.00652774
ENSG00000073146	MOV10L1	0.00101419	0.000506446	0.000176555	0.00145266	0.000172298	0.000210315	0.00107536	0.000414246	0.000202184	0.000189975	0.000240087	0.000328124	0.000864113	8.45702e-05	0.000299193	0.000509115	0.00121883	0.000180953	0.00240074	0.000308048	0.001787	0.000979466
ENSG00000073150	PANX2	0.00529987	0.00751847	8.70864e-05	0.00210107	9.39719e-05	0.000273148	0	0.00340571	9.75645e-05	3.1347e-05	0.00021756	4.62112e-05	0.0268519	0.000646003	0.00586876	0.000169099	0.000714475	0.00909538	0.000181152	0.000244458	0.0112482	0
ENSG00000073169	SELENOO	0.157618	0.127196	0.055901	0.112516	0.0882337	0.039429	0.102306	0.160147	0.065484	0.0609832	0.0584331	0.0702908	0.227339	0.12643	0.0817656	0.0575103	0.122375	0.130839	0.0690762	0.0797757	0.0961715	0.092674
ENSG00000073282	TP63	0.00734825	0.00189111	0.000825417	0.00207145	0.0297656	0.00129672	0.337788	0.0211033	0.0014121	0.00787029	0.0077362	0.00956456	0.00129096	0.00559744	0.000967697	0.00624791	0.00309352	0.0155537	0.00085826	0.00329707	0.00612017	0.00314145
ENSG00000073331	ALPK1	0.356413	0.293375	0.144131	0.409554	0.180273	0.0690091	0.0815451	0.366177	0.171001	0.109548	0.141146	0.0292922	0.208896	0.114534	0.137776	0.0439407	0.362763	0.187213	0.0142936	0.0718827	0.364196	0.324252
ENSG00000073350	LLGL2	0.0815103	0.0116693	0.0313567	0.0148652	0.0609574	0.0324448	0.139869	0.0337896	0.0378568	0.0544762	0.0215268	0.179963	0.0195337	0.0328437	0.0113944	0.0883382	0.0147521	0.127971	0.247221	0.0916795	0.0538096	0.0563385
ENSG00000073417	PDE8A	0.499957	0.393676	0.230538	0.278366	0.35162	0.236444	0.276054	0.448455	0.206856	0.30921	0.291168	0.191498	0.431123	0.366145	0.335003	0.439781	0.679773	0.139867	0.180128	0.329651	0.164166	0.285686
ENSG00000073464	CLCN4	0.0326152	0.00443714	0.000839762	0.0125202	0.0693084	0.000511506	0.00355652	0.0389394	0.000962996	0.000858415	0.18526	0.000890833	0.00354256	0.033809	0.00281221	0.000908586	0.00293246	0.00720673	0.000727648	0.000686728	0.00790549	0.00153039
ENSG00000073536	NLE1	0.0089017	0.00151366	0.0084732	0.00312161	0.00805509	0.00549069	0.0133164	0.00769028	0.012808	0.00651099	0.00570995	0.0056966	0.00141809	0.00495536	0.00211995	0.00647874	0.00354696	0.00914122	0.00367863	0.00392448	0.0125955	0.0167081
ENSG00000073578	SDHA	0.220792	0.107544	0.161079	0.0937415	0.179762	0.156138	0.332941	0.172382	0.174585	0.181806	0.112208	0.216301	0.139832	0.189338	0.0854222	0.150765	0.13548	0.1627	0.15894	0.33343	0.190205	0.185981
ENSG00000073584	SMARCE1	0.113548	0.0582255	0.0606783	0.0686202	0.122682	0.0465858	0.176775	0.126246	0.091941	0.0743978	0.0990931	0.0994132	0.073544	0.119524	0.0575178	0.0626777	0.107492	0.115395	0.0871839	0.122183	0.19437	0.128191
ENSG00000073598	FNDC8	0.000255746	6.97423e-05	0.000177848	7.24117e-05	0.000173354	8.51467e-05	0	0	0.000352531	0.000157283	0.000129508	0.000213301	0.000153728	8.96774e-05	3.53734e-05	0.000332508	3.76421e-05	0	5.98252e-05	2.74835e-05	0	0.000468563
ENSG00000073605	GSDMB	0.0690786	0.0114401	0.0723745	0.0166658	0.0810967	0.0287814	0.0996353	0.0331482	0.117089	0.0577234	0.0615356	0.0757207	0.010899	0.0168806	0.00614155	0.041063	0.0180604	0.0614765	0.0446633	0.0320091	0.0328703	0.174191
ENSG00000073614	KDM5A	0.597734	0.368037	0.345369	0.390705	0.518461	0.275475	0.600171	0.645216	0.410724	0.388212	0.362	0.482727	0.45087	0.486326	0.289364	0.349946	0.517862	0.674808	0.415979	0.561763	0.56077	0.578699
ENSG00000073670	ADAM11	0.00141594	0.000656663	0.000747408	0.000676063	0.00128895	0.000377792	0.00235186	0.00103319	0.000847723	0.000564624	0.000863261	0.000331894	0.000831009	0.000805666	0.000775698	0.000453636	0.00162526	0.00720227	0.000338951	0.000525439	0.00448309	0.00115344
ENSG00000073711	PPP2R3A	0.0163997	0.0135692	0.00609866	0.0152437	0.00593044	0.00365187	0.00822283	0.0201372	0.0104977	0.00535079	0.00471253	0.0101303	0.00609386	0.00377463	0.0073524	0.00732634	0.0144362	0.0215067	0.00739442	0.00543525	0.067924	0.0119698
ENSG00000073712	FERMT2	0.00146333	0.000665495	0.000554457	0.000351017	0.00113569	0.00138281	0.00182953	0.000865427	0.000886492	0.00191062	0.000407615	0.000869621	0.00127473	0.00146453	0.0019978	0.00947744	0.000481009	0.00101554	0.00131963	0.00205485	0.00181508	0.000830215
ENSG00000073734	ABCB11	0.000172716	0.000187116	0.000109805	0.000399635	0.000593067	4.05206e-05	0.000358102	0.00133034	0.000120189	0.000119342	0.000208498	0.000136075	0.00047548	0.000177856	0.000170762	0	0.000206456	0.000548342	0.000150794	8.13384e-05	0.00712343	0.000247741
ENSG00000073737	DHRS9	0.0184216	0.0106194	0.000211962	0.0450256	0.00112651	8.44205e-05	0.00108618	0.0418619	0.000387166	0.000285252	0.00024264	0.000291979	0.00765768	0.000354389	0.00787563	0.000223267	0.0192909	0.00133354	0.000336683	0.000275066	0.00451709	0.000248853
ENSG00000073754	CD5L	0.000644359	0.000246134	0.000143883	0.000311344	0.0009432	4.33285e-05	0.000745069	0.000255248	0.000196676	8.97263e-05	0.000549265	0.000399367	0.000390753	0.000315648	0.00101154	0	0.00630361	0.000181504	0.000178217	9.9881e-05	0	6.17793e-05
ENSG00000073756	PTGS2	0.0793809	0.097815	0.000989727	0.0658281	0.00128761	0.000719451	0.00408905	0.115052	0.000895528	0.0010039	0.00120563	0.00108821	0.107743	0.00111347	0.0608548	0.000947365	0.0242466	0.00950444	0.00101884	0.00101516	0.0272112	0.000868191
ENSG00000073792	IGF2BP2	0.178515	0.240639	0.00258064	0.15118	0.00565392	0.00499064	0.0487186	0.337595	0.00337972	0.00304736	0.00323251	0.00477342	0.41898	0.00530524	0.21924	0.00326094	0.190012	0.0965039	0.0402947	0.00506806	0.75279	0.00347287
ENSG00000073803	MAP3K13	0.0245853	0.0138687	0.0122844	0.0168518	0.0241296	0.00634466	0.0894702	0.0729623	0.0183686	0.0132179	0.0154807	0.0197087	0.0117063	0.0110218	0.00610242	0.0144209	0.00996581	0.0236366	0.0131661	0.0114422	0.0478569	0.0316922
ENSG00000073849	ST6GAL1	0.830233	0.294422	0.475335	0.416578	1.19411	0.173243	0.899128	0.67564	0.576332	0.652826	1.15244	0.810776	0.180546	0.801224	0.127056	0.638798	0.739323	0.526577	0.545466	0.331443	0.599826	0.963112
ENSG00000073861	TBX21	0.0436428	0.0014337	0.00246302	0.0020256	0.0306924	0.0210449	0.081989	0.00503815	0.00467505	0.0189215	0.00248299	0.136172	0.00631698	0.0123098	0.00357186	0.0732387	0.00458528	0.00586385	0.194403	0.0607743	0.00675718	0.00228177
ENSG00000073905	VDAC1P1	0.000212963	2.7533e-05	0.000131341	1.75317e-05	4.96344e-05	6.44779e-05	0	0	0.000121683	8.76691e-05	2.23969e-05	7.76232e-05	0	0.000258025	0	5.64099e-05	0	0	8.04938e-05	5.51609e-05	0	0.000187233
ENSG00000073910	FRY	0.867216	0.818554	0.0850551	0.912598	0.184756	0.0981165	0.283477	0.579832	0.0490239	0.411756	0.0732529	0.174863	0.552635	0.140503	0.415706	0.124045	1.14239	0.196364	0.273897	0.21903	0.933886	0.0997888
ENSG00000073921	PICALM	1.46697	1.4491	0.364804	1.4266	0.711821	0.276399	0.969651	1.63698	0.457224	0.565715	0.43099	0.875868	1.73305	0.458909	0.840935	0.571508	1.45214	0.857553	0.740426	0.618838	0.897576	0.673575
ENSG00000073969	NSF	0.212786	0.136351	0.103072	0.156832	0.180793	0.0452311	0.195531	0.248273	0.137072	0.11715	0.128803	0.131158	0.0653764	0.135929	0.0397278	0.108556	0.146043	0.185547	0.0924295	0.0635482	0.099317	0.205859
ENSG00000074047	GLI2	0.000124421	0.000374786	0.000263589	0.00032529	0.000274447	0.000209965	0	0.000348002	0.000170452	0.000169253	0.000133279	0.000244337	0.000613401	0.000444328	0.000345794	0.000228451	0.000265376	0.000717246	0.000178161	0.000248707	0.000911765	0.00043633
ENSG00000074054	CLASP1	0.753861	0.464731	0.431684	0.482531	0.584483	0.38697	0.919412	0.595102	0.531827	0.517755	0.423144	0.637281	0.460759	0.442775	0.324939	0.5046	0.534389	0.577476	0.670832	0.691053	0.721723	0.757863
ENSG00000074071	MRPS34	0.0148457	0.00714235	0.00769128	0.0095417	0.0100604	0.00280341	0.0227537	0.0159186	0.0090114	0.00818229	0.00479278	0.00856363	0.00540781	0.00289042	0.00370505	0.0064383	0.0107477	0.010238	0.00721853	0.0059237	0.00722324	0.0108494
ENSG00000074181	NOTCH3	0.00125135	0.000742724	0.000155789	0.00104938	0.000167396	0.000256709	0.000357389	0.000598667	0.000145916	0.000132853	0.000230066	0.00014527	0.00230184	8.92655e-05	0.0022897	0.000337089	0.00481282	0.0221722	0.000118822	0.000249792	0.00615628	0.000184559
ENSG00000074201	CLNS1A	0.206119	0.102014	0.1322	0.164054	0.156633	0.0475529	0.13536	0.232472	0.161246	0.118254	0.121562	0.109438	0.0660109	0.0831583	0.039926	0.0874976	0.137423	0.160126	0.0745691	0.106617	0.269997	0.258298
ENSG00000074211	PPP2R2C	0.00192694	0.00101749	0.000817117	0.000828326	0.000707789	0.000631632	0.00182605	0.000512859	0.00113078	0.000941898	0.000523853	0.00143331	0.000725579	0.000960228	0.000628535	0.000818022	0.00119952	0.00125158	0.00067905	0.00110174	0.00363859	0.000875363
ENSG00000074219	TEAD2	0.00329483	0.000262129	0.00076679	0.000414448	0.0149311	0.000381391	0.000357425	0.00072769	0.000853721	0.000537448	0.0135629	0.000572991	0.00030852	0.00533752	0.000276193	0.000337528	0.000468174	0.00164551	0.000511587	0.000413338	0	0.00210546
ENSG00000074266	EED	0.11205	0.0440608	0.0483219	0.0599128	0.131832	0.0495852	0.256289	0.13528	0.0539681	0.095558	0.0545746	0.119907	0.0502396	0.101605	0.0312384	0.062351	0.0939727	0.100467	0.053683	0.155289	0.0694285	0.0917922
ENSG00000074276	CDHR2	0.0186677	0.00600452	0.0172339	0.00782575	0.0104477	0.00487443	0.00578876	0.00574707	0.0230696	0.0108933	0.00362137	0.015973	0.00522447	0.00290049	0.00272059	0.00989224	0.00808162	0.003501	0.0109168	0.00744279	0.0116901	0.0402746
ENSG00000074317	SNCB	4.22392e-05	3.43919e-05	1.07732e-05	0	0.000143819	0	0	8.48224e-05	7.22258e-05	1.8685e-05	0.000133977	1.13567e-05	0	0.000184989	3.42489e-05	5.23403e-05	3.68907e-05	0	1.9996e-05	0	0	6.28957e-05
ENSG00000074319	TSG101	0.220195	0.161248	0.0971959	0.121137	0.161958	0.0778321	0.204966	0.155117	0.122005	0.11083	0.131843	0.147861	0.252361	0.179543	0.231725	0.103386	0.159274	0.12222	0.135558	0.202386	0.197241	0.169022
ENSG00000074356	NCBP3	0.211773	0.136031	0.0844416	0.151937	0.141358	0.0840967	0.244278	0.218509	0.101946	0.104061	0.0863097	0.131937	0.178122	0.116164	0.139262	0.106066	0.167044	0.241404	0.129758	0.125353	0.206941	0.140913
ENSG00000074370	ATP2A3	0.27769	0.055953	0.16637	0.0541137	0.48242	0.134601	0.477682	0.114002	0.182101	0.203901	0.366939	0.25555	0.172312	0.415255	0.167626	0.241435	0.0386678	0.472593	0.190212	0.175386	0.33268	0.298918
ENSG00000074410	CA12	0.000410122	0.000148595	7.7532e-05	0.000169818	0.000299898	0	0	8.72783e-05	9.56599e-05	0.000152266	8.82599e-05	0.000178965	4.89051e-05	0.000183637	0.000103548	0	0.000203555	0.000545766	0.000119258	0.000247646	0.000914101	0.000249064
ENSG00000074416	MGLL	0.0684285	0.0458553	0.0118054	0.0768929	0.0357111	0.0117859	0.115887	0.0984164	0.0180776	0.0214299	0.00869999	0.0275645	0.0992899	0.0239352	0.238288	0.0209482	0.270137	0.204412	0.0176745	0.0284942	0.434387	0.023922
ENSG00000074527	NTN4	0.00696663	0.00224363	0.00129136	0.00148349	0.00276841	0.00278548	0.00173313	0.00434812	0.00162293	0.00899275	0.000587	0.00531522	0.000723758	0.000528629	0.000799765	0.062035	0.00168258	0.00124984	0.00077693	0.00375408	0.000876824	0.00134254
ENSG00000074582	BCS1L	0.0122117	0.00445351	0.00826309	0.00674436	0.0139576	0.00422455	0.0181533	0.0117069	0.0120713	0.00929944	0.00871009	0.00967303	0.00248435	0.00373238	0.00114123	0.0112408	0.00268739	0.0115778	0.00737894	0.0040402	0.016581	0.0221218
ENSG00000074590	NUAK1	0.00537007	0.000266217	0.000244749	0.000128928	0.00245207	0.000749835	0.0111965	0.00130644	0.00107443	0.000319959	0.000344056	0.036674	0.00127356	0.000708348	0.000284252	0.000506917	0.000675263	0.00105787	0.0172803	0.0109197	0	0.000686082
ENSG00000074603	DPP8	0.245902	0.0939733	0.145319	0.182145	0.206831	0.0488838	0.249458	0.207297	0.177941	0.156258	0.137306	0.208494	0.0620093	0.0852601	0.0511834	0.116558	0.207439	0.183594	0.173654	0.128925	0.197906	0.267695
ENSG00000074621	SLC24A1	0.0266963	0.0133306	0.0161243	0.0185124	0.0276325	0.00726812	0.0218134	0.0280575	0.0207523	0.0174353	0.0215686	0.0203595	0.00614994	0.0124468	0.00621087	0.0178451	0.0167442	0.0321147	0.0182323	0.0101473	0.0518398	0.0303383
ENSG00000074657	ZNF532	0.139443	0.0972155	0.016278	0.108005	0.250921	0.0115575	0.179599	0.292515	0.0104011	0.0285346	0.187654	0.0595311	0.0713283	0.199076	0.0719647	0.055223	0.0534704	0.0643554	0.0275432	0.0356396	0.102903	0.0106406
ENSG00000074660	SCARF1	0.037432	0.0404171	0.00150129	0.049244	0.00204908	0.00147984	0.00422855	0.0440503	0.00191688	0.00182608	0.00132812	0.00180941	0.0526781	0.00221427	0.0807856	0.0013937	0.0096162	0.019437	0.0021245	0.00175027	0.041925	0.00243568
ENSG00000074695	LMAN1	0.0755256	0.0262079	0.0537911	0.0280649	0.0766841	0.0410014	0.474648	0.0488976	0.0793744	0.0750381	0.0457173	0.0969886	0.0231879	0.0531999	0.0206356	0.0865757	0.0336836	0.14584	0.0666103	0.0765397	0.158602	0.111595
ENSG00000074696	HACD3	0.0673582	0.013961	0.0644143	0.0172068	0.0700677	0.0641344	0.156445	0.0581965	0.0807779	0.0665131	0.0432705	0.087606	0.0196437	0.0448298	0.0121638	0.054019	0.0347484	0.0662105	0.0659811	0.104459	0.153163	0.10623
ENSG00000074706	IPCEF1	0.502633	0.352773	0.369789	0.532644	0.0931297	0.0662708	0.160908	0.474123	0.37816	0.267322	0.0119199	0.216665	0.0954237	0.0184388	0.0878957	0.226326	0.161939	0.0677078	0.134429	0.122018	0.0561888	0.813331
ENSG00000074755	ZZEF1	0.689628	0.463087	0.344266	0.459332	0.451303	0.314542	0.647849	0.550427	0.399793	0.437022	0.288073	0.460772	0.420061	0.312957	0.360912	0.521791	0.622712	0.437202	0.382435	0.395028	0.390355	0.558169
ENSG00000074771	NOX3	0.000596698	0.000771389	0.00056291	0.000285114	0.00051973	0.000297837	0.000754083	0.000429755	0.000448476	0.000278668	0.000549111	0.000150023	0.000625096	0.000180538	0.000304905	0	0.000557603	0.000172736	0.000100242	0.000249394	0.000877487	0.000936511
ENSG00000074800	ENO1	0.238815	0.247926	0.0643615	0.16525	0.0866351	0.0555438	0.176235	0.380323	0.0832863	0.0830918	0.049071	0.0812269	0.32602	0.0832578	0.270745	0.0795184	0.234085	0.105866	0.063139	0.080486	0.280949	0.120357
ENSG00000074803	SLC12A1	0.00124858	0.000218647	0.000183407	0.00240318	0.000512206	0.000169178	0.0014374	0.000605851	0.000440666	0.000305116	0.000407262	0.000213694	0.000307097	0.000271835	0.00023793	0.000278565	0.000432597	0	0.000179982	0.000261822	0	0.00043743
ENSG00000074842	MYDGF	0.0484286	0.033748	0.0171727	0.029278	0.0234703	0.0250847	0.12435	0.0593029	0.0209733	0.0271317	0.0152623	0.0302474	0.0357146	0.0203508	0.0563667	0.0317712	0.0465475	0.0695598	0.0254864	0.0293801	0.037135	0.0250852
ENSG00000074855	ANO8	0.0391625	0.0269607	0.0188167	0.0287437	0.00872238	0.0125174	0.0283651	0.0371135	0.0183754	0.0181838	0.00252805	0.0198592	0.0177245	0.00532752	0.0141337	0.0129895	0.0286096	0.0278577	0.0204416	0.0127305	0.0303366	0.0317302
ENSG00000074935	TUBE1	0.0341838	0.00889513	0.0324606	0.0116865	0.0293566	0.0326304	0.0379439	0.0158284	0.0381026	0.031726	0.0175876	0.0273998	0.00797611	0.0182023	0.00790638	0.0283502	0.0147159	0.0155378	0.0201902	0.0347183	0.0337826	0.0572546
ENSG00000074964	ARHGEF10L	0.268687	0.286559	0.002503	0.364611	0.0162104	0.00195298	0.0300914	0.168358	0.00240565	0.00268427	0.00617793	0.00294237	0.139458	0.0103509	0.108378	0.00238412	0.141294	0.022354	0.00309989	0.00195413	0.0168277	0.00221209
ENSG00000074966	TXK	0.409453	0.0275786	0.764136	0.0393948	0.185944	0.226985	0.335032	0.0936367	0.98606	0.405137	0.0258358	0.234589	0.0415158	0.0441957	0.0294558	0.409226	0.0442296	0.0760172	0.786848	0.212327	0.2998	1.3675
ENSG00000075035	WSCD2	0.0010327	6.40159e-05	0.000120604	0.000108425	0.0106128	8.3434e-05	0.00620135	0.000338854	0.000194146	0.000333862	0.000108693	0.000123211	9.89955e-05	0.00220195	0.000169339	0.000254256	0.000132695	0.000178699	3.90734e-05	5.59776e-05	0.00590345	6.03083e-05
ENSG00000075043	KCNQ2	0.000387249	0.000275673	0.000346329	0.000235599	0.000296082	0.000511205	0	0.00025778	0.000660645	0.000166198	0.00012964	0.000214124	0.00031259	0.000362429	0.000349624	0.000175466	0.000147598	0.00037751	0.00021472	0.000303252	0	0.000378181
ENSG00000075073	TACR2	0.00140077	0.000740838	0.000442155	0.000868802	0.000730089	0.00033857	0.00144111	0.0014247	0.000467103	0.000710057	0.000492734	0.000569598	0.000512626	0.000369129	0.000387207	0.000826593	0.000897762	0.000820388	0.000548738	0.000273365	0.00267148	0.000964243
ENSG00000075089	ACTR6	0.0451997	0.0101046	0.0420482	0.0180483	0.040115	0.0283366	0.0440956	0.0255034	0.0473198	0.0426933	0.0310351	0.0418054	0.0105123	0.0327382	0.00770498	0.0278666	0.0254245	0.0323098	0.0251966	0.0468923	0.06426	0.0562644
ENSG00000075131	TIPIN	0.013668	0.00585097	0.0118545	0.0093437	0.010333	0.00527548	0.025724	0.0113797	0.0154128	0.00867028	0.00888262	0.00816299	0.00443638	0.00534868	0.00445496	0.0060935	0.00709566	0.0108613	0.00748312	0.00555296	0.0249008	0.0238476
ENSG00000075142	SRI	0.0549239	0.0321283	0.0260587	0.0290513	0.0518725	0.0111772	0.0645667	0.0559862	0.038595	0.0364203	0.0334322	0.0505458	0.0288537	0.035082	0.0265744	0.0359694	0.0860154	0.0651262	0.0446494	0.0419636	0.0934118	0.037904
ENSG00000075151	EIF4G3	0.773772	0.630761	0.176501	0.638376	0.694143	0.132346	0.661207	0.991398	0.235945	0.246353	0.633898	0.545773	0.716528	0.465025	0.34087	0.357992	0.328482	0.773323	0.695217	0.275956	0.924384	0.34401
ENSG00000075188	NUP37	0.0276544	0.00687669	0.0191941	0.0196397	0.0294127	0.00683744	0.0390173	0.0211323	0.0283205	0.0206243	0.0232349	0.0214526	0.0052702	0.0127657	0.00381222	0.0164402	0.0215511	0.0247928	0.0150425	0.017247	0.0322406	0.0498717
ENSG00000075213	SEMA3A	0.00682562	0.00213385	0.0135162	0.00252135	0.00295315	0.00330045	0.0019205	0.00245301	0.0144177	0.00248414	0.00102278	0.00209467	0.00292465	0.000875781	0.00456072	0.000888054	0.032447	0.00174413	0.0036517	0.00266886	0.00181749	0.0174248
ENSG00000075218	GTSE1	0.00371257	0.000779196	0.00052534	0.000681549	0.00145376	0.000328829	0.179121	0.00222783	0.000362962	0.000659281	0.000660017	0.0056522	0.00169338	0.000350236	0.000465096	0.000619195	0.00110612	0.00492438	0.00988128	0.00240545	0.0018166	0.000433474
ENSG00000075223	SEMA3C	0.0963303	0.102571	0.00140232	0.126324	0.00228073	0.00130161	0.00692115	0.159164	0.0015368	0.0015296	0.00156679	0.00150583	0.0529843	0.00161277	0.081629	0.0011917	0.0795424	0.263257	0.0024432	0.00146681	0.330052	0.00160737
ENSG00000075234	TTC38	0.0592179	0.0274772	0.00513235	0.0305807	0.0234649	0.00829442	0.101545	0.0398693	0.00710644	0.00873218	0.00517176	0.107833	0.0359734	0.00904167	0.0163393	0.0262245	0.0288796	0.0176243	0.257016	0.0350396	0.0421263	0.00825488
ENSG00000075239	ACAT1	0.0480553	0.0194678	0.0350333	0.0215196	0.0430062	0.0136811	0.0664836	0.0420558	0.0348197	0.0363756	0.0237508	0.0387792	0.0169419	0.0203872	0.0122302	0.0265837	0.0290893	0.0329196	0.0172576	0.0273962	0.0410476	0.0480467
ENSG00000075240	GRAMD4	0.15772	0.13655	0.0170848	0.144747	0.0833084	0.0138611	0.122828	0.324663	0.012951	0.0240012	0.0499519	0.0400936	0.187965	0.0509857	0.0698449	0.0229131	0.0545162	0.203323	0.0901698	0.0210696	0.222333	0.0274858
ENSG00000075275	CELSR1	0.041253	0.00257446	0.00650915	0.00263251	0.2307	0.00967245	0.04006	0.00931421	0.00452881	0.00930876	0.139006	0.00699708	0.00446399	0.169534	0.00781348	0.0159817	0.00375482	0.0241961	0.0193542	0.0132999	0.0673223	0.00391007
ENSG00000075290	WNT8B	0.000300213	0.000132759	0.000284461	5.42413e-05	0.000246052	0	0.000343229	0.000345606	0.000464902	0.000323633	0.000155338	0.000293604	0.000151	0.000179644	0.00020813	0.000283427	0.000105621	0.000178135	9.72147e-05	0.000332249	0	0.000623172
ENSG00000075292	ZNF638	0.664227	0.342094	0.475987	0.518869	0.583978	0.182189	0.585233	0.582659	0.563959	0.458136	0.457985	0.45447	0.190208	0.253707	0.146853	0.387179	0.494816	0.569115	0.350845	0.267201	0.73918	0.927777
ENSG00000075303	SLC25A40	0.0849994	0.0467228	0.0339733	0.092588	0.050366	0.00621801	0.101301	0.0881115	0.0452815	0.0336657	0.0334548	0.0408525	0.0140946	0.012131	0.0122946	0.0292608	0.0841671	0.0454348	0.035573	0.012326	0.09052	0.0886431
ENSG00000075336	TIMM21	0.0157729	0.00621354	0.0113002	0.0105722	0.0152968	0.00620108	0.0263787	0.0140197	0.0153979	0.0107991	0.0115584	0.0122863	0.00242089	0.00571086	0.00278798	0.0106765	0.012178	0.014524	0.0103429	0.00979742	0.013349	0.0262334
ENSG00000075340	ADD2	0.0285858	0.00236842	0.0302985	0.00440504	0.12435	0.00740454	0.00700366	0.00554492	0.0526295	0.00203097	0.104408	0.00312713	0.00283642	0.0565608	0.00542261	0.00104325	0.0772847	0.00513879	0.00113996	0.00506916	0.00766599	0.0901285
ENSG00000075388	FGF4	4.61821e-05	0	0	1.67576e-05	0	0	0	0	0	0	0	0	0	0	0	0	0	0	0	0	0	0
ENSG00000075391	RASAL2	0.044929	0.0548608	0.0012653	0.0473711	0.00243027	0.000796379	0.00540344	0.100409	0.00132235	0.00133916	0.0015607	0.00111029	0.0290774	0.00133642	0.0384133	0.00140298	0.0436671	0.00704065	0.00127487	0.000988214	0.0503995	0.00280349
ENSG00000075399	VPS9D1	0.1172	0.0794908	0.0531495	0.0772413	0.0646795	0.0375123	0.0617836	0.0972963	0.0551453	0.0545908	0.0262867	0.0931184	0.0551997	0.0296636	0.0502461	0.0551658	0.0658742	0.0399928	0.0735563	0.0473204	0.0590479	0.0761597
ENSG00000075407	ZNF37A	0.159631	0.0848207	0.105875	0.0935828	0.160545	0.0684236	0.255292	0.167067	0.136077	0.107043	0.120746	0.119776	0.0603677	0.0995146	0.0407097	0.104577	0.0880835	0.137903	0.0992183	0.100875	0.234961	0.257948
ENSG00000075413	MARK3	0.631458	0.422899	0.323407	0.468348	0.457519	0.274697	0.59374	0.603703	0.398739	0.390117	0.305914	0.442344	0.464696	0.316726	0.352581	0.371334	0.500563	0.458086	0.371698	0.414612	0.525483	0.527671
ENSG00000075415	SLC25A3	0.26284	0.219326	0.128257	0.130253	0.17745	0.20329	0.264937	0.332982	0.155392	0.146207	0.112914	0.146214	0.321231	0.278396	0.226477	0.127084	0.254989	0.240793	0.135084	0.25742	0.22723	0.10875
ENSG00000075420	FNDC3B	1.22643	1.27057	0.375253	1.16073	0.224197	0.337504	1.65904	0.814729	0.361553	0.396779	0.0803524	0.595221	1.51742	0.26356	1.49806	0.403092	0.693708	0.312873	1.03554	0.409625	0.636702	0.632765
ENSG00000075426	FOSL2	0.653388	0.772596	0.032474	0.460234	0.0609624	0.190028	0.178049	0.69646	0.0572625	0.138212	0.0140833	0.217117	1.41128	0.0698065	0.773333	0.44269	0.461886	0.188797	0.347086	0.339531	0.186918	0.0196923
ENSG00000075429	CACNG5	0.000126867	0.000150104	0.000130384	0.000107119	0.000222477	0.00012648	0	0.000263683	0.000144448	0.000139891	0.000132699	0.000121486	0.000156811	0.000176844	0.000140698	5.46925e-05	0.000130783	0.000183381	0.000179502	0.000151429	0	0.000367332
ENSG00000075461	CACNG4	0.000519918	0.000202263	0.000219777	0.000230926	0.000248108	0.000169104	0.00103577	0.000339308	0.000270173	0.000239556	0.000197855	0.000315816	0.000108052	0.000348222	0.000206047	0.000337523	0.000235632	0.0001838	0.000308849	0.000510922	0.000897624	0.000187558
ENSG00000075539	FRYL	0.900206	0.590997	0.589492	0.590325	0.70463	0.398956	0.907954	0.89484	0.680065	0.695519	0.538743	0.698344	0.465255	0.443557	0.303523	0.537019	0.781111	0.911829	0.639055	0.537462	0.912771	1.03449
ENSG00000075568	TMEM131	0.88362	0.651713	0.395122	0.686661	1.00217	0.288807	0.722061	1.04433	0.496501	0.468034	0.839512	0.503621	0.503367	0.810507	0.348325	0.424948	0.760378	0.770698	0.435094	0.433627	0.672379	0.706703
ENSG00000075618	FSCN1	0.00667245	0.00501609	0.00181315	0.00430259	0.00372113	0.0056166	0.00269893	0.0231548	0.00307691	0.00340554	0.00262933	0.00191423	0.00576474	0.0045077	0.00798195	0.0029919	0.00172925	0.00233088	0.00197848	0.00459534	0.0515373	0.00136939
ENSG00000075624	ACTB	1.01383	0.856803	0.326328	0.878516	0.491071	0.333603	0.856518	1.53182	0.434859	0.448024	0.32135	0.570647	0.989663	0.344537	0.838001	0.452424	1.25149	0.66401	0.546855	0.419265	0.41398	0.531744
ENSG00000075643	MOCOS	0.00112562	0.000564128	0.000424578	0.000899055	0.00143138	0.000654448	0.00358899	0.0057177	0.000772967	0.00060307	0.000487412	0.000498027	0.000557471	0.000762409	0.000397008	0.000930555	0.000703839	0.000719739	0.000686907	0.000710652	0	0.000593709
ENSG00000075651	PLD1	0.18186	0.20664	0.00261558	0.208808	0.01339	0.00874916	0.0613758	0.0538617	0.00351961	0.0193306	0.00338025	0.0250452	0.174803	0.00468352	0.0822007	0.238201	0.0624743	0.0193419	0.082579	0.0193547	0.16441	0.0035719
ENSG00000075673	ATP12A	0.000211652	0.000163311	0.00015581	5.25841e-05	0.000248453	0.000129018	0.000357269	0.000336324	9.49217e-05	0.000223397	0.000108431	0.000212597	0.000158873	8.6216e-05	0.000170261	5.6805e-05	0.000186176	0	0.000121139	0.000165084	0.000906948	0.000499894
ENSG00000075702	WDR62	0.0145931	0.00777952	0.00858589	0.00501807	0.0131923	0.00801643	0.225939	0.0188556	0.00940319	0.0107177	0.00682572	0.0118873	0.00759323	0.0144773	0.00653191	0.00998007	0.0173036	0.0152762	0.0104553	0.0148386	0.0246807	0.00962579
ENSG00000075711	DLG1	0.606946	0.350953	0.412465	0.374688	0.549616	0.210662	0.917684	0.571266	0.47357	0.487736	0.356916	0.48293	0.239977	0.316155	0.137618	0.406285	0.429755	0.461887	0.353965	0.360661	0.66327	0.753019
ENSG00000075785	RAB7A	0.74203	0.656003	0.29372	0.580736	0.494963	0.450587	0.536665	1.02771	0.357693	0.325807	0.371354	0.357917	0.940028	0.925349	1.02377	0.292157	0.673584	0.46597	0.421573	0.483622	0.643268	0.49867
ENSG00000075790	BCAP29	0.0554859	0.0338669	0.0176903	0.0507145	0.0534256	0.00730599	0.0512582	0.0603431	0.0236883	0.0258742	0.0470086	0.0389523	0.02113	0.0240668	0.0219062	0.0255264	0.0660949	0.0361746	0.0318705	0.0191397	0.085659	0.0406984
ENSG00000075826	SEC31B	0.150115	0.0704521	0.0989005	0.0758627	0.0939358	0.0613578	0.128558	0.126474	0.124792	0.110593	0.0465907	0.105802	0.0619157	0.0552005	0.042076	0.108177	0.0727257	0.137211	0.0535231	0.105714	0.148171	0.150425
ENSG00000075856	SART3	0.173362	0.0867373	0.0956448	0.107997	0.16153	0.0966605	0.213661	0.151421	0.117089	0.111891	0.096603	0.130143	0.113526	0.164298	0.0919808	0.0989369	0.128458	0.154352	0.0881586	0.194647	0.143685	0.161031
ENSG00000075884	ARHGAP15	2.05001	1.10186	1.92109	1.17368	2.16967	1.48017	1.87544	1.75306	2.05469	2.31623	1.85546	1.79822	1.02697	1.70645	0.72789	1.83748	1.32616	1.67338	1.33818	1.95675	1.82842	2.68731
ENSG00000075886	TUBA3D	0.000858088	0.000182864	0.000577853	0.000236308	0.000676251	0.000172341	0.000369684	0.000767777	0.000742893	0.000405963	0.000440402	0.000483277	4.92134e-05	0.000777536	0.000138842	0.000513504	0.000189331	0.000354112	0.000298614	0.00030173	0.000923562	0.000691464
ENSG00000075891	PAX2	0.00021502	7.08485e-05	7.67473e-05	7.3412e-05	0.000322232	4.40514e-05	0	0.000164564	9.78107e-05	8.79944e-05	0.000239427	0.000399932	9.94797e-05	0	3.47702e-05	0	8.52163e-05	0.000364274	0.00016181	0.000138236	0	6.17944e-05
ENSG00000075914	EXOSC7	0.10193	0.0584586	0.0639061	0.0502652	0.0847205	0.0417864	0.116486	0.105437	0.0748925	0.0723702	0.0541452	0.0733557	0.0629284	0.0640055	0.0395257	0.0607545	0.0678666	0.0857567	0.0617201	0.0865412	0.104072	0.106064
ENSG00000075945	KIFAP3	0.167649	0.0547842	0.14278	0.0596955	0.14997	0.0777673	0.266478	0.127045	0.185969	0.143616	0.098582	0.198083	0.0411047	0.0900971	0.031833	0.128312	0.172451	0.169173	0.219752	0.16189	0.381567	0.245754
ENSG00000075975	MKRN2	0.0848475	0.0516069	0.0508854	0.043552	0.0610921	0.0625949	0.144041	0.0739815	0.0683626	0.0594383	0.0336438	0.067806	0.0639919	0.0684234	0.0456573	0.0619315	0.0658364	0.073194	0.0598318	0.0946621	0.0760642	0.0659213
ENSG00000076003	MCM6	0.0538112	0.00969259	0.0599763	0.0085321	0.0445884	0.081745	0.186705	0.044869	0.0827404	0.075215	0.0118637	0.0623711	0.0229408	0.0445417	0.0136261	0.041098	0.0198557	0.101024	0.0340195	0.137292	0.0750487	0.0717017
ENSG00000076043	REXO2	0.0223691	0.00495391	0.0249281	0.00782831	0.0173669	0.0080898	0.0450612	0.0113508	0.0254878	0.0243545	0.010557	0.0188782	0.00700087	0.00764198	0.0052126	0.0145211	0.00883419	0.027939	0.0127235	0.011094	0.0378874	0.0476934
ENSG00000076053	RBM7	0.0791305	0.0661664	0.0443705	0.043975	0.0571555	0.0284616	0.0450669	0.0746259	0.0497258	0.0421287	0.0454451	0.0463475	0.0896281	0.0652482	0.0536626	0.0254737	0.0742385	0.0537613	0.0302389	0.0577721	0.0452651	0.0264943
ENSG00000076067	RBMS2	0.064354	0.0639122	0.011673	0.0654279	0.014029	0.0131085	0.0233124	0.0847407	0.0159245	0.00866667	0.011833	0.0234214	0.0603949	0.0198702	0.0295922	0.0175818	0.0117528	0.0351297	0.0321084	0.0285214	0.13518	0.0148123
ENSG00000076108	BAZ2A	0.628868	0.460072	0.292935	0.388332	0.497941	0.225071	0.604535	0.486025	0.324198	0.327076	0.404573	0.392845	0.630618	0.519279	0.330597	0.273765	0.601755	0.451117	0.37333	0.527163	0.483156	0.415259
ENSG00000076201	PTPN23	0.145	0.0880892	0.0518923	0.0914377	0.0932319	0.0497463	0.179052	0.123848	0.0683281	0.0628194	0.0633119	0.0752702	0.0990928	0.0732398	0.0818712	0.0677049	0.115795	0.126681	0.0734422	0.0683627	0.114879	0.0867014
ENSG00000076242	MLH1	0.115129	0.0587136	0.0641499	0.0704668	0.106442	0.0678139	0.146292	0.0951881	0.076823	0.0706755	0.0906568	0.0743449	0.0552932	0.131992	0.0532522	0.0542003	0.0977042	0.084071	0.0609324	0.112097	0.0901214	0.103244
ENSG00000076248	UNG	0.00650161	0.00107118	0.00428482	0.00118289	0.00659842	0.00287932	0.0267554	0.00416546	0.00512198	0.00656684	0.00328247	0.00753823	0.000868062	0.00133954	0.00146777	0.0100333	0.00357731	0.00634482	0.0073665	0.00395054	0.0130078	0.00726138
ENSG00000076258	FMO4	0.0155795	0.00549645	0.0122117	0.0113821	0.0181388	0.00332293	0.010521	0.0110229	0.0173577	0.0113204	0.0159153	0.0135605	0.00353138	0.00489418	0.00265507	0.00946371	0.0110545	0.0137837	0.0126501	0.00424466	0.0189855	0.0308498
ENSG00000076321	KLHL20	0.198364	0.0860455	0.145701	0.115807	0.175096	0.0634444	0.225381	0.206207	0.185617	0.151712	0.122866	0.178319	0.0829272	0.123796	0.0514406	0.139257	0.155163	0.217432	0.126741	0.158502	0.194359	0.326303
ENSG00000076344	RGS11	0.000236659	9.8112e-05	7.66193e-05	8.73484e-05	0.000124261	4.22297e-05	0	0.00042098	0.000124172	0.000232612	6.65428e-05	0.000197475	0.000153024	8.90074e-05	3.4191e-05	0.000170016	9.09726e-05	0	0.000360717	0.000400656	0.000874296	6.08347e-05
ENSG00000076351	SLC46A1	0.00814756	0.00529998	0.00319458	0.0080163	0.00325242	0.00101727	0.00378319	0.015284	0.00316939	0.00271704	0.00162935	0.00254415	0.003081	0.00158968	0.00166762	0.00191669	0.00752041	0.00215494	0.00221029	0.00157234	0.00271168	0.0054758
ENSG00000076356	PLXNA2	0.0689735	0.0734305	0.00181743	0.0666066	0.00991554	0.00903517	0.0130612	0.0344231	0.00763253	0.00749886	0.0161937	0.012795	0.047007	0.0134368	0.0405829	0.00915426	0.11791	0.00724282	0.00913719	0.00900631	0.00982701	0.00406483
ENSG00000076382	SPAG5	0.0218832	0.0207226	0.00992628	0.00821028	0.0142212	0.0208836	0.199853	0.0394718	0.00846936	0.0113658	0.00532303	0.013174	0.033046	0.0209127	0.0377782	0.00521137	0.0117384	0.0328528	0.00887178	0.0223121	0.0164122	0.0114469
ENSG00000076513	ANKRD13A	0.239691	0.142006	0.0765507	0.185546	0.321487	0.0613427	0.272056	0.191854	0.0857519	0.121515	0.154323	0.103234	0.12258	0.327132	0.0923853	0.0915127	0.250998	0.112102	0.0915043	0.144127	0.164546	0.141986
ENSG00000076554	TPD52	0.251473	0.00917173	0.0878486	0.0121773	0.797708	0.0627525	0.83151	0.115718	0.131389	0.164151	0.867358	0.170947	0.0267534	0.438649	0.0177597	0.260766	0.018475	0.173261	0.177147	0.135975	0.199446	0.180457
ENSG00000076555	ACACB	0.104896	0.0487039	0.0980845	0.0431847	0.0801793	0.0554777	0.0852899	0.0500481	0.0897622	0.0830175	0.0463252	0.0566895	0.0313864	0.0494384	0.0286816	0.0566044	0.051402	0.054923	0.0232185	0.0601952	0.160364	0.180644
ENSG00000076604	TRAF4	0.0404719	0.0143838	0.0171587	0.00770166	0.0866704	0.0735857	0.0274819	0.0513088	0.0188124	0.0284467	0.0483577	0.0232079	0.0319691	0.276684	0.0232189	0.0281997	0.0238366	0.329271	0.0172163	0.0834764	0.0328156	0.009335
ENSG00000076641	PAG1	0.919799	0.35735	0.856108	0.464434	0.522412	0.519769	0.611665	0.491007	1.01894	1.20092	0.145054	0.551545	0.283179	0.25866	0.442694	0.887083	1.24326	0.810574	0.22666	0.621409	0.335344	1.5246
ENSG00000076650	GPATCH1	0.0624769	0.0252475	0.0386828	0.0435206	0.0479211	0.0171883	0.0633929	0.0441043	0.0448943	0.0390312	0.0323604	0.0403834	0.0113275	0.0167623	0.00767385	0.0294775	0.0442075	0.0650895	0.0331951	0.0219388	0.0593401	0.0740016
ENSG00000076662	ICAM3	0.0513857	0.0312086	0.0236777	0.0429507	0.0331222	0.0148984	0.0474625	0.0600328	0.0334579	0.0300755	0.0215028	0.0317451	0.0283311	0.0145046	0.0234605	0.0350658	0.0538625	0.0143371	0.0303956	0.021213	0.0476952	0.0560476
ENSG00000076685	NT5C2	0.592097	0.478957	0.17536	0.600138	0.300277	0.115424	0.513813	0.465238	0.218331	0.202501	0.226741	0.251027	0.524997	0.192808	0.465787	0.19211	0.639302	0.591041	0.268372	0.195381	0.688742	0.347635
ENSG00000076706	MCAM	0.00201269	0.000212428	0.000519464	0.000380181	0.000773056	0.00620278	0.00396158	0.000515613	0.00166145	0.00342195	8.64821e-05	0.000583185	0.00119304	0.00104218	0.000854583	0.014278	0.000377274	0.000366803	0.000301889	0.00576112	0	0.000874674
ENSG00000076716	GPC4	0.00609062	0.00631131	0.00051675	0.00319086	0.00341891	0.000575499	0	0.0035224	0.00053165	0.000425047	0.00746543	0.000402024	0.00363926	0.00433735	0.0106381	0.00039955	0.000793255	0.000890298	0.000238546	0.000391728	0.00230223	0.000564261
ENSG00000076770	MBNL3	0.152238	0.0560028	0.0805147	0.0895435	0.204784	0.0235707	0.202464	0.16561	0.114885	0.0861441	0.200596	0.122554	0.0369464	0.0805488	0.0253699	0.107284	0.129441	0.126667	0.110349	0.0456243	0.181701	0.220197
ENSG00000076826	CAMSAP3	0.000632906	0.000305377	0.000619883	0.000198635	0.00110863	0.000614543	0.000674974	0.000249777	0.000989014	0.000440857	0.000426195	0.000544581	0.000718331	0.000854032	0.000331664	0.000400603	0.000301648	0.00196439	0.000374487	0.000568879	0.00179126	0.00154949
ENSG00000076864	RAP1GAP	0.00529895	0.00203358	0.00262297	0.000955285	0.00564599	0.00216444	0.00834431	0.00265348	0.00239931	0.00342572	0.00235054	0.00352583	0.00200295	0.00417645	0.000638105	0.00267014	0.00133095	0.00466506	0.00186475	0.00478597	0.00536496	0.00228228
ENSG00000076924	XAB2	0.10641	0.0705752	0.0547037	0.0460297	0.0668344	0.0748948	0.0958563	0.0763829	0.0562084	0.0604953	0.0467086	0.0660987	0.10924	0.0858866	0.0682247	0.0527039	0.054506	0.0643839	0.0548112	0.122384	0.0598187	0.0600852
ENSG00000076928	ARHGEF1	1.10564	0.551118	0.841002	0.63889	0.7206	0.655733	0.774983	0.648051	0.917398	0.808484	0.532128	0.831611	0.509182	0.520507	0.390404	0.667019	0.82582	0.556528	0.787378	0.819078	0.543281	1.06001
ENSG00000076944	STXBP2	0.327246	0.293016	0.0575809	0.288091	0.0913383	0.0650523	0.150582	0.184864	0.0611174	0.0739025	0.0591761	0.0889836	0.448721	0.096423	0.296415	0.0710867	0.326599	0.137651	0.096063	0.11559	0.119802	0.0709086
ENSG00000076984	MAP2K7	0.159305	0.116208	0.0652906	0.0923906	0.0963196	0.0965801	0.162632	0.122728	0.0779046	0.0707003	0.0667601	0.0942405	0.131391	0.164819	0.120092	0.0783231	0.12296	0.0870911	0.11249	0.148147	0.0865103	0.0811535
ENSG00000077009	NMRK2	0.00033938	3.49279e-05	3.32642e-05	7.17496e-05	2.50445e-05	4.19748e-05	0	8.5548e-05	0	6.28387e-05	0.000109363	7.93175e-05	0	0	0.00010468	0	0.000102111	0.000176889	0.000215532	5.62939e-05	0.00180101	0
ENSG00000077044	DGKD	0.852972	0.577392	0.454675	0.498298	0.790751	0.328634	0.727065	0.556453	0.63767	0.372685	0.968641	0.593437	0.700526	0.65934	0.336356	0.340404	0.331179	0.424425	0.673364	0.469587	0.319554	0.86043
ENSG00000077063	CTTNBP2	0.00761736	0.00708288	0.000276236	0.00974446	0.00176384	0.000269982	0.000354381	0.0291931	0.000236528	0.000241261	0.000320184	0.000300217	0.00112738	0.00186096	0.00102921	0.000309147	0.0222026	0.000710007	0.000318183	0.00043825	0	0.000313315
ENSG00000077080	ACTL6B	0.00012631	9.23997e-05	0.0001552	5.31091e-05	0.000199884	0.000127842	0.000725575	0.000255343	0.000122768	0.000159679	0.000214664	0.000151092	5.43076e-05	0.000178383	6.99108e-05	0.000116438	7.62674e-05	0	0.000177321	0.000164269	0	0
ENSG00000077092	RARB	0.00251795	0.000526311	0.000729078	0.000664882	0.00162938	0.000291206	0.00187073	0.00200094	0.00120948	0.000909075	0.00120134	0.00127548	0.000524885	0.00106367	0.000259169	0.00200455	0.000794428	0.00281276	0.00473609	0.000547891	0.00234784	0.00162067
ENSG00000077097	TOP2B	0.452133	0.226165	0.30445	0.253883	0.382479	0.245818	0.460772	0.42539	0.379597	0.311115	0.318842	0.366362	0.258856	0.312279	0.193203	0.288585	0.324055	0.405922	0.344844	0.348206	0.792075	0.589228
ENSG00000077147	TM9SF3	0.522158	0.456774	0.26238	0.261412	0.337423	0.403617	0.575738	0.599431	0.324198	0.335657	0.201876	0.36564	0.776541	0.549632	0.597809	0.31106	0.348646	0.527997	0.31093	0.782645	0.530038	0.357469
ENSG00000077150	NFKB2	0.224678	0.203184	0.064874	0.123786	0.195345	0.275322	0.140482	0.15201	0.0750575	0.0938208	0.150897	0.0605344	0.246472	0.475084	0.435124	0.0896362	0.154346	0.0942766	0.0744447	0.213661	0.0674112	0.060899
ENSG00000077152	UBE2T	0.00131894	0.000185415	0.00135321	0.000163627	0.00152661	0.000952113	0.0205073	0.000676599	0.00273955	0.00149115	0.000891265	0.0014054	0.000201105	0.000440853	0.000314055	0.00067732	0.000900569	0.00163743	0.000613101	0.000684396	0.000936917	0.00401393
ENSG00000077157	PPP1R12B	0.424197	0.304334	0.194089	0.310846	0.27818	0.135148	0.482385	0.34764	0.237011	0.238474	0.187905	0.269811	0.222678	0.161104	0.162214	0.232143	0.311383	0.199761	0.225669	0.19397	0.323348	0.37284
ENSG00000077232	DNAJC10	0.265043	0.154385	0.0810408	0.213944	0.450614	0.0436423	0.350853	0.301271	0.112801	0.0938381	0.363803	0.103859	0.115552	0.359737	0.0863828	0.0891026	0.141414	0.22632	0.0874091	0.0681898	0.244002	0.178154
ENSG00000077235	GTF3C1	0.246066	0.152054	0.124438	0.147072	0.158544	0.16769	0.285428	0.226536	0.158817	0.144481	0.0999459	0.1851	0.183964	0.153904	0.127592	0.202544	0.160248	0.23725	0.22673	0.236484	0.249469	0.202424
ENSG00000077238	IL4R	0.365097	0.166361	0.238743	0.161471	0.277143	0.269628	0.10743	0.154897	0.163465	0.206266	0.878295	0.122091	0.232157	0.37891	0.373453	0.104682	0.0936447	0.139351	0.0986221	0.283387	0.0680803	0.270374
ENSG00000077254	USP33	0.3758	0.214003	0.231979	0.270816	0.270967	0.138177	0.38854	0.342472	0.28437	0.230955	0.184489	0.289176	0.187629	0.160054	0.115677	0.216462	0.35001	0.345197	0.263151	0.23707	0.449943	0.384013
ENSG00000077264	PAK3	0.00575341	0.000399255	0.00188403	0.000367423	0.00336436	0.00679601	0.00357138	0.0042085	0.000727329	0.0142593	0.000882051	0.00330726	0.0018896	0.00308914	0.00100435	0.00680273	0.000752652	0.00342703	0.00041933	0.0127425	0.00176155	0.0023225
ENSG00000077274	CAPN6	0	0	0	1.8831e-05	0	0	0	0.000175149	2.38209e-05	1.87752e-05	0	1.1467e-05	0.000104381	0	0	0	0	0.000366775	3.94379e-05	0	0	0
ENSG00000077279	DCX	0.000171026	0.000133052	6.64896e-05	9.00137e-05	9.87401e-05	0	0	0.000255267	0.000119785	8.78552e-05	0.000109971	9.98663e-05	0.000202884	0	3.39239e-05	5.56774e-05	9.52996e-05	0	0.000140844	0.000107818	0	0.000249597
ENSG00000077312	SNRPA	0.0469876	0.021638	0.02044	0.0319185	0.0390338	0.0167563	0.0514554	0.055106	0.0283101	0.0289384	0.0285742	0.0333253	0.0197758	0.0277697	0.0264711	0.0226151	0.0345055	0.0317552	0.0184219	0.0270825	0.0422434	0.0336143
ENSG00000077327	SPAG6	0.0112682	0.00607337	0.00835863	0.00465423	0.0120114	0.00231134	0.00811376	0.00717885	0.0089611	0.0070068	0.0138932	0.0125852	0.00654107	0.00845099	0.00454357	0.00798416	0.00685471	0.00870876	0.0111289	0.00846904	0.0337079	0.0110501
ENSG00000077348	EXOSC5	0.00738299	0.00275664	0.0056844	0.0059945	0.00634359	0.00242877	0.00839589	0.00962015	0.00826624	0.00462682	0.00444357	0.00481521	0.00201084	0.00245699	0.00190176	0.00540662	0.00402648	0.0193524	0.0045338	0.00380205	0.00637405	0.0105296
ENSG00000077380	DYNC1I2	0.176903	0.0886463	0.0806308	0.165695	0.127502	0.0189957	0.129542	0.162218	0.099779	0.0928463	0.0891282	0.0908482	0.0514804	0.0511062	0.0389211	0.0774486	0.165803	0.131609	0.0703227	0.0370029	0.223257	0.189933
ENSG00000077420	APBB1IP	0.802881	0.427215	0.498101	0.748877	0.70188	0.238974	0.559043	0.640091	0.643814	0.536196	0.42105	0.619448	0.438049	0.227336	0.406868	0.400515	0.763053	0.951894	0.467972	0.433687	0.499447	1.01396
ENSG00000077454	LRCH4	0.283432	0.180794	0.143673	0.197227	0.137484	0.106925	0.132267	0.245552	0.146942	0.12543	0.0832626	0.111598	0.155483	0.101836	0.121077	0.103441	0.210071	0.205051	0.10324	0.110053	0.181001	0.227091
ENSG00000077458	FAM76B	0.154943	0.0977576	0.0841675	0.0898541	0.143159	0.0668163	0.223069	0.139193	0.0972818	0.100592	0.110056	0.103652	0.128194	0.158353	0.0944421	0.0666815	0.136401	0.132187	0.0845296	0.143465	0.17081	0.102122
ENSG00000077463	SIRT6	0.0192619	0.0112431	0.00718981	0.0154191	0.0125063	0.00294067	0.0240097	0.0191525	0.00708976	0.00865379	0.00898144	0.0106786	0.00855593	0.0076821	0.00509903	0.00694351	0.0154837	0.0157767	0.0105789	0.00807671	0.00263632	0.00900515
ENSG00000077498	TYR	0.000129457	6.93665e-05	4.3359e-05	0	0.00012371	8.26787e-05	0	8.61633e-05	9.82573e-05	6.33735e-05	4.32812e-05	3.412e-05	0.00036612	0	3.65182e-05	0	0.000132057	0	6.12782e-05	5.67023e-05	0	6.15621e-05
ENSG00000077514	POLD3	0.098504	0.0778776	0.0279653	0.108455	0.0349376	0.016312	0.124304	0.0723656	0.0333949	0.0309156	0.0213262	0.0321027	0.0289853	0.0157683	0.0338743	0.0299634	0.10283	0.0423332	0.024133	0.0181369	0.0413518	0.061251
ENSG00000077522	ACTN2	0.000735784	0.000967961	0.000283873	0.000440065	0.000409706	0.00178143	0.000352223	0.00156953	0.000705607	0.000411187	0.000189786	0.000327614	0.00128412	0.000636745	0.00218837	0.000145716	0.0022258	0.000178175	0.000220446	0.000473218	0	0.000347796
ENSG00000077549	CAPZB	0.869171	0.585549	0.528409	0.574303	0.610739	0.36878	0.654052	0.690514	0.694158	0.610124	0.379626	0.566349	0.791449	0.50462	0.605567	0.456927	0.888886	0.501453	0.447923	0.576435	0.477288	0.884468
ENSG00000077585	GPR137B	0.117286	0.08611	0.0311128	0.0688075	0.0564695	0.0491758	0.086001	0.239516	0.0541437	0.0566601	0.0230371	0.105342	0.1677	0.0583493	0.163543	0.0371285	0.324003	0.0380762	0.0568593	0.116311	0.0676506	0.0497154
ENSG00000077616	NAALAD2	0.0011443	0.000239764	0.000562231	0.000348022	0.000908721	0.000380751	0.000740205	0.00123444	0.00078441	0.000657165	0.000413575	0.000612832	0.000339109	0.000622857	0.000751431	0.000569248	0.00939011	0.0027893	0.000437891	0.000669935	0.00404531	0.00131068
ENSG00000077684	JADE1	0.152478	0.038418	0.126287	0.0699963	0.141433	0.116732	0.23054	0.116637	0.142917	0.134027	0.0928304	0.130349	0.035851	0.0922842	0.032871	0.132373	0.102844	0.125374	0.134652	0.156636	0.125171	0.199878
ENSG00000077713	SLC25A43	0.0603728	0.0395696	0.00921327	0.0654624	0.0731101	0.00379685	0.0434329	0.091567	0.020132	0.0214356	0.0460607	0.0300079	0.0129669	0.024349	0.0114164	0.0227196	0.0511282	0.0569694	0.0366597	0.00772531	0.0575838	0.0306798
ENSG00000077721	UBE2A	0.107091	0.092224	0.0328698	0.070131	0.0702256	0.0493725	0.0953636	0.127443	0.0397826	0.0475065	0.0502372	0.0585393	0.141789	0.108589	0.0768525	0.0455911	0.103973	0.0797528	0.0520247	0.0987303	0.0851312	0.034891
ENSG00000077782	FGFR1	0.0290758	0.00956865	0.00999852	0.00626987	0.01392	0.0819888	0.0569394	0.00607155	0.0204853	0.0393814	0.00410342	0.0342481	0.0410822	0.0165998	0.0859529	0.0688163	0.00510567	0.00581452	0.0282535	0.0679364	0.0145445	0.00917651
ENSG00000077800	FKBP6	0.000166493	0.000156226	9.77578e-05	0.000129894	0.000172253	4.27275e-05	0	0.000343953	2.39132e-05	6.98991e-05	0.000108438	3.31279e-05	0.000411643	8.42324e-05	0.000104627	0.000113013	0.000126552	0.000548391	6.00551e-05	0.000109973	0	0.000154828
ENSG00000077935	SMC1B	0.0036586	0.00220387	0.00245428	0.00218517	0.00251657	0.00370787	0.0232394	0.00530198	0.00313415	0.00218277	0.00167559	0.00186221	0.00203139	0.00143128	0.00123517	0.00104347	0.00227882	0.00323118	0.00128015	0.00366781	0.00504505	0.00494962
ENSG00000077942	FBLN1	0.000486559	0.000203875	0.000154097	0.000197737	0.000287391	8.61561e-05	0.000724806	0.00060316	0.00024099	0.000119796	0.000152068	0.000224888	0.000464864	0.000178065	0.00078889	0.000114668	0.00321116	0.00191963	0.000180187	0.000222508	0	0.000124845
ENSG00000077943	ITGA8	0.000644145	0.000267774	0.000199302	0.000304606	0.000399623	0.000171978	0.0385183	0.00024663	0.000289093	0.000221711	0.000364222	0.000202512	0.000400048	0.000771698	0.000305884	0.000276141	0.000150704	0.000559413	0.000241147	0.000245744	0.000891687	0.000502062
ENSG00000077984	CST7	0.0284251	0.00164892	0.00124024	0.00172181	0.0118603	0.0138841	0.041001	0.0249774	0.0027984	0.010315	0.000948434	0.102036	0.0091761	0.00731951	0.00343158	0.0630339	0.00238749	0.00547766	0.129049	0.0487249	0.00266228	0.00203208
ENSG00000078018	MAP2	0.00805627	0.00053195	0.00281795	0.000645947	0.0452077	0.000750283	0.00587958	0.00111246	0.00240879	0.00149079	0.0429364	0.000819975	0.00116688	0.0290307	0.000915486	0.0006139	0.000882387	0.0029844	0.000567523	0.00102281	0.00584052	0.00866892
ENSG00000078043	PIAS2	0.22129	0.123552	0.144419	0.124217	0.190332	0.0983837	0.224315	0.232697	0.194249	0.129471	0.148484	0.172034	0.127665	0.162488	0.09477	0.122237	0.130864	0.195352	0.161263	0.165026	0.286417	0.290081
ENSG00000078053	AMPH	0.00341401	0.00346025	0.000994277	0.00288579	0.000827989	0.000215591	0.00164323	0.00115317	0.00105754	0.00116785	0.000446713	0.00266084	0.00180331	0.000761653	0.00137229	0.00147405	0.000797811	0.000903284	0.00227228	0.000537309	0	0.0021099
ENSG00000078061	ARAF	0.15297	0.110987	0.0705442	0.0767298	0.0921153	0.082388	0.11906	0.155115	0.0760633	0.0771454	0.0614649	0.0817055	0.183925	0.103274	0.152258	0.0621555	0.129578	0.107509	0.0850175	0.108573	0.113651	0.0981057
ENSG00000078070	MCCC1	0.155682	0.0713519	0.0977072	0.107992	0.144882	0.036109	0.121891	0.200015	0.119405	0.0972684	0.0945992	0.104487	0.0592309	0.0563009	0.0300559	0.0812223	0.104875	0.210872	0.0776075	0.0705228	0.214853	0.187824
ENSG00000078081	LAMP3	0.00420712	0.000284763	0.0045508	0.00031003	0.00133728	0.00388569	0.00566467	0.00536281	0.00470135	0.00591179	0.00181617	0.00268069	0.00152735	0.00276077	0.00282403	0.00210576	0.000597069	0.000894435	0.000508821	0.00725304	0	0.00450519
ENSG00000078098	FAP	0.000506188	0.000262367	0.000257233	0.000319603	0.00104748	0.000386648	0.000722334	0.000316056	0.000283113	0.000252523	0.000529297	0.000360421	0.000208982	0.000357384	0.000173733	8.65607e-05	0.000260849	0.000468609	9.97399e-05	0.000178732	0	0.000124608
ENSG00000078114	NEBL	0.0111896	0.0225236	0.00439979	0.00322545	0.00234368	0.00190333	0.00214967	0.00176693	0.00343505	0.00385106	0.000785818	0.00119399	0.00156364	0.000708752	0.000985364	0.00100345	0.0337162	0.00160371	0.000903439	0.00168901	0.000903312	0.00738333
ENSG00000078124	ACER3	0.430437	0.406076	0.0540062	0.526983	0.106943	0.0314686	0.181679	0.777508	0.0732266	0.0682057	0.0933719	0.103846	0.32703	0.0993333	0.298361	0.0730109	0.448827	0.174944	0.0901099	0.0639198	0.200967	0.125465
ENSG00000078140	UBE2K	0.51433	0.306075	0.265645	0.391045	0.397374	0.202387	0.504723	0.547044	0.329547	0.32559	0.250814	0.348063	0.293722	0.25132	0.178093	0.282075	0.391076	0.524147	0.273912	0.339516	0.562505	0.450892
ENSG00000078142	PIK3C3	0.352774	0.201195	0.205053	0.254432	0.254268	0.0965978	0.332442	0.28376	0.224773	0.220841	0.199594	0.239755	0.134122	0.141201	0.10617	0.16574	0.303766	0.267662	0.182758	0.166159	0.370998	0.396506
ENSG00000078177	N4BP2	0.189888	0.107584	0.162203	0.0790044	0.114725	0.0757011	0.33067	0.29525	0.192919	0.161701	0.0706491	0.112411	0.0946664	0.0787129	0.091204	0.102997	0.116129	0.47355	0.112937	0.117936	0.463417	0.288276
ENSG00000078237	TIGAR	0.137603	0.123052	0.0357044	0.0958029	0.0685848	0.0572035	0.11746	0.317068	0.0451247	0.0657276	0.0339414	0.0619169	0.145179	0.0632375	0.0796777	0.05818	0.229635	0.118851	0.0599043	0.0840859	0.0527803	0.0469468
ENSG00000078246	TULP3	0.0515187	0.0183859	0.0415435	0.0234054	0.0528973	0.0269265	0.0711437	0.0342714	0.0479376	0.0451415	0.0380475	0.0472355	0.0181508	0.0437955	0.00967573	0.0331738	0.0263005	0.0417677	0.0286696	0.0541899	0.0415646	0.054698
ENSG00000078269	SYNJ2	0.112221	0.0217599	0.132241	0.0163008	0.105018	0.106522	0.130344	0.038774	0.113646	0.148088	0.0429546	0.0546553	0.0693401	0.0825713	0.165132	0.132431	0.0166918	0.020014	0.094911	0.102232	0.0870867	0.203737
ENSG00000078295	ADCY2	0.00248084	0.00239168	0.000450058	0.00128239	0.00124274	0.000595043	0.00182265	0.00167115	0.000588449	0.000743278	0.000825704	0.00080423	0.000864586	0.000770412	0.0012996	0.000899492	0.00130344	0.00109982	0.000457143	0.000794444	0.00553343	0.000874499
ENSG00000078304	PPP2R5C	1.04859	0.508335	0.792019	0.472144	0.805953	0.71191	0.992369	0.64274	0.795267	0.996834	0.540735	1.28308	0.628718	0.616061	0.408816	0.964375	0.651184	0.844329	0.906736	1.21145	0.529461	0.975339
ENSG00000078319	PMS2P1	0.0480006	0.015696	0.0401753	0.0189245	0.0637528	0.0160751	0.0574054	0.0409861	0.0497812	0.0335725	0.0481259	0.0337805	0.0247861	0.059708	0.0127267	0.0294083	0.0253297	0.0790068	0.0338431	0.0360292	0.118626	0.0548291
ENSG00000078328	RBFOX1	0.0120266	0.00789023	0.00543159	0.00702083	0.00871681	0.00324937	0.0129216	0.010427	0.00811375	0.00594398	0.00677019	0.00682107	0.0104906	0.00609692	0.00616901	0.00718744	0.00966114	0.0148045	0.00602464	0.00612695	0.019041	0.0152295
ENSG00000078369	GNB1	0.752944	0.560947	0.301843	0.550965	0.526524	0.481231	0.559668	0.765143	0.317737	0.412838	0.3657	0.437521	0.632483	0.62612	0.737457	0.370333	0.671232	0.645504	0.390205	0.461814	0.654422	0.450904
ENSG00000078399	HOXA9	0.000698592	0.000244725	6.72428e-05	0.00022869	6.3887e-05	0.000124611	0.00125399	0.00601013	7.09514e-05	6.25217e-05	2.22574e-05	0.000422748	0.000262817	0	0.000104786	0.000341549	0.000186424	0.00407469	0.00178159	5.22673e-05	0.156067	0
ENSG00000078401	EDN1	0.00138395	0.000691427	0.00206081	0.000663114	0.00323215	0.000805402	0.000700824	0.000642653	0.0018747	0.00088185	0.00179778	0.000703679	0.000301682	0.00179007	0.001935	0.000449756	0.00206198	0.00287805	0.000683216	0.00105419	0	0.00358432
ENSG00000078403	MLLT10	0.519862	0.315907	0.298786	0.413241	0.375707	0.1411	0.439946	0.527921	0.288323	0.348958	0.194366	0.359065	0.192524	0.193799	0.125235	0.294531	0.420416	0.395913	0.213817	0.245251	0.716114	0.463925
ENSG00000078487	ZCWPW1	0.0421362	0.0247947	0.0212657	0.0283476	0.0444723	0.0104863	0.0207109	0.0256092	0.0265125	0.0145323	0.0360769	0.014647	0.0212833	0.023957	0.0176355	0.0124432	0.0317508	0.0211508	0.0130366	0.0110711	0.0365749	0.0393938
ENSG00000078549	ADCYAP1R1	0	1.39539e-05	2.19822e-05	1.74492e-05	2.59019e-05	4.24589e-05	0	8.50695e-05	0	5.35455e-05	0	4.34313e-05	0	0	0	0	5.77484e-05	0	0	0	0	0
ENSG00000078579	FGF20	4.21199e-05	4.88755e-05	5.69847e-05	1.94016e-05	0.000176408	0	0	0	0.000121837	7.34467e-05	4.53664e-05	6.67058e-05	0	0	0	0.000110892	1.92155e-05	0.000182464	5.99637e-05	5.50926e-05	0	0.000125617
ENSG00000078589	P2RY10	0.0659216	0.0018718	0.0682343	0.002301	0.158945	0.060512	0.0866619	0.0345389	0.067903	0.0937887	0.139089	0.0628976	0.0150839	0.113727	0.00894735	0.0196023	0.0232033	0.019674	0.0120956	0.141758	0.0138711	0.0781161
ENSG00000078596	ITM2A	0.0159613	0.000381219	0.0241726	0.000569004	0.00934514	0.0193695	0.01857	0.00223205	0.0218853	0.0308338	0.00315166	0.0180915	0.00433935	0.00716314	0.00154779	0.0121599	0.00181403	0.0032017	0.00626195	0.0350355	0.015533	0.0330756
ENSG00000078618	NRDC	0.388317	0.245591	0.156531	0.336859	0.246995	0.0746745	0.463142	0.379486	0.197789	0.186288	0.172594	0.214649	0.166103	0.107672	0.10158	0.19156	0.279964	0.450968	0.196979	0.117833	0.349253	0.302862
ENSG00000078668	VDAC3	0.0656423	0.0280102	0.0490265	0.0396462	0.047983	0.0286364	0.125438	0.0711145	0.0540754	0.0528859	0.0218531	0.0620649	0.0284176	0.0251883	0.0131234	0.0408424	0.0539624	0.125511	0.0471276	0.066684	0.0864869	0.0667517
ENSG00000078674	PCM1	0.787329	0.450764	0.522379	0.429603	0.751819	0.706867	0.893149	0.698029	0.711356	0.620299	0.490318	0.684287	0.500114	0.715393	0.378796	0.554025	0.531219	0.894486	0.524416	0.763489	0.975232	0.926678
ENSG00000078687	TNRC6C	0.459284	0.0665112	0.561592	0.0626581	0.420372	0.354811	0.354903	0.0970193	0.700159	0.500929	0.297278	0.580435	0.110491	0.314192	0.0824081	0.525606	0.077462	0.228801	0.401784	0.477724	0.323863	0.95629
ENSG00000078699	CBFA2T2	0.37096	0.17923	0.214395	0.233758	0.313512	0.154267	0.321103	0.320054	0.234474	0.275613	0.218165	0.282634	0.130072	0.160353	0.109304	0.251675	0.291161	0.226888	0.18748	0.218959	0.298128	0.351684
ENSG00000078725	BRINP1	0.00038084	0.000321512	0.000162861	0.000234342	0.000297347	0.000252076	0	0.0002439	9.67381e-05	0.000265731	0.00017237	0.000201472	0.000361683	0.000360949	0.000240941	0.000171222	0.000357975	0.00109481	0.000179426	5.64447e-05	0	0.000436533
ENSG00000078747	ITCH	0.786052	0.550421	0.31304	0.554173	0.637794	0.284356	1.04496	0.680941	0.390374	0.386771	0.436004	0.655648	0.717376	0.548918	0.516783	0.71368	0.711035	1.11704	0.780812	0.565602	0.679828	0.511763
ENSG00000078795	PKD2L2	0.0147038	0.00765437	0.00829772	0.00759818	0.0185755	0.00278596	0.0117507	0.0154408	0.0114043	0.00988917	0.0148575	0.012176	0.00591738	0.00983985	0.00447674	0.00779911	0.0112534	0.0136088	0.00764033	0.00739837	0.0210948	0.0137555
ENSG00000078804	TP53INP2	0.0522451	0.0627358	0.0126867	0.0199478	0.0210703	0.0827153	0.0302628	0.0461254	0.0117237	0.0206771	0.0120501	0.0223298	0.082186	0.0741208	0.116899	0.0211224	0.0434721	0.0289067	0.0193992	0.0572693	0.0166391	0.00274318
ENSG00000078808	SDF4	0.100524	0.060861	0.0366324	0.0589263	0.061895	0.0579473	0.122357	0.0895363	0.0407396	0.0603683	0.0392119	0.0582621	0.0706212	0.0583853	0.0690593	0.0445393	0.0669689	0.0723501	0.0832794	0.0624617	0.0583281	0.0535739
ENSG00000078814	MYH7B	0.00563418	0.00311171	0.00332893	0.00298247	0.00390336	0.00204977	0.00364622	0.00562197	0.00339603	0.0024321	0.00229647	0.00220184	0.00273733	0.00154057	0.00169009	0.00224812	0.00316088	0.00589678	0.00223214	0.00142377	0.00362288	0.0051516
ENSG00000078898	BPIFB2	0	1.44483e-05	0	0	0	0	0	0	0	1.27654e-05	2.17626e-05	0	5.18299e-05	9.35142e-05	0	0	1.9376e-05	0	4.07497e-05	0	0	0
ENSG00000078900	TP73	0.0021737	0.00163743	0.000274633	0.00111083	0.00720685	0.000123511	0.0665894	0.00423547	0.000349706	0.000541647	0.000381001	0.00115738	0.000962657	0.00350514	0.000453848	0.000396772	0.000341708	0.000717633	0.000240531	0.000559738	0.000878353	0.00062618
ENSG00000078902	TOLLIP	0.130908	0.0930997	0.0372757	0.113747	0.070585	0.0641094	0.0687803	0.130446	0.0418797	0.0437896	0.0460881	0.0488796	0.131616	0.0971792	0.113289	0.0435935	0.138529	0.106343	0.0460251	0.0693263	0.0931937	0.0566506
ENSG00000078967	UBE2D4	0.0218343	0.0118536	0.0139498	0.011136	0.0188944	0.0115059	0.0165856	0.0228728	0.0143237	0.0129535	0.0133928	0.0130188	0.0135621	0.015729	0.0142036	0.0109149	0.0244955	0.0158978	0.0112042	0.0166342	0.0254232	0.0243607
ENSG00000079101	CLUL1	0.000307818	8.81154e-05	0.000318561	0.000195342	0.000245245	0.000125785	0.00144319	0.000430137	0.000272159	0.000186487	6.58736e-05	0.000111074	0.000153626	0.000172962	6.97763e-05	0.000115329	0.000199502	0.000542343	9.92745e-05	0.000151448	0	0.000533741
ENSG00000079102	RUNX1T1	0.000556119	0.000328425	0.00013142	0.000665842	0.000287456	4.09084e-05	0	0.000427026	0.000196675	0.000170703	0.000110466	0.000236882	0.000261142	0.000174041	0.000106537	5.44449e-05	0.000552664	0.000175534	0.000138492	2.88513e-05	0.00426063	0.000123293
ENSG00000079112	CDH17	0.000250982	0.000120825	0.000132935	0.000232838	0.000272569	8.5617e-05	0.000735647	0.00449675	9.40538e-05	0.00016478	4.51406e-05	0.000111973	0.000312251	9.0574e-05	0.000173744	0.000222632	0.000147747	0.000543978	0.000128931	0.000165741	0	0.000372451
ENSG00000079134	THOC1	0.293874	0.171818	0.191514	0.138585	0.271842	0.224634	0.308046	0.279354	0.230683	0.216366	0.178748	0.228672	0.257366	0.322118	0.218859	0.193458	0.187363	0.241063	0.187592	0.402104	0.373657	0.28383
ENSG00000079150	FKBP7	0.00132981	0.000742187	0.000602857	0.00110448	0.00140936	4.12505e-05	0.00255365	0.00317225	0.0014745	0.000547954	0.00158948	0.000664633	0.000310966	0.000715572	0.000205595	0.00081024	0.000992988	0.00289457	0.000830151	0.000358893	0.00528551	0.00165554
ENSG00000079156	OSBPL6	0.00266671	0.00057324	0.00385495	0.000526001	0.00249552	0.00170793	0.00377315	0.00167127	0.00167517	0.00344969	0.000197656	0.00164717	0.000730564	0.00141937	0.000645876	0.000798985	0.00104471	0	0.000399191	0.00337811	0.0110944	0.00258158
ENSG00000079215	SLC1A3	0.0162614	0.024939	0.000417871	0.0259288	0.000726202	0.00034202	0.00248547	0.024296	0.000344143	0.000430646	0.000315624	0.000451362	0.0192815	0.00035549	0.0274895	0.000233576	0.00471578	0.00401272	0.000618035	0.000192354	0.00439018	0.000803851
ENSG00000079246	XRCC5	0.471307	0.212059	0.327287	0.335311	0.447273	0.230812	0.556234	0.395525	0.41227	0.329577	0.327243	0.355461	0.194233	0.404965	0.150509	0.299026	0.355852	0.453082	0.288618	0.407497	0.531869	0.665553
ENSG00000079257	LXN	0.0101218	0.0039232	0.0093322	0.00528799	0.00852906	0.00474104	0.0146676	0.00711077	0.00912919	0.0100731	0.00533395	0.00807552	0.00420367	0.00586526	0.0034462	0.00516999	0.00601782	0.0115292	0.00823515	0.0103407	0.0404916	0.0195502
ENSG00000079263	SP140	0.396175	0.0585667	0.18978	0.087011	1.02049	0.168682	0.661721	0.2685	0.154545	0.358545	0.744936	0.394572	0.0983902	0.631797	0.0509974	0.329949	0.111231	0.0777517	0.265035	0.422129	0.0615705	0.148513
ENSG00000079277	MKNK1	0.220218	0.172542	0.055603	0.199643	0.0893005	0.0461584	0.106431	0.119842	0.0652204	0.0824917	0.0590952	0.0972677	0.150747	0.0571464	0.0985273	0.169607	0.16697	0.118335	0.0806268	0.0675576	0.121748	0.0991617
ENSG00000079308	TNS1	0.0432554	0.0447322	0.00135354	0.0640572	0.00187327	0.00239531	0.00251022	0.00518441	0.00128102	0.00124267	0.00166053	0.00130092	0.10699	0.00384836	0.31968	0.0013361	0.0345276	0.0430057	0.000901206	0.00166459	0.161248	0.00129848
ENSG00000079313	REXO1	0.17258	0.117079	0.0698891	0.0846795	0.101393	0.14454	0.128191	0.149111	0.0771283	0.0853084	0.0663423	0.0908374	0.152009	0.131387	0.149211	0.0820806	0.134103	0.125866	0.0855981	0.126909	0.119494	0.111855
ENSG00000079332	SAR1A	0.33739	0.267436	0.181428	0.15804	0.221372	0.199793	0.342007	0.272907	0.230127	0.22422	0.133856	0.28323	0.420337	0.3048	0.254455	0.22156	0.267909	0.205334	0.267979	0.419659	0.165936	0.201425
ENSG00000079335	CDC14A	0.874894	0.297412	0.808403	0.325256	0.545011	1.08722	0.574633	0.527119	0.738817	1.31703	0.213359	0.678753	0.342117	0.380253	0.267103	1.02165	0.411665	0.854006	0.351184	1.11735	0.70657	1.06939
ENSG00000079337	RAPGEF3	0.00356965	0.0022379	0.00203701	0.00237375	0.00596504	0.000318282	0.00596663	0.00224931	0.00221674	0.00177032	0.00441105	0.00165278	0.0034136	0.00432767	0.00171222	0.000962572	0.00114126	0.000730174	0.00111057	0.00311338	0.0194717	0.000936575
ENSG00000079385	CEACAM1	0.00880413	0.00058236	0.0101657	0.00124017	0.0151543	0.00322061	0.00363638	0.00301659	0.00642023	0.00829925	0.00684641	0.00256457	0.00121531	0.00351846	0.000863495	0.00354398	0.00781611	0.00125831	0.00189218	0.0026899	0.00943954	0.0106251
ENSG00000079387	SENP1	0.108271	0.0431154	0.0646454	0.062722	0.112024	0.0440072	0.164778	0.0928687	0.0841958	0.0762734	0.0769476	0.0926003	0.0386942	0.0917844	0.0382754	0.0626514	0.0782505	0.0867467	0.0791793	0.082429	0.115499	0.132175
ENSG00000079393	DUSP13	8.88088e-05	9.18876e-05	8.74479e-05	0	2.35904e-05	4.26283e-05	0	8.40545e-05	2.46544e-05	7.56651e-05	6.45514e-05	6.78872e-05	0	8.99905e-05	6.72588e-05	0	0.000112996	0	3.89316e-05	2.71831e-05	0	0.000251795
ENSG00000079432	CIC	0.222403	0.180049	0.0850152	0.129415	0.126115	0.118689	0.17506	0.210114	0.0800875	0.0816577	0.0858785	0.0876838	0.245298	0.164805	0.178788	0.0600701	0.202081	0.127707	0.0837862	0.145413	0.182251	0.12409
ENSG00000079435	LIPE	0.0161816	0.00164253	0.0138375	0.00280548	0.0294374	0.00623956	0.0175836	0.00778847	0.0156203	0.0131472	0.0260051	0.0100408	0.00155122	0.0128088	0.00133274	0.0161152	0.00261016	0.00628291	0.00931292	0.00943624	0.0174429	0.026778
ENSG00000079459	FDFT1	0.15365	0.075004	0.102127	0.0791746	0.181297	0.0334609	0.172508	0.179706	0.110369	0.106626	0.127091	0.110033	0.0636622	0.0937057	0.033607	0.0714823	0.158346	0.146636	0.0973429	0.0717597	0.213477	0.0971659
ENSG00000079462	PAFAH1B3	0.00346943	0.00156025	0.00227974	0.00183802	0.00319833	0.00126412	0.00653883	0.00571026	0.00249227	0.00246697	0.00113103	0.00214117	0.00144422	0.000969188	0.00114111	0.00164724	0.00138987	0.0017784	0.0010947	0.00181612	0.00894767	0.00418134
ENSG00000079482	OPHN1	0.0761311	0.0892905	0.00215593	0.0896806	0.00580982	0.00221656	0.018521	0.0925212	0.00193127	0.00347021	0.00334504	0.00461517	0.0459864	0.00302966	0.0393073	0.00229129	0.0401192	0.176831	0.034814	0.00339139	0.0912359	0.00347006
ENSG00000079557	AFM	0	1.36336e-05	1.09393e-05	1.84501e-05	0	0	0	0	0	0	4.44958e-05	0	0	0	0	5.77547e-05	1.81796e-05	0	3.99177e-05	4.3126e-05	0	6.14865e-05
ENSG00000079616	KIF22	0.0954925	0.0281127	0.0718613	0.0244855	0.0680449	0.0771526	0.35243	0.0548613	0.0750899	0.091509	0.0314833	0.112785	0.0293025	0.0515814	0.0265493	0.0667215	0.0571612	0.0553156	0.0681639	0.125694	0.0744394	0.0916604
ENSG00000079689	SCGN	0.000221539	9.25136e-05	7.53256e-05	0.000123216	7.10612e-05	8.67242e-05	0.000727829	0.000252527	7.02555e-05	6.25207e-05	0.000121254	3.27805e-05	0	0	0	5.38521e-05	3.62317e-05	0.000177559	0.000121578	2.81915e-05	0	6.31982e-05
ENSG00000079691	CARMIL1	0.1989	0.0717729	0.236977	0.0881009	0.217837	0.112742	0.37799	0.186396	0.282791	0.12175	0.301077	0.0560641	0.0436238	0.115963	0.0379314	0.0540622	0.0971419	0.299713	0.0199437	0.0870049	0.35379	0.437978
ENSG00000079739	PGM1	0.0662479	0.033153	0.0347001	0.0341595	0.0600913	0.0193303	0.0929862	0.0730606	0.0491785	0.0472382	0.0344959	0.0571493	0.0340229	0.0320943	0.0122732	0.0474441	0.0316223	0.048162	0.0615906	0.0396769	0.0608255	0.0753528
ENSG00000079785	DDX1	0.148137	0.0493205	0.108296	0.0801943	0.132986	0.0803588	0.203793	0.0959539	0.137323	0.110669	0.0827339	0.122719	0.0607436	0.109143	0.0430481	0.087017	0.104529	0.175474	0.0888527	0.18852	0.210164	0.152288
ENSG00000079805	DNM2	0.715122	0.505879	0.30776	0.518272	0.418796	0.420603	0.892342	0.560365	0.322641	0.38276	0.303411	0.422849	0.760152	0.29998	0.739407	0.378234	0.549839	0.781851	0.49856	0.496398	0.407057	0.477089
ENSG00000079819	EPB41L2	0.156354	0.106453	0.0415771	0.110242	0.192142	0.0804215	0.164975	0.463018	0.0541886	0.0532658	0.260176	0.027067	0.082163	0.219624	0.0850049	0.0460578	0.149283	0.0683904	0.0192825	0.0427724	0.120297	0.068688
ENSG00000079841	RIMS1	0.00166785	0.000617168	0.00108664	0.00069589	0.00150542	0.000570611	0.00218018	0.000922983	0.00143615	0.00117324	0.00187575	0.000967456	0.0010387	0.000623445	0.00045488	0.00123141	0.000727849	0.00114881	0.000852772	0.000575005	0.000901456	0.00162342
ENSG00000079931	MOXD1	0.00551712	0.000306	0.000223606	0.000332825	0.034001	0.000253512	0.0294995	0.000787272	0.00113125	0.000453563	0.0313809	0.000340923	0.000281142	0.0112294	0.0001565	0.000172398	0.00028873	0.0474166	0.000268469	0.000329787	0.00091223	0.00118413
ENSG00000079950	STX7	0.431407	0.231194	0.0706771	0.484198	0.650203	0.0229843	0.226754	0.555813	0.0797734	0.0778648	0.779007	0.122124	0.142447	0.182979	0.12519	0.0565845	0.487912	0.723446	0.13794	0.0512752	0.247399	0.137411
ENSG00000079974	RABL2B	0.0530679	0.0177701	0.0365845	0.0251878	0.0426013	0.0197034	0.0385675	0.0309854	0.0411458	0.0376353	0.0292914	0.0370933	0.0146094	0.0210035	0.0101408	0.0296642	0.0330318	0.0374331	0.0347949	0.0269455	0.0508848	0.0589962
ENSG00000079999	KEAP1	0.0209672	0.016811	0.00563809	0.0139597	0.00780107	0.0032648	0.0354364	0.0241915	0.00581382	0.00928839	0.00214118	0.0160092	0.0157744	0.00318709	0.00833297	0.0122795	0.0164197	0.0214534	0.0134125	0.0105671	0.0347036	0.00740308
ENSG00000080007	DDX43	0.00695059	0.00277407	0.00285716	0.00310482	0.00812273	0.00312014	0.0111806	0.0059968	0.00482783	0.00596481	0.00401919	0.0125695	0.00196356	0.0113927	0.00461822	0.00497531	0.00447131	0.00573644	0.0082102	0.00463254	0.00679348	0.00615654
ENSG00000080031	PTPRH	0.000792141	0.000402452	0.000117079	0.000527282	0.000331975	4.21141e-05	0	0.00144981	0	0.000165375	0.000109015	8.5017e-05	0.000299287	0	0.000341568	5.6041e-05	0.00300382	0.000187172	3.96801e-05	0.000110069	0.000887881	0.000124587
ENSG00000080166	DCT	0.000952271	0.000181223	0.00198384	0.000192318	0.000912659	0.00111924	0.000376944	0.000597219	0.00190989	0.000497299	0.000550815	0.000581905	0	0.000269847	0.000297988	0.000590639	0.000194166	0.00108399	0.000316567	0.000467	0.00179562	0.00275171
ENSG00000080189	SLC35C2	0.177886	0.0763961	0.139705	0.0948063	0.139388	0.0711655	0.152568	0.153123	0.162918	0.125367	0.0956883	0.116649	0.0662184	0.106317	0.0510291	0.0994546	0.0904727	0.230699	0.0845058	0.114011	0.128575	0.252144
ENSG00000080200	CRYBG3	0.187601	0.186816	0.0215603	0.210424	0.036448	0.0128633	0.0593513	0.397899	0.0227536	0.0640997	0.0309662	0.030981	0.102207	0.0132687	0.0612686	0.0378265	0.15885	0.385887	0.0121648	0.0285002	0.0582287	0.0384316
ENSG00000080224	EPHA6	0.00161399	0.00103992	0.000955084	0.000841745	0.00120415	0.000463405	0.00179607	0.00168209	0.00115804	0.000858719	0.000804398	0.00088999	0.00159214	0.000440592	0.000799171	0.00060911	0.000872017	0.001464	0.000782688	0.000714333	0.00177085	0.00118936
ENSG00000080293	SCTR	0.000131814	0.000127909	0.000131299	8.81254e-05	0.000171376	0	0.000389013	8.18777e-05	9.87284e-05	5.04548e-05	0.000154106	0.000101933	0.000101403	8.85474e-05	3.44626e-05	0.000116571	3.62052e-05	0.000174201	5.88842e-05	0.000111722	0.000874294	0.000308868
ENSG00000080298	RFX3	0.666344	0.363847	0.518016	0.384595	0.717917	0.492325	0.571756	0.547145	0.536738	0.554033	0.541382	0.46414	0.200091	0.620499	0.223198	0.387236	0.367875	0.631449	0.330336	0.395368	0.798075	0.894044
ENSG00000080345	RIF1	0.358641	0.197599	0.254018	0.224583	0.298131	0.25127	0.527431	0.315648	0.292573	0.248613	0.191677	0.264819	0.253353	0.260669	0.177535	0.217037	0.253343	0.256447	0.205984	0.486292	0.536285	0.461387
ENSG00000080371	RAB21	0.243131	0.198136	0.121991	0.130551	0.189721	0.155181	0.153911	0.200523	0.147394	0.125165	0.157095	0.12945	0.35267	0.377616	0.271116	0.0858235	0.182688	0.174385	0.0940889	0.260462	0.223373	0.164042
ENSG00000080493	SLC4A4	0.050541	0.00328855	0.00305047	0.00425407	0.0211595	0.0157916	0.16618	0.010014	0.00634579	0.0175321	0.00404827	0.210241	0.00576251	0.00479693	0.00414109	0.164339	0.00990959	0.0111047	0.18206	0.0416593	0.0456588	0.00777202
ENSG00000080503	SMARCA2	0.782384	0.392496	0.595206	0.457079	0.63793	0.372651	0.680219	0.831732	0.699436	0.610102	0.495715	0.645929	0.371672	0.40686	0.216625	0.56454	0.599233	0.591502	0.555229	0.644812	0.873767	1.01762
ENSG00000080511	RDH8	0	4.63512e-05	1.13348e-05	7.3561e-05	7.36685e-05	0	0.00036736	0	2.41732e-05	1.93126e-05	2.18026e-05	3.33928e-05	5.08773e-05	0	0.000141439	0.000113016	3.6625e-05	0.000180683	1.99336e-05	8.20539e-05	0.000939928	6.33979e-05
ENSG00000080546	SESN1	0.26774	0.168523	0.138283	0.178632	0.151697	0.0881015	0.223321	0.176158	0.129191	0.153372	0.148711	0.17784	0.15379	0.134655	0.0918854	0.228879	0.289399	0.174681	0.177151	0.224034	0.27648	0.209859
ENSG00000080561	MID2	0.0266168	0.00123185	0.0483551	0.000965972	0.0276891	0.0454639	0.00859182	0.00453248	0.0556453	0.0439835	0.00473843	0.0373598	0.00660494	0.0196982	0.00423168	0.0367903	0.00348339	0.00429791	0.00525246	0.0620579	0.00541299	0.0848356
ENSG00000080572	DNAAF6	6.50148e-05	1.42932e-05	7.69962e-05	3.57054e-05	0.000123761	0	0	0	0.000133672	4.46685e-05	0	3.29479e-05	5.12901e-05	0.00017773	3.60623e-05	5.85984e-05	1.85293e-05	0.000359083	3.89567e-05	2.75797e-05	0	0
ENSG00000080573	COL5A3	0.0231632	0.000588898	0.000687303	0.00138206	0.00822957	0.00756022	0.0139138	0.0025559	0.00081208	0.0262912	0.00070526	0.00613481	0.00201321	0.0013477	0.00145631	0.16344	0.00156131	0.0032922	0.0186131	0.0106131	0.00571442	0.00041224
ENSG00000080603	SRCAP	0.421175	0.25706	0.202839	0.283115	0.269532	0.243718	0.379282	0.395619	0.219034	0.208351	0.196648	0.227779	0.319376	0.29534	0.306361	0.189729	0.328986	0.341166	0.21463	0.255372	0.348869	0.324156
ENSG00000080608	PUM3	0.211622	0.0870528	0.163541	0.115457	0.204919	0.0880132	0.197401	0.205115	0.209568	0.163668	0.144848	0.166215	0.0717729	0.120165	0.0442871	0.151207	0.138096	0.222365	0.113794	0.155958	0.248429	0.313272
ENSG00000080618	CPB2	0.000533151	0.0004278	0.000263567	9.03566e-05	0.000540231	0.000377147	0.000372807	0.000510526	0.000195788	0.000315827	0.000303787	0.00030992	0.0003553	0.000450535	0.000173135	0.000481853	0.000128962	0.00035908	0.000473633	0.000512394	0	0.000558788
ENSG00000080644	CHRNA3	4.37536e-05	9.82352e-05	0.000105839	7.32825e-05	6.43159e-05	0	0	0	2.43999e-05	0.00010756	0	4.41205e-05	0.000256054	0	3.52361e-05	5.56561e-05	1.84126e-05	0	7.88503e-05	5.39883e-05	0	6.07495e-05
ENSG00000080709	KCNN2	0.000376351	0.000412615	0.000326411	0.000489727	0.000570156	0.000380221	0.00144887	0.000499297	0.000269369	0.000408655	0.000330207	0.000247096	0.000414076	0.000184067	0.000366452	0.000336908	0.000597779	0.000535093	0.000396397	0.000218806	0	0.000930664
ENSG00000080802	CNOT4	0.470213	0.282703	0.263674	0.31978	0.397534	0.243532	0.49969	0.404813	0.330083	0.300332	0.312545	0.370441	0.245109	0.404066	0.236663	0.284427	0.38863	0.362873	0.32352	0.35208	0.486907	0.488427
ENSG00000080815	PSEN1	0.46342	0.400404	0.132527	0.444819	0.234765	0.117512	0.263325	0.453475	0.149435	0.14784	0.18289	0.134349	0.365875	0.217224	0.469673	0.111488	0.529352	0.288433	0.132242	0.121309	0.240643	0.212922
ENSG00000080819	CPOX	0.0287913	0.010434	0.0131615	0.0233565	0.01529	0.00639493	0.0502353	0.0172591	0.0199408	0.0229133	0.00870643	0.0200855	0.00384651	0.00342909	0.00453055	0.0178317	0.0168631	0.0180632	0.0151586	0.00901902	0.0338946	0.0294892
ENSG00000080822	CLDND1	0.162417	0.0762128	0.0810488	0.0665048	0.121984	0.053936	0.311601	0.128369	0.107439	0.204464	0.0624957	0.170581	0.137596	0.0841696	0.0576986	0.136719	0.0774037	0.0720536	0.125423	0.188609	0.150545	0.116617
ENSG00000080823	MOK	0.00832018	0.00541787	0.00433551	0.00383419	0.00380147	0.0214533	0.00711597	0.00819507	0.00538363	0.00494957	0.00204556	0.00484257	0.00386897	0.0101307	0.00587429	0.00563483	0.00297277	0.0044512	0.00464641	0.00432483	0.0586818	0.00738112
ENSG00000080824	HSP90AA1	0.546808	0.304406	0.358658	0.272673	0.443912	0.387145	0.625944	0.536552	0.411251	0.478651	0.322024	0.503421	0.326621	0.514621	0.245099	0.464819	0.422844	0.448881	0.369073	0.680743	0.611025	0.347449
ENSG00000080839	RBL1	0.150931	0.0314089	0.171281	0.0382857	0.145917	0.139678	0.423002	0.0949005	0.133139	0.169588	0.0810687	0.153748	0.0439309	0.0820595	0.0245964	0.0749497	0.0597387	0.186746	0.0949758	0.228376	0.113555	0.233176
ENSG00000080845	DLGAP4	0.179789	0.106865	0.0544613	0.128069	0.175914	0.0500021	0.0665075	0.136312	0.0573881	0.0783528	0.132115	0.0845061	0.0992863	0.171816	0.0861788	0.0682332	0.108193	0.152835	0.0886952	0.0566756	0.105186	0.0964811
ENSG00000080854	IGSF9B	0.0499665	0.00132091	0.0479051	0.00215432	0.0201435	0.0625537	0.0124393	0.00782929	0.0535623	0.0985511	0.00159813	0.0314977	0.00582777	0.00847921	0.00579959	0.039954	0.00453737	0.00648519	0.00677573	0.0488511	0.00759155	0.118465
ENSG00000080910	CFHR2	4.33898e-05	2.09838e-05	1.11312e-05	1.79623e-05	0	0	0	8.87762e-05	0	1.92669e-05	2.15474e-05	0	4.11249e-05	0	0	0	0	0	0	0	0	0
ENSG00000080947	CROCCP3	0.0773189	0.0220827	0.046538	0.0391086	0.0726555	0.0156047	0.0565911	0.0612471	0.0562481	0.0528139	0.0531566	0.0791054	0.0134233	0.025594	0.00907473	0.0489636	0.0622331	0.0392028	0.0838921	0.0299412	0.0944165	0.120218
ENSG00000080986	NDC80	0.0179068	0.000962911	0.0129432	0.00129795	0.0233937	0.0063481	0.222881	0.00457002	0.0130896	0.032598	0.017445	0.0185255	0.00397746	0.0148315	0.00151797	0.00776387	0.00396475	0.0134743	0.00953958	0.0265824	0.0170869	0.0149218
ENSG00000081014	AP4E1	0.139732	0.0700997	0.0645497	0.121699	0.120115	0.0304036	0.185326	0.145241	0.091697	0.0776924	0.0802883	0.0974728	0.0371147	0.0637605	0.0263194	0.0713031	0.09913	0.127041	0.0838671	0.0650569	0.118506	0.145075
ENSG00000081019	RSBN1	0.108184	0.040902	0.0931002	0.0506976	0.107149	0.0878214	0.103306	0.0884217	0.107229	0.108719	0.0686272	0.09934	0.0436967	0.0987661	0.0408987	0.0826104	0.0900432	0.0849672	0.0602636	0.111323	0.154491	0.140444
ENSG00000081026	MAGI3	0.0835539	0.0247868	0.0937022	0.0293828	0.0395987	0.067164	0.149252	0.0945999	0.0506717	0.132094	0.00932013	0.0495244	0.0178253	0.0172882	0.0183833	0.0502031	0.02782	0.031125	0.0105787	0.0704893	0.0485084	0.144
ENSG00000081041	CXCL2	0.00889513	0.01513	0.000122048	0.00140537	0.000248279	0.000257054	0.000351401	0.00144266	0.000193854	0.000145985	0.000111831	0.000133768	0.0565879	0.000788496	0.0389851	0.000391839	0.00393148	0.000988498	0.000119668	0.000195212	0.00916168	0.000124504
ENSG00000081051	AFP	0	2.80327e-05	3.32915e-05	1.77844e-05	4.99592e-05	0	0	0	2.49845e-05	2.50979e-05	0	4.4296e-05	3.93243e-05	0	0	0	3.77957e-05	0	2.04343e-05	2.71003e-05	0	6.21252e-05
ENSG00000081052	COL4A4	0.0245342	0.00149202	0.00197448	0.00157293	0.328354	0.000951124	0.299716	0.0122316	0.0018331	0.0020222	0.0169477	0.00212571	0.00153786	0.110853	0.00223672	0.00929735	0.00219347	0.00599156	0.0101944	0.00129098	0.00630212	0.00252699
ENSG00000081059	TCF7	0.613135	0.0268142	1.08703	0.0337215	0.360851	0.472476	0.212983	0.0933199	1.17674	0.772659	0.0307243	0.488428	0.0877467	0.147209	0.0589071	0.570242	0.0677096	0.107089	0.226993	0.669315	0.132636	1.77442
ENSG00000081087	OSTM1	0.0787158	0.0444422	0.0337389	0.071592	0.0499269	0.0144894	0.0577329	0.0607093	0.0486271	0.0376747	0.0315142	0.0538529	0.0248902	0.0229138	0.0211546	0.0381299	0.0836689	0.0530501	0.0472727	0.0284848	0.0312723	0.0784242
ENSG00000081138	CDH7	0.000252205	0.000257069	0.000219228	0.000287107	0.000526585	0.000124538	0	0.000498532	0.000266713	0.000171351	0.000197911	0.000145796	0.000423842	0.000153719	0.000240066	0.000168953	0.000333036	0.000357071	0.000159114	0.000137197	0.0111678	0.000433282
ENSG00000081148	IMPG2	0.0369778	0.010142	0.0393172	0.0120669	0.0398354	0.0098492	0.0505995	0.0262903	0.0443599	0.0374451	0.0257719	0.030551	0.00366854	0.0131934	0.00259611	0.0235344	0.0129192	0.0278825	0.0230985	0.0231064	0.0329133	0.0572421
ENSG00000081154	PCNP	0.203391	0.126406	0.123317	0.0984663	0.185801	0.113655	0.21394	0.188319	0.145274	0.140782	0.139912	0.146414	0.171421	0.220028	0.1158	0.117824	0.159488	0.143784	0.108181	0.227833	0.202977	0.175344
ENSG00000081177	EXD2	0.0229774	0.00667895	0.020419	0.0121649	0.0178768	0.0158645	0.0247635	0.022965	0.0238678	0.0169871	0.0131688	0.0141616	0.00424441	0.00828826	0.00335537	0.0142455	0.0109806	0.0474233	0.00798314	0.0140866	0.0424391	0.0410512
ENSG00000081181	ARG2	0.00609192	0.00360148	0.0041927	0.0044082	0.00617824	0.0331586	0.00511493	0.00288184	0.00496759	0.00302672	0.0059669	0.0036012	0.00379481	0.0208864	0.00574148	0.00242431	0.00423224	0.00327463	0.00493843	0.00523075	0.0162596	0.00491985
ENSG00000081189	MEF2C	0.548681	0.438625	0.0115253	0.583873	0.925813	0.0100031	0.780618	1.01546	0.0131887	0.0131402	1.13461	0.0141465	0.294161	0.410522	0.12089	0.0121524	0.549441	0.987303	0.0354246	0.0108248	0.659401	0.0177793
ENSG00000081237	PTPRC	2.34079	1.98332	1.70871	2.01405	1.87631	1.33975	1.73538	2.15428	1.86879	1.75258	1.60115	2.07092	1.94586	1.57967	1.4309	1.66552	2.42865	1.30556	1.78881	1.9146	1.33848	2.50847
ENSG00000081248	CACNA1S	8.72543e-05	4.82562e-05	2.12179e-05	7.19915e-05	7.44985e-05	0.000126922	0	8.12748e-05	7.08631e-05	8.02308e-05	9.93849e-05	6.56879e-05	0	9.15513e-05	0.000138414	5.48736e-05	9.43272e-05	0.000189267	5.8986e-05	0.00015674	0	6.13016e-05
ENSG00000081277	PKP1	0	7.31507e-06	2.21374e-05	0	7.48002e-05	0	0	0	4.80461e-05	1.24189e-05	0	2.18926e-05	0	0	3.52121e-05	0	3.93202e-05	0	1.98465e-05	5.54675e-05	0	6.21694e-05
ENSG00000081307	UBA5	0.06621	0.0219647	0.0434339	0.0304537	0.061736	0.039331	0.245059	0.0638089	0.0569648	0.0485982	0.0378637	0.0686852	0.0237126	0.0556415	0.0181228	0.0527924	0.0466031	0.0948647	0.0601588	0.0730465	0.0928195	0.0737409
ENSG00000081320	STK17B	1.42014	1.24741	0.75454	1.36852	0.849063	0.676168	0.783108	1.53791	0.858289	0.799657	0.736334	0.699788	1.18368	0.880997	0.49259	0.668478	1.27287	1.0009	0.463715	1.09563	0.600311	1.12879
ENSG00000081377	CDC14B	0.0195793	0.00142746	0.0243533	0.00129638	0.0276272	0.00799711	0.0297654	0.00331564	0.0189778	0.0247723	0.0120371	0.0366955	0.00291887	0.00869284	0.00266723	0.014302	0.00283534	0.00380533	0.0062202	0.0135918	0.0395284	0.0415469
ENSG00000081386	ZNF510	0.0476547	0.0154333	0.0395521	0.0205875	0.0519298	0.0207522	0.0481502	0.0387389	0.0514575	0.037728	0.0389832	0.0399962	0.0123209	0.0370535	0.00570353	0.0328655	0.0186409	0.0335946	0.030869	0.0439841	0.0854054	0.0863071
ENSG00000081479	LRP2	0.000256523	0.000361191	0.000205632	0.000180421	0.000412327	0.000340351	0	0.000592293	0.000211448	0.000366152	0.000131022	0.000422435	0.000357598	0.000689489	0.000165898	0.000368288	0.000313234	0.000688011	0.000240357	0.000244939	0.00271395	0.00037601
ENSG00000081665	ZNF506	0.159285	0.0329814	0.17504	0.0566097	0.20054	0.120788	0.125852	0.105206	0.207309	0.139572	0.161679	0.147171	0.0415783	0.17409	0.0381758	0.0944228	0.0777943	0.155705	0.120511	0.18648	0.181289	0.271083
ENSG00000081692	JMJD4	0.00898237	0.00266214	0.00685939	0.00586324	0.00752331	0.00190834	0.00582358	0.00610967	0.00827054	0.00522133	0.00560572	0.00575201	0.00113492	0.00238088	0.00110678	0.00602096	0.00414624	0.00662844	0.00519193	0.00306621	0.0098284	0.0164308
ENSG00000081721	DUSP12	0.0161599	0.00692856	0.0106375	0.00649578	0.0139785	0.00900249	0.0386406	0.0183365	0.0125754	0.0115953	0.00875344	0.0174587	0.00916944	0.0182514	0.010266	0.0116879	0.0124782	0.00835836	0.0155552	0.0143325	0.0150465	0.011467
ENSG00000081760	AACS	0.0395999	0.020171	0.0254041	0.0235028	0.0295187	0.0268676	0.094356	0.0369395	0.0303636	0.0242403	0.0136633	0.0307042	0.0173366	0.0277897	0.0166385	0.0264618	0.0111357	0.0978813	0.0319063	0.034069	0.0717744	0.0442419
ENSG00000081791	DELE1	0.13566	0.0827815	0.0599176	0.0924067	0.0976071	0.0512781	0.0934582	0.129141	0.0663029	0.069459	0.0593833	0.0762011	0.0693099	0.0785896	0.0756441	0.0605132	0.139066	0.0753256	0.0669929	0.0621557	0.0987768	0.104409
ENSG00000081800	SLC13A1	0	5.4755e-05	6.56959e-05	0.000109237	7.47624e-05	8.60531e-05	0	8.962e-05	2.4597e-05	3.79705e-05	4.50902e-05	5.58131e-05	0.000101748	0.000252859	0.000139562	5.84931e-05	7.4253e-05	0	7.87312e-05	5.5027e-05	0.000879542	0
ENSG00000081803	CADPS2	0.00111431	0.000755548	0.000945018	0.000802164	0.00105262	0.000338521	0.0148128	0.00161816	0.000744725	0.000773269	0.000586515	0.000794633	0.000938811	0.00086413	0.000595069	0.0004511	0.00090352	0.00206461	0.000826691	0.000490256	0.000854218	0.000870284
ENSG00000081818	PCDHB4	0	0	1.08095e-05	0	0	0	0	0	2.47526e-05	1.24152e-05	4.40727e-05	1.07126e-05	0	0	0	0	0	0	0	0	0	0
ENSG00000081842	PCDHA6	0.000339724	0.000187812	0.000181028	0.000180355	0.00032289	0.000250959	0.000363642	0.000243591	0.000167526	0.000152229	0.000219627	0.000123061	0.000207133	0.000265057	0	0.00011469	9.38583e-05	0.000507957	0.000179	0.00019257	0.000882279	0.000466888
ENSG00000081853	PCDHGA2	0.0157808	0.00391892	0.00959503	0.00269751	0.0414748	0.00238537	0.0287793	0.00625582	0.00780619	0.00933463	0.00763803	0.0155289	0.00386043	0.00760529	0.00380205	0.00424282	0.00365123	0.0640971	0.0237375	0.0040365	0.0746423	0.0106283
ENSG00000081870	HSPB11	0.0639843	0.0258091	0.0332736	0.0413816	0.0555607	0.011748	0.124764	0.058932	0.0415184	0.0397024	0.0331239	0.0719723	0.0213163	0.0240157	0.0117742	0.0355421	0.0553942	0.0761243	0.0600943	0.0331816	0.0779028	0.0733598
ENSG00000081913	PHLPP1	0.244501	0.224951	0.0587332	0.116992	0.151563	0.142252	0.200781	0.543822	0.0978014	0.0984051	0.161439	0.12454	0.364454	0.270263	0.281969	0.0727358	0.172549	0.256898	0.113692	0.153015	0.570919	0.0939476
ENSG00000081923	ATP8B1	0.0461421	0.0215876	0.0153379	0.0316982	0.0672059	0.00691103	0.0223074	0.0568981	0.0213268	0.0165505	0.0624344	0.0194709	0.0130411	0.0260695	0.00917116	0.0171168	0.0242658	0.0452562	0.01799	0.00752832	0.0380559	0.0385624
ENSG00000081985	IL12RB2	0.0496341	0.00188422	0.00720052	0.00355449	0.0208912	0.0283691	0.132459	0.00682386	0.00710798	0.0540113	0.00287151	0.0554476	0.0066885	0.00710753	0.00494311	0.271272	0.00516229	0.00892174	0.248024	0.0359951	0.126469	0.010524
ENSG00000082014	SMARCD3	0.1601	0.16441	0.0187951	0.198286	0.00996394	0.0158626	0.0135633	0.0441207	0.0585886	0.0182771	0.00234437	0.0104304	0.104026	0.00432121	0.0541308	0.0299401	0.0437287	0.0167873	0.00593333	0.0203353	0.0154417	0.055749
ENSG00000082068	WDR70	0.756282	0.522304	0.425944	0.570192	0.60097	0.243373	0.676424	0.811067	0.51435	0.481216	0.443936	0.504883	0.34187	0.333648	0.233232	0.442814	0.716091	0.752694	0.407451	0.356635	0.664239	0.767595
ENSG00000082074	FYB1	1.37794	0.934979	1.23083	1.36075	0.322437	0.51866	0.617965	0.839686	1.30885	1.14211	0.0536102	1.0085	0.529023	0.106246	0.339979	0.457351	1.35527	0.488814	0.729896	0.792468	0.250779	2.0733
ENSG00000082126	MPP4	0.0016057	0.000909951	0.000643318	0.000875509	0.000988991	0.000148587	0.00214906	0.00123857	0.000932835	0.000746868	0.000524579	0.00127356	0.000286391	0.000530121	0	0.000342472	0.000927578	0.00205869	0.000776383	0.00078869	0.0058544	0.000905241
ENSG00000082146	STRADB	0.0337123	0.0099334	0.0243024	0.0167654	0.0300905	0.00597817	0.0314354	0.0233715	0.026673	0.0199412	0.0403081	0.0175677	0.00711985	0.0102005	0.0048541	0.0124199	0.0194404	0.0160432	0.0146635	0.0136	0.0577335	0.0507476
ENSG00000082153	BZW1	0.378076	0.31417	0.160366	0.17364	0.263761	0.164338	0.309876	0.405666	0.237763	0.197975	0.203075	0.296121	0.466209	0.259561	0.243566	0.2609	0.29109	0.217474	0.320994	0.263545	0.307393	0.129952
ENSG00000082175	PGR	8.2254e-05	0.000109904	6.71835e-05	0.00012652	0.000274294	8.63693e-05	0	0.000264086	0.000124019	6.86466e-05	0	1.11185e-05	0.000214339	0.000169877	6.82984e-05	5.32574e-05	0.000111955	0.000184522	8.03634e-05	0.000108539	0	0.000125692
ENSG00000082196	C1QTNF3	0.0246394	0.0066124	0.0218626	0.00681655	0.0370859	0.01039	0.0456191	0.0209352	0.0300506	0.0230827	0.02322	0.0265025	0.005564	0.0230191	0.00303458	0.0220211	0.00976164	0.0254668	0.0259344	0.0198716	0.0744109	0.0434311
ENSG00000082212	ME2	0.209818	0.107051	0.0894633	0.214648	0.139675	0.0328781	0.218816	0.199803	0.11738	0.0992477	0.0998642	0.128551	0.0627334	0.054922	0.0617315	0.0950487	0.242701	0.15675	0.123354	0.0546955	0.170296	0.214165
ENSG00000082213	C5orf22	0.0300031	0.00866947	0.0199827	0.0257651	0.0240432	0.0108321	0.0429141	0.0252461	0.0253516	0.0205962	0.014402	0.0260505	0.00583086	0.00787191	0.00785712	0.0193602	0.0279508	0.0217937	0.0262838	0.0166791	0.0406649	0.0570899
ENSG00000082258	CCNT2	0.345187	0.258697	0.171902	0.215675	0.294248	0.151261	0.418916	0.419354	0.216147	0.209037	0.192319	0.249977	0.320932	0.284873	0.247407	0.182133	0.336008	0.341157	0.210973	0.297666	0.309863	0.287503
ENSG00000082269	FAM135A	0.214318	0.160034	0.0682396	0.218627	0.168817	0.0300175	0.113593	0.461542	0.0937413	0.0750605	0.124867	0.0740507	0.0749729	0.126782	0.0454435	0.07212	0.182922	0.100997	0.0407612	0.061604	0.263145	0.160949
ENSG00000082293	COL19A1	0.204317	0.0129585	0.0123643	0.0149108	0.712132	0.00857036	0.16717	0.0312661	0.0139495	0.0148432	1.36622	0.0133031	0.0192537	0.70726	0.0177485	0.0117501	0.0175604	0.0437018	0.0118369	0.0122223	0.0438983	0.0201625
ENSG00000082397	EPB41L3	0.428283	0.577369	0.0360872	0.349702	0.011752	0.0168981	0.0265292	0.542229	0.0115778	0.00854425	0.00705444	0.00829726	0.54865	0.0101698	0.359041	0.00724367	0.635945	0.0518153	0.00719729	0.0118148	0.0553223	0.0223278
ENSG00000082438	COBLL1	0.134662	0.00584903	0.00407931	0.0063306	0.84416	0.0043852	0.624589	0.0177837	0.00477163	0.00461453	0.74646	0.00564661	0.0117739	0.730814	0.0135137	0.00437888	0.00803229	1.21308	0.0076721	0.00492854	0.235971	0.00523256
ENSG00000082458	DLG3	0.0301322	0.000930737	0.013733	0.00144893	0.0207269	0.0138077	0.057213	0.0100529	0.0220189	0.0406331	0.00876929	0.0659062	0.00695036	0.0125644	0.00230217	0.0372595	0.00296412	0.0048282	0.0425839	0.0675207	0.0260615	0.0267639
ENSG00000082482	KCNK2	0.000344561	0.000226865	0.000133957	0.000231613	0.00029602	0.000126271	0	0.000509139	0.000190624	0.000151487	0.000196625	0.000145847	9.93531e-05	0.000266907	0.000209523	0.000222002	0.000374149	0.000351335	9.96279e-05	0.00016702	0	0.000309269
ENSG00000082497	SERTAD4	0	1.38848e-05	1.13492e-05	0	0	0	0	0	0	6.5924e-06	0	0	5.55204e-05	0	0	0	0	0	0	0	0	0
ENSG00000082512	TRAF5	0.20548	0.0246312	0.117156	0.0252853	0.447447	0.080792	0.145261	0.121904	0.172913	0.194715	0.329173	0.178085	0.045468	0.192515	0.0450586	0.20255	0.042825	0.0739979	0.167208	0.118205	0.264406	0.24678
ENSG00000082515	MRPL22	0.0395595	0.0150463	0.0239465	0.0211782	0.0348024	0.0272992	0.145697	0.0400871	0.0308257	0.0286156	0.0223608	0.0473037	0.0240448	0.0398971	0.0168545	0.025308	0.0316275	0.0660285	0.043697	0.0549969	0.0630593	0.0346106
ENSG00000082516	GEMIN5	0.0479906	0.0150936	0.0322125	0.0284534	0.0440345	0.0159396	0.04313	0.0454628	0.0441257	0.0311959	0.0333534	0.0339137	0.00812555	0.0231067	0.00709161	0.0252816	0.0357615	0.0465135	0.027139	0.0231377	0.0722689	0.0679201
ENSG00000082556	OPRK1	8.4977e-05	2.17019e-05	0	3.603e-05	0	0	0	8.21363e-05	2.35054e-05	2.51433e-05	4.43778e-05	3.30818e-05	0	0	0	0	0	0.00162716	0	0	0	0
ENSG00000082641	NFE2L1	0.0725586	0.0438491	0.0261226	0.0618641	0.0570009	0.0225631	0.120333	0.0813314	0.0301857	0.0341045	0.023418	0.0370042	0.0374347	0.0440288	0.0428436	0.0296635	0.109403	0.0651623	0.0369348	0.0353689	0.0751843	0.0464213
ENSG00000082684	SEMA5B	8.40789e-05	0.000118178	5.38978e-05	0.000109634	7.53787e-05	0.000128715	0	0.000419701	0.000169535	8.2562e-05	0.000129817	5.33786e-05	0.000412623	8.7228e-05	0.000177137	0.000165485	0.0001124	0.000545525	2.04337e-05	0.00013842	0	0.000188435
ENSG00000082701	GSK3B	0.660116	0.469332	0.297444	0.554265	0.458494	0.250407	0.64739	0.615428	0.392025	0.387194	0.295214	0.470737	0.318221	0.372053	0.319644	0.394172	0.586388	0.490364	0.449423	0.384174	0.658695	0.623438
ENSG00000082781	ITGB5	0.00553428	0.00338647	0.00186243	0.00495351	0.00199658	0.00122507	0.00752349	0.0508714	0.00189737	0.00260665	0.000505485	0.00471085	0.00352097	0.000984178	0.00375333	0.000771187	0.00291412	0.00262245	0.00173169	0.00252441	0.0101864	0.00374292
ENSG00000082805	ERC1	0.839135	0.674798	0.536915	0.642931	0.699743	0.296061	1.17815	0.802687	0.633445	0.471171	0.45111	0.398184	0.534047	0.412686	0.356638	0.367479	0.571139	0.55583	0.290061	0.368177	0.814559	1.01853
ENSG00000082898	XPO1	0.458011	0.232493	0.285809	0.299092	0.465342	0.204399	0.571189	0.559266	0.354072	0.302941	0.302937	0.331267	0.233695	0.32546	0.138154	0.269508	0.394655	0.442514	0.266597	0.288727	0.530141	0.449167
ENSG00000082929	LINC01587	4.18265e-05	7.2966e-06	1.11778e-05	0	2.40734e-05	0	0	0	2.41166e-05	3.18126e-05	2.07463e-05	1.12378e-05	0	0	0	0	0	0	0	0	0	6.08338e-05
ENSG00000082996	RNF13	0.621591	0.512238	0.187494	0.631057	0.370171	0.0602371	0.390419	0.588096	0.229082	0.220649	0.389626	0.238085	0.21641	0.120832	0.200687	0.210478	0.736448	0.459317	0.193046	0.11374	0.326916	0.399792
ENSG00000083067	TRPM3	0.00312318	0.00209968	0.000947931	0.00138829	0.00181428	0.000924551	0.0036178	0.00437153	0.0013937	0.00137679	0.00121019	0.00187731	0.00269803	0.00135659	0.000873448	0.00140438	0.0015931	0.00295901	0.0017398	0.00151483	0.00174269	0.00175786
ENSG00000083093	PALB2	0.0223096	0.00675756	0.0123068	0.0184635	0.0172278	0.00408111	0.0281886	0.02499	0.0182773	0.0120066	0.0126387	0.0145048	0.00393173	0.00866693	0.00427404	0.0142183	0.0191986	0.0227747	0.0130668	0.00817924	0.0298477	0.0322597
ENSG00000083097	DOP1A	0.310608	0.163635	0.186454	0.217911	0.285998	0.0807038	0.288564	0.405661	0.23638	0.194473	0.190829	0.20269	0.100946	0.130012	0.0681485	0.150874	0.283421	0.341427	0.172576	0.136896	0.277998	0.293835
ENSG00000083099	LYRM2	0.0290115	0.0171964	0.0169821	0.0196951	0.0295781	0.008641	0.0294889	0.0310744	0.0235986	0.0166359	0.0170883	0.020221	0.0155991	0.0211744	0.0153824	0.0126238	0.026616	0.0201261	0.0173065	0.0133459	0.0364743	0.0319705
ENSG00000083123	BCKDHB	0.153228	0.0291094	0.15324	0.0473176	0.179472	0.0526442	0.233289	0.140361	0.221476	0.137434	0.123831	0.160637	0.0241513	0.0723304	0.0142627	0.143938	0.0710586	0.221762	0.119594	0.0727638	0.286632	0.367912
ENSG00000083168	KAT6A	0.854525	0.417291	0.750378	0.478206	0.780077	0.694537	0.7804	0.643969	0.773008	0.794462	0.620769	0.716765	0.744581	0.802434	0.561624	0.560165	0.65273	0.527945	0.574504	1.06477	0.754476	1.09117
ENSG00000083223	TUT7	0.611352	0.467254	0.173182	0.585995	0.4163	0.14609	0.65944	0.438576	0.213814	0.278388	0.254704	0.351496	0.492959	0.382927	0.362188	0.261206	0.84648	0.279434	0.306429	0.409703	0.311949	0.294191
ENSG00000083290	ULK2	0.208009	0.158089	0.0647625	0.227923	0.0366228	0.0211378	0.111842	0.222172	0.0745031	0.0584346	0.00924091	0.0667537	0.0536159	0.0114846	0.0507135	0.0422032	0.488173	0.0485301	0.065102	0.0336083	0.150168	0.133097
ENSG00000083307	GRHL2	0.000547996	0.000276833	0.000295363	0.000107964	0.000512395	0.0003447	0.000363355	0.000583133	0.000390643	0.000542146	0.000238408	0.000988957	0.000415076	0.000707045	0.000314152	0.00050433	0.000357694	0.000894673	0.00105647	0.00082698	0.00175277	0.000558631
ENSG00000083312	TNPO1	0.325627	0.176597	0.181004	0.209164	0.290981	0.189688	0.445981	0.351912	0.23582	0.193725	0.2295	0.224675	0.296959	0.293261	0.244301	0.196098	0.293055	0.388015	0.219627	0.280464	0.425248	0.315635
ENSG00000083444	PLOD1	0.0508508	0.0450248	0.00249326	0.0533885	0.0117769	0.00254601	0.0321746	0.0470042	0.00538983	0.00298428	0.00817014	0.0239636	0.0231159	0.00535881	0.0187204	0.00531424	0.0453229	0.020787	0.036428	0.00529568	0.0130106	0.00469234
ENSG00000083454	P2RX5	0.0968333	0.00651999	0.015521	0.010913	0.418812	0.0102541	0.12463	0.0336536	0.0214776	0.0229481	0.355186	0.0182212	0.00815822	0.221227	0.00842652	0.0427365	0.00855999	0.0257009	0.0104187	0.013699	0.0696201	0.0305085
ENSG00000083457	ITGAE	0.0267448	0.0102705	0.00826541	0.0238653	0.0217358	0.00705387	0.0268374	0.0219156	0.0128959	0.0176682	0.0160154	0.0149727	0.0152043	0.00815522	0.0205686	0.0171053	0.0150189	0.0314563	0.0136172	0.0178163	0.0414871	0.0187349
[truncated: 39,014 more rows]

## Sheet: 7) Mean RLE subclust exprs
gene_id	symbol	11	7	0,1,10,12,2,3,4,5,6,8,9
[truncated: 40,609 more rows]

## Sheet: 8) Cluster 5,8 vs 10 DEGs
names	scores	logfoldchanges	pvals	pvals_adj	reference
[truncated: 40,609 more rows]
