# Supplementary material for: Anti-correlated feature selection prevents false discovery of subpopulations in scRNAseq
Source: Nat Commun. 2024 Jan 24;15:699. doi: 10.1038/s41467-023-43406-9 (PMC10808220; doi:10.1038/s41467-023-43406-9)
Supplement: Supplementary file 6 — Source Data [file 41467_2023_43406_MOESM6_ESM.zip]

Archive with 20 entries (20 files):
- source_data/1-million_PBMC_T1D_data.txt
- source_data/Fig1j,k.tsv
- source_data/Fig1l.tsv
- source_data/Fig2d,e.tsv
- source_data/Fig2d,e_statistics.tsv
- source_data/Fig3a,b_TabulaMurisSenis.txt
- source_data/Fig3d.tsv
- source_data/Fig3f_statistics.tsv
- source_data/Fig3f1.tsv
- source_data/Fig3f2.tsv
- source_data/FigS1a.tsv
- source_data/FigS1a_statistics.tsv
- source_data/FigS1b.tsv
- source_data/FigS1c.tsv
- source_data/FigS1d1.txt
- source_data/FigS1d2.txt
- source_data/FigS1d3.txt
- source_data/FigS3.tsv
- source_data/FigS4.tsv
- source_data/FigS5.txt
