# Supplementary material for: Anti-correlated feature selection prevents false discovery of subpopulations in scRNAseq
Source: Nat Commun. 2024 Jan 24;15:699. doi: 10.1038/s41467-023-43406-9 (PMC10808220; doi:10.1038/s41467-023-43406-9)
Supplement: Supplementary file 6 — Source Data [file 41467_2023_43406_MOESM6_ESM.zip › source_data/1-million_PBMC_T1D_data.txt]

All data associated with the 1-million PBMC analysis are available in the AnnData format at the Figshare link:
https://figshare.com/articles/dataset/Re-processed_T1D_ctrls_1-million_PBMCs_in_AnnData_format/22651825
