# Supplementary material for: Anti-correlated feature selection prevents false discovery of subpopulations in scRNAseq
Source: Nat Commun. 2024 Jan 24;15:699. doi: 10.1038/s41467-023-43406-9 (PMC10808220; doi:10.1038/s41467-023-43406-9)
Supplement: Supplementary file 6 — Source Data [file 41467_2023_43406_MOESM6_ESM.zip › source_data/Fig1j,k.tsv]

iteration	method	max_recursion_depth	avg_recursion_depth	total_number_of_groups
0	anti_cor	0	0.0	8
1	anti_cor	0	0.0	7
0	brennecke	1	0.3	310
1	brennecke	1	0.7777777777777778	432
0	deviance	4	2.216517857142857	42
1	deviance	4	3.195483682983683	81
0	disp	3	1.461062271062271	96
1	disp	2	1.4672757413864135	116
0	disp_seurat	1	1.0	445
1	disp_seurat	1	1.0	505
0	m3_drop	1	1.0	445
1	m3_drop	1	1.0	505
0	zero_inf	5	2.603968253968254	69
1	zero_inf	6	3.7896254611684492	134
