# Supplementary material for: Anti-correlated feature selection prevents false discovery of subpopulations in scRNAseq
Source: Nat Commun. 2024 Jan 24;15:699. doi: 10.1038/s41467-023-43406-9 (PMC10808220; doi:10.1038/s41467-023-43406-9)
Supplement: Supplementary file 6 — Source Data [file 41467_2023_43406_MOESM6_ESM.zip › source_data/Fig1l.tsv]

	iteration	method	K-estimate	Silhoette K-estimate	Louvain	Affinity_propagation
1_anti_cor	1	anti_cor	1	1	1	1
1_brennecke	1	brennecke	6	15	6	8
1_deviance	1	deviance	8	15	4	87
1_disp	1	disp	7	15	4	111
1_disp_seurat	1	disp_seurat	7	15	4	61
1_m3_drop	1	m3_drop	6	15	5	124
1_zero_inf	1	zero_inf	8	15	4	87
10_anti_cor	10	anti_cor	1	1	1	1
10_brennecke	10	brennecke	6	15	4	8
10_deviance	10	deviance	8	15	4	94
10_disp	10	disp	6	15	5	111
10_disp_seurat	10	disp_seurat	7	15	4	75
10_m3_drop	10	m3_drop	7	15	6	121
10_zero_inf	10	zero_inf	8	15	4	98
11_anti_cor	11	anti_cor	1	1	1	1
11_brennecke	11	brennecke	6	15	5	6
11_deviance	11	deviance	8	15	4	95
11_disp	11	disp	7	15	5	1
11_disp_seurat	11	disp_seurat	7	15	4	70
11_m3_drop	11	m3_drop	7	15	7	122
11_zero_inf	11	zero_inf	8	15	4	1
12_anti_cor	12	anti_cor	1	1	1	1
12_brennecke	12	brennecke	6	15	6	1
12_deviance	12	deviance	8	15	4	1
12_disp	12	disp	7	15	5	1
12_disp_seurat	12	disp_seurat	6	15	4	69
12_m3_drop	12	m3_drop	7	15	6	122
12_zero_inf	12	zero_inf	8	15	4	1
13_anti_cor	13	anti_cor	1	1	1	1
13_brennecke	13	brennecke	6	15	6	7
13_deviance	13	deviance	8	15	4	92
13_disp	13	disp	7	15	4	1
13_disp_seurat	13	disp_seurat	7	15	3	70
13_m3_drop	13	m3_drop	6	15	7	1
13_zero_inf	13	zero_inf	8	15	4	94
14_anti_cor	14	anti_cor	1	1	1	1
14_brennecke	14	brennecke	6	15	6	8
14_deviance	14	deviance	8	15	4	86
14_disp	14	disp	7	15	4	1
14_disp_seurat	14	disp_seurat	7	15	4	68
14_m3_drop	14	m3_drop	7	15	7	121
14_zero_inf	14	zero_inf	8	15	4	88
15_anti_cor	15	anti_cor	1	1	1	1
15_brennecke	15	brennecke	6	15	7	8
15_deviance	15	deviance	8	15	4	1
15_disp	15	disp	6	15	4	117
15_disp_seurat	15	disp_seurat	7	15	3	76
15_m3_drop	15	m3_drop	6	15	6	119
15_zero_inf	15	zero_inf	8	15	4	86
16_anti_cor	16	anti_cor	1	1	1	1
16_brennecke	16	brennecke	6	15	5	1
16_deviance	16	deviance	8	15	4	80
16_disp	16	disp	7	15	4	116
16_disp_seurat	16	disp_seurat	7	15	3	1
16_m3_drop	16	m3_drop	7	15	7	124
16_zero_inf	16	zero_inf	8	15	4	1
17_anti_cor	17	anti_cor	1	1	1	1
17_brennecke	17	brennecke	6	15	8	1
17_deviance	17	deviance	8	15	4	1
17_disp	17	disp	6	15	4	111
17_disp_seurat	17	disp_seurat	6	15	4	69
17_m3_drop	17	m3_drop	7	15	6	124
17_zero_inf	17	zero_inf	8	15	4	91
18_anti_cor	18	anti_cor	1	1	1	1
18_brennecke	18	brennecke	7	15	5	1
18_deviance	18	deviance	8	15	4	91
18_disp	18	disp	7	15	4	114
18_disp_seurat	18	disp_seurat	7	15	4	1
18_m3_drop	18	m3_drop	7	15	5	116
18_zero_inf	18	zero_inf	8	15	4	89
19_anti_cor	19	anti_cor	1	1	1	1
19_brennecke	19	brennecke	6	15	5	7
19_deviance	19	deviance	8	15	4	77
19_disp	19	disp	7	15	4	114
19_disp_seurat	19	disp_seurat	7	15	4	73
19_m3_drop	19	m3_drop	7	15	6	123
19_zero_inf	19	zero_inf	8	15	4	79
2_anti_cor	2	anti_cor	1	1	1	1
2_brennecke	2	brennecke	6	15	5	9
2_deviance	2	deviance	8	15	4	83
2_disp	2	disp	7	15	4	110
2_disp_seurat	2	disp_seurat	7	15	4	59
2_m3_drop	2	m3_drop	6	15	6	116
2_zero_inf	2	zero_inf	8	15	4	83
20_anti_cor	20	anti_cor	1	1	1	1
20_brennecke	20	brennecke	6	15	5	9
20_deviance	20	deviance	8	15	4	1
20_disp	20	disp	7	15	3	112
20_disp_seurat	20	disp_seurat	7	15	4	1
20_m3_drop	20	m3_drop	7	15	5	1
20_zero_inf	20	zero_inf	8	15	3	90
3_anti_cor	3	anti_cor	1	1	1	1
3_brennecke	3	brennecke	6	15	6	6
3_deviance	3	deviance	8	15	4	86
3_disp	3	disp	7	15	4	109
3_disp_seurat	3	disp_seurat	7	15	4	1
3_m3_drop	3	m3_drop	6	15	5	1
3_zero_inf	3	zero_inf	8	15	3	87
4_anti_cor	4	anti_cor	1	1	1	1
4_brennecke	4	brennecke	6	15	5	7
4_deviance	4	deviance	8	15	4	1
4_disp	4	disp	6	15	4	110
4_disp_seurat	4	disp_seurat	7	15	3	75
4_m3_drop	4	m3_drop	7	15	6	120
4_zero_inf	4	zero_inf	8	15	4	88
5_anti_cor	5	anti_cor	1	1	1	1
5_brennecke	5	brennecke	6	15	5	8
5_deviance	5	deviance	8	15	4	86
5_disp	5	disp	6	15	4	107
5_disp_seurat	5	disp_seurat	7	15	4	71
5_m3_drop	5	m3_drop	7	15	7	120
5_zero_inf	5	zero_inf	8	15	4	89
6_anti_cor	6	anti_cor	1	1	1	1
6_brennecke	6	brennecke	6	15	6	9
6_deviance	6	deviance	8	15	4	86
6_disp	6	disp	6	15	4	114
6_disp_seurat	6	disp_seurat	7	15	4	63
6_m3_drop	6	m3_drop	6	15	6	123
6_zero_inf	6	zero_inf	8	15	5	89
7_anti_cor	7	anti_cor	1	1	1	1
7_brennecke	7	brennecke	6	15	4	8
7_deviance	7	deviance	8	15	3	94
7_disp	7	disp	7	15	4	109
7_disp_seurat	7	disp_seurat	7	15	4	62
7_m3_drop	7	m3_drop	6	15	6	122
7_zero_inf	7	zero_inf	8	15	3	94
8_anti_cor	8	anti_cor	1	1	1	1
8_brennecke	8	brennecke	6	15	6	9
8_deviance	8	deviance	8	15	4	81
8_disp	8	disp	7	15	4	117
8_disp_seurat	8	disp_seurat	7	15	3	69
8_m3_drop	8	m3_drop	6	15	5	120
8_zero_inf	8	zero_inf	8	15	4	79
9_anti_cor	9	anti_cor	1	1	1	1
9_brennecke	9	brennecke	6	15	7	7
9_deviance	9	deviance	8	15	4	1
9_disp	9	disp	7	15	4	117
9_disp_seurat	9	disp_seurat	7	15	4	70
9_m3_drop	9	m3_drop	6	15	7	5
9_zero_inf	9	zero_inf	8	15	4	81
