# Supplementary material for: Anti-correlated feature selection prevents false discovery of subpopulations in scRNAseq
Source: Nat Commun. 2024 Jan 24;15:699. doi: 10.1038/s41467-023-43406-9 (PMC10808220; doi:10.1038/s41467-023-43406-9)
Supplement: Supplementary file 6 — Source Data [file 41467_2023_43406_MOESM6_ESM.zip › source_data/Fig2d,e.tsv]

iteration	method	avg_recursion_depth	total_number_of_groups
0	anti_cor	1.025	28
1	anti_cor	0.1	11
2	anti_cor	1.091666667	41
3	anti_cor	0.25	16
0	brennecke	1.422334558	938
1	brennecke	1	450
2	brennecke	1.553203295	1065
3	brennecke	1.122209821	933
0	deviance	3.490953491	181
1	deviance	2.825604396	91
2	deviance	3.766355625	256
3	deviance	3.166489869	131
0	disp	2.381180758	298
1	disp	1.715301365	114
2	disp	1.911896817	347
3	disp	2.025973526	221
0	disp_seurat	1.625	1031
1	disp_seurat	1	450
2	disp_seurat	1.2	1221
3	disp_seurat	1.713358071	1051
0	m3_drop	1.714285714	1037
1	m3_drop	1	450
2	m3_drop	1.625	1227
3	m3_drop	1.25	1062
0	zero_inf	3.479697325	179
1	zero_inf	2.94090458	114
2	zero_inf	4.068139418	303
3	zero_inf	3.180080997	228
