# Supplementary material for: Anti-correlated feature selection prevents false discovery of subpopulations in scRNAseq
Source: Nat Commun. 2024 Jan 24;15:699. doi: 10.1038/s41467-023-43406-9 (PMC10808220; doi:10.1038/s41467-023-43406-9)
Supplement: Supplementary file 6 — Source Data [file 41467_2023_43406_MOESM6_ESM.zip › source_data/Fig2d,e_statistics.tsv]

metric	comparison	diff	p adj	main_effects_f	main_effects_p
max_recursion_depth	brennecke-anti_cor	4.44089209850063e-16	1	34.3714285714286	8.32677283093416e-10
max_recursion_depth	deviance-anti_cor	4.25	1.26570615988086e-07	34.3714285714286	8.32677283093416e-10
max_recursion_depth	disp-anti_cor	1.5	0.04643712988552	34.3714285714286	8.32677283093416e-10
max_recursion_depth	disp_seurat-anti_cor	6.66133814775094e-16	1	34.3714285714286	8.32677283093416e-10
max_recursion_depth	m3_drop-anti_cor	6.66133814775094e-16	1	34.3714285714286	8.32677283093416e-10
max_recursion_depth	zero_inf-anti_cor	3.75	1.00566564464888e-06	34.3714285714286	8.32677283093416e-10
max_recursion_depth	deviance-brennecke	4.25	1.26570615988086e-07	34.3714285714286	8.32677283093416e-10
max_recursion_depth	disp-brennecke	1.5	0.0464371298855203	34.3714285714286	8.32677283093416e-10
max_recursion_depth	disp_seurat-brennecke	2.22044604925031e-16	1	34.3714285714286	8.32677283093416e-10
max_recursion_depth	m3_drop-brennecke	2.22044604925031e-16	1	34.3714285714286	8.32677283093416e-10
max_recursion_depth	zero_inf-brennecke	3.75	1.00566564464888e-06	34.3714285714286	8.32677283093416e-10
max_recursion_depth	disp-deviance	-2.75	9.92297188492364e-05	34.3714285714286	8.32677283093416e-10
max_recursion_depth	disp_seurat-deviance	-4.25	1.26570615988086e-07	34.3714285714286	8.32677283093416e-10
max_recursion_depth	m3_drop-deviance	-4.25	1.26570615988086e-07	34.3714285714286	8.32677283093416e-10
max_recursion_depth	zero_inf-deviance	-0.500000000000001	0.922546267216651	34.3714285714286	8.32677283093416e-10
max_recursion_depth	disp_seurat-disp	-1.5	0.0464371298855202	34.3714285714286	8.32677283093416e-10
max_recursion_depth	m3_drop-disp	-1.5	0.0464371298855202	34.3714285714286	8.32677283093416e-10
max_recursion_depth	zero_inf-disp	2.25	0.00118216182995923	34.3714285714286	8.32677283093416e-10
max_recursion_depth	m3_drop-disp_seurat	0	1	34.3714285714286	8.32677283093416e-10
max_recursion_depth	zero_inf-disp_seurat	3.75	1.00566564464888e-06	34.3714285714286	8.32677283093416e-10
max_recursion_depth	zero_inf-m3_drop	3.75	1.00566564464888e-06	34.3714285714286	8.32677283093416e-10
avg_recursion_depth	brennecke-anti_cor	0.657770252066137	0.240493677815746	30.866177031081	2.26555726566922e-09
avg_recursion_depth	deviance-anti_cor	2.69568417857298	4.40219524167063e-08	30.866177031081	2.26555726566922e-09
avg_recursion_depth	disp-anti_cor	1.39192145000806	0.000777569880455409	30.866177031081	2.26555726566922e-09
avg_recursion_depth	disp_seurat-anti_cor	0.767922850958565	0.117534453871909	30.866177031081	2.26555726566922e-09
avg_recursion_depth	m3_drop-anti_cor	0.780654761904762	0.107539010122473	30.866177031081	2.26555726566922e-09
avg_recursion_depth	zero_inf-anti_cor	2.80053891365287	2.25925294028428e-08	30.866177031081	2.26555726566922e-09
avg_recursion_depth	deviance-brennecke	2.03791392650684	4.35477273896812e-06	30.866177031081	2.26555726566922e-09
avg_recursion_depth	disp-brennecke	0.734151197941926	0.147942072402081	30.866177031081	2.26555726566922e-09
avg_recursion_depth	disp_seurat-brennecke	0.110152598892428	0.999572948062549	30.866177031081	2.26555726566922e-09
avg_recursion_depth	m3_drop-brennecke	0.122884509838625	0.999202882649409	30.866177031081	2.26555726566922e-09
avg_recursion_depth	zero_inf-brennecke	2.14276866158673	1.99359018104861e-06	30.866177031081	2.26555726566922e-09
avg_recursion_depth	disp-deviance	-1.30376272856492	0.00163118329845346	30.866177031081	2.26555726566922e-09
avg_recursion_depth	disp_seurat-deviance	-1.92776132761441	1.00956778971151e-05	30.866177031081	2.26555726566922e-09
avg_recursion_depth	m3_drop-deviance	-1.91502941666822	1.11405948705068e-05	30.866177031081	2.26555726566922e-09
avg_recursion_depth	zero_inf-deviance	0.104854735079892	0.999678317589718	30.866177031081	2.26555726566922e-09
avg_recursion_depth	disp_seurat-disp	-0.623998599049497	0.292939104972632	30.866177031081	2.26555726566922e-09
avg_recursion_depth	m3_drop-disp	-0.611266688103301	0.314573070891742	30.866177031081	2.26555726566922e-09
avg_recursion_depth	zero_inf-disp	1.40861746364481	0.000675989462537108	30.866177031081	2.26555726566922e-09
avg_recursion_depth	m3_drop-disp_seurat	0.0127319109461965	0.999999998838233	30.866177031081	2.26555726566922e-09
avg_recursion_depth	zero_inf-disp_seurat	2.03261606269431	4.53237570108289e-06	30.866177031081	2.26555726566922e-09
avg_recursion_depth	zero_inf-m3_drop	2.01988415174811	4.99035024581485e-06	30.866177031081	2.26555726566922e-09
total_number_of_groups	brennecke-anti_cor	1.57929801194989	6.34541819088952e-09	33.5985170089813	1.03000101201387e-09
total_number_of_groups	deviance-anti_cor	0.859194168070447	0.00010248776916999	33.5985170089813	1.03000101201387e-09
total_number_of_groups	disp-anti_cor	1.02759707700315	8.05792674718475e-06	33.5985170089813	1.03000101201387e-09
total_number_of_groups	disp_seurat-anti_cor	1.61733375078897	4.12900458268695e-09	33.5985170089813	1.03000101201387e-09
total_number_of_groups	m3_drop-anti_cor	1.61962644844018	4.02434008339725e-09	33.5985170089813	1.03000101201387e-09
total_number_of_groups	zero_inf-anti_cor	0.960920200485755	2.16426643503409e-05	33.5985170089813	1.03000101201387e-09
total_number_of_groups	deviance-brennecke	-0.720103843879443	0.000923559955077757	33.5985170089813	1.03000101201387e-09
total_number_of_groups	disp-brennecke	-0.551700934946738	0.01344846385267	33.5985170089813	1.03000101201387e-09
total_number_of_groups	disp_seurat-brennecke	0.0380357388390804	0.999962754050877	33.5985170089813	1.03000101201387e-09
total_number_of_groups	m3_drop-brennecke	0.0403284364902934	0.999947461651244	33.5985170089813	1.03000101201387e-09
total_number_of_groups	zero_inf-brennecke	-0.618377811464135	0.00470085687710475	33.5985170089813	1.03000101201387e-09
total_number_of_groups	disp-deviance	0.168402908932705	0.894687319698528	33.5985170089813	1.03000101201387e-09
total_number_of_groups	disp_seurat-deviance	0.758139582718523	0.000503303809433309	33.5985170089813	1.03000101201387e-09
total_number_of_groups	m3_drop-deviance	0.760432280369736	0.000485269931495669	33.5985170089813	1.03000101201387e-09
total_number_of_groups	zero_inf-deviance	0.101726032415308	0.990344029558919	33.5985170089813	1.03000101201387e-09
total_number_of_groups	disp_seurat-disp	0.589736673785818	0.00740500355337881	33.5985170089813	1.03000101201387e-09
total_number_of_groups	m3_drop-disp	0.592029371437031	0.00714143347572405	33.5985170089813	1.03000101201387e-09
total_number_of_groups	zero_inf-disp	-0.0666768765173971	0.999040062427344	33.5985170089813	1.03000101201387e-09
total_number_of_groups	m3_drop-disp_seurat	0.00229269765121298	0.999999999998187	33.5985170089813	1.03000101201387e-09
total_number_of_groups	zero_inf-disp_seurat	-0.656413550303215	0.00256088546535627	33.5985170089813	1.03000101201387e-09
total_number_of_groups	zero_inf-m3_drop	-0.658706247954428	0.0024686138492539	33.5985170089813	1.03000101201387e-09
