# Supplementary material for: Anti-correlated feature selection prevents false discovery of subpopulations in scRNAseq
Source: Nat Commun. 2024 Jan 24;15:699. doi: 10.1038/s41467-023-43406-9 (PMC10808220; doi:10.1038/s41467-023-43406-9)
Supplement: Supplementary file 6 — Source Data [file 41467_2023_43406_MOESM6_ESM.zip › source_data/Fig3d.tsv]

Subjects	D_497	D_498	D_500	D_501	D_502	D_503	D_504	D_505	D_506	D_609	D_610	D_644	H_120	H_1334	H_2928	H_3060	H_3128	H_409	H_4119	H_4579	H_630	H_6625	H_7108	H_727
D_497	0	0.116174692	0.292714421	0.189620688	0.146851097	0.253174125	0.291858868	0.151147329	0.188530319	0.154413408	0.129854485	0.229172822	0.432875267	0.881636886	0.960927421	0.369265684	0.954624064	0.482856477	0.871853169	0.511450099	0.684226848	0.317241826	0.566461604	0.467657167
D_498	0.116174692	0	0.315984261	0.214390423	0.200920377	0.298172653	0.212093384	0.195481787	0.22583964	0.171012722	0.183424869	0.266785925	0.44270438	0.873125134	0.9612116	0.378140565	0.954909908	0.44519971	0.841965993	0.510430721	0.674502187	0.283044129	0.54020845	0.491502237
D_500	0.292714421	0.315984261	0	0.2594722	0.322028926	0.271650456	0.264561587	0.289829438	0.235970696	0.29451717	0.244310245	0.233244451	0.584366928	0.889396897	0.961418226	0.403766885	0.955152274	0.621519216	0.894735803	0.41389565	0.71207373	0.433838247	0.601306581	0.466195217
D_501	0.189620688	0.214390423	0.2594722	0	0.229835954	0.297368587	0.274394286	0.158723149	0.132941615	0.240201683	0.139456474	0.10770452	0.447943975	0.899128925	0.961299004	0.355281782	0.956793767	0.501260453	0.840883697	0.454298096	0.688136553	0.299401864	0.580236989	0.440609133
D_502	0.146851097	0.200920377	0.322028926	0.229835954	0	0.352900432	0.304565402	0.155432896	0.247893821	0.25511896	0.108608441	0.265261061	0.49040465	0.914152668	0.967688438	0.422683981	0.971566029	0.593401976	0.892468068	0.490552878	0.688071417	0.282748859	0.48205499	0.540063811
D_503	0.253174125	0.298172653	0.271650456	0.297368587	0.352900432	0	0.376437831	0.312944306	0.15604752	0.18291728	0.297358732	0.331182582	0.436688937	0.898808702	0.962871382	0.383878237	0.955461357	0.538054676	0.888588794	0.54215196	0.716891419	0.346100745	0.623676007	0.452140835
D_504	0.291858868	0.212093384	0.264561587	0.274394286	0.304565402	0.376437831	0	0.276382377	0.271233608	0.367039188	0.250514995	0.323244759	0.561918959	0.910093014	0.963339698	0.397275476	0.967215485	0.51693018	0.894137288	0.419150617	0.69089105	0.334030551	0.516924385	0.557883374
D_505	0.151147329	0.195481787	0.289829438	0.158723149	0.155432896	0.312944306	0.276382377	0	0.182800344	0.251128298	0.109966581	0.166209734	0.436791559	0.899215058	0.961334527	0.375748961	0.956847378	0.441228262	0.814157546	0.487494416	0.607216868	0.281401877	0.557761709	0.455642812
D_506	0.188530319	0.22583964	0.235970696	0.132941615	0.247893821	0.15604752	0.271233608	0.182800344	0	0.153469382	0.16331964	0.172749082	0.370346801	0.886575327	0.961178393	0.257500403	0.954850495	0.44348997	0.827709889	0.429386416	0.683683305	0.204992459	0.545213238	0.372233466
D_609	0.154413408	0.171012722	0.29451717	0.240201683	0.25511896	0.18291728	0.367039188	0.251128298	0.153469382	0	0.203618766	0.266044254	0.36740555	0.873770101	0.961380217	0.38241443	0.955109586	0.508152822	0.841784187	0.529869151	0.707439329	0.276302895	0.581505737	0.457894003
D_610	0.129854485	0.183424869	0.244310245	0.139456474	0.108608441	0.297358732	0.250514995	0.109966581	0.16331964	0.203618766	0	0.160217805	0.418213954	0.899116579	0.961377924	0.324431473	0.956647225	0.5087898	0.857916708	0.40282273	0.671774574	0.230978052	0.463170652	0.47118988
D_644	0.229172822	0.266785925	0.233244451	0.10770452	0.265261061	0.331182582	0.323244759	0.166209734	0.172749082	0.266044254	0.160217805	0	0.48026412	0.903195255	0.961175808	0.326467456	0.960987599	0.455004629	0.809107896	0.446285614	0.662495462	0.277922503	0.596485404	0.455930733
H_120	0.432875267	0.44270438	0.584366928	0.447943975	0.49040465	0.436688937	0.561918959	0.436791559	0.370346801	0.36740555	0.418213954	0.48026412	0	0.873569802	0.961297902	0.429954591	0.955249052	0.176620708	0.801130263	0.541005031	0.380364992	0.404724334	0.58349599	0.144238046
H_1334	0.881636886	0.873125134	0.889396897	0.899128925	0.914152668	0.898808702	0.910093014	0.899215058	0.886575327	0.873770101	0.899116579	0.903195255	0.873569802	0	0.447933152	0.89638937	0.858415395	0.87398683	0.876124899	0.879339866	0.911703953	0.873038036	0.881647346	0.876729189
H_2928	0.960927421	0.9612116	0.961418226	0.961299004	0.967688438	0.962871382	0.963339698	0.961334527	0.961178393	0.961380217	0.961377924	0.961175808	0.961297902	0.447933152	0	0.963612113	0.903475898	0.961302359	0.9197683	0.961186652	0.964975254	0.961204908	0.961815676	0.961251113
H_3060	0.369265684	0.378140565	0.403766885	0.355281782	0.422683981	0.383878237	0.397275476	0.375748961	0.257500403	0.38241443	0.324431473	0.326467456	0.429954591	0.89638937	0.963612113	0	0.955448684	0.437275843	0.761697747	0.451299518	0.70822143	0.226236933	0.46453399	0.40921551
H_3128	0.954624064	0.954909908	0.955152274	0.956793767	0.971566029	0.955461357	0.967215485	0.956847378	0.954850495	0.955109586	0.956647225	0.960987599	0.955249052	0.858415395	0.903475898	0.955448684	0	0.954996546	0.303780712	0.954915914	0.968842488	0.954894787	0.955478995	0.954850737
H_409	0.482856477	0.44519971	0.621519216	0.501260453	0.593401976	0.538054676	0.51693018	0.441228262	0.44348997	0.508152822	0.5087898	0.455004629	0.176620708	0.87398683	0.961302359	0.437275843	0.954996546	0	0.778284733	0.600350041	0.316436673	0.436004461	0.610807323	0.183356842
H_4119	0.871853169	0.841965993	0.894735803	0.840883697	0.892468068	0.888588794	0.894137288	0.814157546	0.827709889	0.841784187	0.857916708	0.809107896	0.801130263	0.876124899	0.9197683	0.761697747	0.303780712	0.778284733	0	0.838418347	0.895076381	0.71628591	0.871209901	0.837218869
H_4579	0.511450099	0.510430721	0.41389565	0.454298096	0.490552878	0.54215196	0.419150617	0.487494416	0.429386416	0.529869151	0.40282273	0.446285614	0.541005031	0.879339866	0.961186652	0.451299518	0.954915914	0.600350041	0.838418347	0	0.742761305	0.448040765	0.549183804	0.533317492
H_630	0.684226848	0.674502187	0.71207373	0.688136553	0.688071417	0.716891419	0.69089105	0.607216868	0.683683305	0.707439329	0.671774574	0.662495462	0.380364992	0.911703953	0.964975254	0.70822143	0.968842488	0.316436673	0.895076381	0.742761305	0	0.715265201	0.772252068	0.305703705
H_6625	0.317241826	0.283044129	0.433838247	0.299401864	0.282748859	0.346100745	0.334030551	0.281401877	0.204992459	0.276302895	0.230978052	0.277922503	0.404724334	0.873038036	0.961204908	0.226236933	0.954894787	0.436004461	0.71628591	0.448040765	0.715265201	0	0.458168589	0.530883763
H_7108	0.566461604	0.54020845	0.601306581	0.580236989	0.48205499	0.623676007	0.516924385	0.557761709	0.545213238	0.581505737	0.463170652	0.596485404	0.58349599	0.881647346	0.961815676	0.46453399	0.955478995	0.610807323	0.871209901	0.549183804	0.772252068	0.458168589	0	0.654033857
H_727	0.467657167	0.491502237	0.466195217	0.440609133	0.540063811	0.452140835	0.557883374	0.455642812	0.372233466	0.457894003	0.47118988	0.455930733	0.144238046	0.876729189	0.961251113	0.40921551	0.954850737	0.183356842	0.837218869	0.533317492	0.305703705	0.530883763	0.654033857	0
