# Supplementary material for: Anti-correlated feature selection prevents false discovery of subpopulations in scRNAseq
Source: Nat Commun. 2024 Jan 24;15:699. doi: 10.1038/s41467-023-43406-9 (PMC10808220; doi:10.1038/s41467-023-43406-9)
Supplement: Supplementary file 6 — Source Data [file 41467_2023_43406_MOESM6_ESM.zip › source_data/Fig3f_statistics.tsv]

metric	comparison	diff	p adj	main_effects_f	main_effects_p
max_recursion_depth	brennecke-anti_cor	2	0.006013824	81.22222222	4.54E-10
max_recursion_depth	deviance-anti_cor	7	3.45E-09	81.22222222	4.54E-10
max_recursion_depth	disp-anti_cor	2.666666667	0.000418957	81.22222222	4.54E-10
max_recursion_depth	disp_seurat-anti_cor	2.333333333	0.00154232	81.22222222	4.54E-10
max_recursion_depth	m3_drop-anti_cor	3	0.000121874	81.22222222	4.54E-10
max_recursion_depth	zero_inf-anti_cor	7.666666667	1.05E-09	81.22222222	4.54E-10
max_recursion_depth	deviance-brennecke	5	2.88E-07	81.22222222	4.54E-10
max_recursion_depth	disp-brennecke	0.666666667	0.725611326	81.22222222	4.54E-10
max_recursion_depth	disp_seurat-brennecke	0.333333333	0.985010058	81.22222222	4.54E-10
max_recursion_depth	m3_drop-brennecke	1	0.31211154	81.22222222	4.54E-10
max_recursion_depth	zero_inf-brennecke	5.666666667	5.83E-08	81.22222222	4.54E-10
max_recursion_depth	disp-deviance	-4.333333333	1.71E-06	81.22222222	4.54E-10
max_recursion_depth	disp_seurat-deviance	-4.666666667	6.85E-07	81.22222222	4.54E-10
max_recursion_depth	m3_drop-deviance	-4	4.53E-06	81.22222222	4.54E-10
max_recursion_depth	zero_inf-deviance	0.666666667	0.725611326	81.22222222	4.54E-10
max_recursion_depth	disp_seurat-disp	-0.333333333	0.985010058	81.22222222	4.54E-10
max_recursion_depth	m3_drop-disp	0.333333333	0.985010058	81.22222222	4.54E-10
max_recursion_depth	zero_inf-disp	5	2.88E-07	81.22222222	4.54E-10
max_recursion_depth	m3_drop-disp_seurat	0.666666667	0.725611326	81.22222222	4.54E-10
max_recursion_depth	zero_inf-disp_seurat	5.333333333	1.27E-07	81.22222222	4.54E-10
max_recursion_depth	zero_inf-m3_drop	4.666666667	6.85E-07	81.22222222	4.54E-10
total_number_of_groups	brennecke-anti_cor	2.727078718	4.53E-13	222.1906412	4.63E-13
total_number_of_groups	deviance-anti_cor	2.17133467	2.76E-11	222.1906412	4.63E-13
total_number_of_groups	disp-anti_cor	2.559847151	1.50E-12	222.1906412	4.63E-13
total_number_of_groups	disp_seurat-anti_cor	2.731273342	4.40E-13	222.1906412	4.63E-13
total_number_of_groups	m3_drop-anti_cor	2.730925489	4.41E-13	222.1906412	4.63E-13
total_number_of_groups	zero_inf-anti_cor	2.159159236	3.01E-11	222.1906412	4.63E-13
total_number_of_groups	deviance-brennecke	-0.555744048	0.000540108	222.1906412	4.63E-13
total_number_of_groups	disp-brennecke	-0.167231568	0.572465783	222.1906412	4.63E-13
total_number_of_groups	disp_seurat-brennecke	0.004194624	0.999999999	222.1906412	4.63E-13
total_number_of_groups	m3_drop-brennecke	0.00384677	0.999999999	222.1906412	4.63E-13
total_number_of_groups	zero_inf-brennecke	-0.567919482	0.000434152	222.1906412	4.63E-13
total_number_of_groups	disp-deviance	0.388512481	0.012842394	222.1906412	4.63E-13
total_number_of_groups	disp_seurat-deviance	0.559938672	0.000500851	222.1906412	4.63E-13
total_number_of_groups	m3_drop-deviance	0.559590819	0.000503991	222.1906412	4.63E-13
total_number_of_groups	zero_inf-deviance	-0.012175434	0.999999389	222.1906412	4.63E-13
total_number_of_groups	disp_seurat-disp	0.171426191	0.546374112	222.1906412	4.63E-13
total_number_of_groups	m3_drop-disp	0.171078338	0.54852895	222.1906412	4.63E-13
total_number_of_groups	zero_inf-disp	-0.400687914	0.010123673	222.1906412	4.63E-13
total_number_of_groups	m3_drop-disp_seurat	-0.000347853	1	222.1906412	4.63E-13
total_number_of_groups	zero_inf-disp_seurat	-0.572114106	0.000402875	222.1906412	4.63E-13
total_number_of_groups	zero_inf-m3_drop	-0.571766252	0.000405377	222.1906412	4.63E-13
