# Supplementary material for: Anti-correlated feature selection prevents false discovery of subpopulations in scRNAseq
Source: Nat Commun. 2024 Jan 24;15:699. doi: 10.1038/s41467-023-43406-9 (PMC10808220; doi:10.1038/s41467-023-43406-9)
Supplement: Supplementary file 6 — Source Data [file 41467_2023_43406_MOESM6_ESM.zip › source_data/Fig3f1.tsv]

cluster_manual	D_497	D_498	D_500	D_501	D_502	D_503	D_504	D_505	D_506	D_609	D_610	D_644	H_120	H_1334	H_2928	H_3060	H_3128	H_409	H_4119	H_4579	H_630	H_6625	H_7108	H_727
0	-9.576415069	-6.033985819	-9.431345044	2.413141105	-8.141784734	-11.87160919	-12.67884221	11.67102917	2.04405612	-11.27980811	-2.609229068	13.36350746	0.035815657	-9.536600995	-11.50107676	44.6195712	-12.04761855	10.39731404	17.35121627	-1.95726931	-5.105108029	29.35075395	-9.278256333	-2.092406695
1	-0.411043762	-1.322137256	0.769539461	-2.380518716	7.85266885	-1.65489367	-0.960254488	10.88632093	-3.602450014	1.722509526	2.938983021	1.142122588	13.67162726	-7.167671353	-8.119704034	-9.459189697	-9.11863576	0.467654659	-6.643980515	-6.301190284	15.84385126	-6.531184082	-7.4633016	12.318002
10	-12.56879937	-11.13389507	-15.05923218	-13.72019653	-15.29354346	-14.94620618	-19.75291971	-16.91026611	-11.54924026	-14.51365303	-17.78788955	-11.75043335	52.331475	-10.97956955	-13.62404861	-15.00396495	-14.64663408	65.30324539	-10.29652323	-15.65317576	132.1072549	-11.57397531	-11.90436245	48.2340841
11	-0.405130762	2.260985588	9.194961167	4.125274325	-1.719714356	0.870806804	-1.375013625	-0.278248346	3.397466553	2.278956775	-1.37293881	1.580358346	-2.410521848	-1.991428606	-2.561164601	-0.578046099	-2.529903972	-1.884531501	-2.232972479	-1.735960641	-2.318932511	2.633690295	-1.413934477	-0.744268949
12,21	3.617503512	0.473901197	25.00089961	6.002386832	-0.956878526	28.18893398	-7.88051444	-0.923328522	10.73867893	10.92210798	3.665334772	5.305275737	4.579971858	-15.4044618	-24.16539539	14.42224367	-27.09714668	-7.296961315	-18.8834848	1.31394278	-16.20845049	-4.959802666	-8.128295179	10.16783376
13,23,25	5.70834407	9.307466985	-16.03044758	-1.435129263	17.4217663	1.426024668	1.558050254	1.664297797	0.123583809	6.936119328	7.2538766	-12.54629798	1.708616588	-15.59504381	-19.17032633	9.837073506	-21.90311643	-6.58482856	-8.989149264	-12.94483309	-14.93502704	8.515500043	62.65991129	-6.764390829
14	4.503540912	-1.69708705	-4.571018238	2.130769691	10.48549435	0.326189218	-2.07709707	4.367464769	5.314337039	-0.662368854	4.642435254	1.022287096	-0.775424936	-4.950139246	-5.923217634	1.494780022	-6.440814757	1.657260878	-4.513344173	-2.207485266	-1.276355081	0.029895597	-4.625461982	0.837235527
15	-5.580072609	-5.014125036	-6.202946461	-6.023416441	-6.786663116	-6.759660834	-8.681348209	-7.063459522	-4.815373531	-6.328483352	-7.568435811	-5.180134927	-5.729524887	84.7236378	13.26684901	-6.413149373	35.25565783	-6.134501461	10.2823942	-6.745209534	-6.204127562	-5.340356942	-5.172547791	-4.431904574
16	1.102529741	-1.253720379	-11.19936543	-5.754448926	-2.326050083	39.52633643	-12.33024201	-6.311511359	9.76485094	13.29177046	-0.681588836	2.388750499	9.728985385	-8.590439533	-11.73705079	3.264269293	-13.61993879	8.278105867	-7.677802465	-3.017681145	-6.261911405	11.09725676	-0.204899456	-4.034087129
17	-8.265871241	-7.344192022	-9.520656146	-9.183353341	-10.00596694	-10.30367881	-12.46886602	-11.22579451	-7.160870641	-9.778730827	-11.18308778	-7.68358995	-8.198978487	23.76551392	185.9276515	-9.841061469	-9.187843958	-8.972310689	-6.920235838	-10.04041524	-8.886623245	-7.672639632	-7.721806898	-6.706763213
18	0.600580652	4.167117065	-1.075223553	-3.455516172	-7.622624361	-3.149430335	-8.332768029	-4.186866776	-0.392465388	22.69120311	-4.007008186	-3.961793737	10.46585316	2.248618341	-5.358809596	-2.429760064	-3.170752817	4.465160896	6.275273984	1.60102573	-6.179519426	6.940474045	1.161412693	1.357740137
19	-9.076388146	-8.226569014	-10.43477076	-9.549453354	-10.94246665	-10.63971426	-14.00394087	-11.45243258	-8.100893807	-10.45897348	-12.5996851	-8.404016723	-8.980041099	138.5626444	104.7047547	-10.72128637	-3.926270962	-9.846604305	-7.287423992	-10.53063344	-9.9367563	-8.638331892	-8.750441611	-7.097947738
2	6.298403419	4.473329185	-3.749951565	29.50660364	-6.240461388	-4.841349562	8.490808192	-1.863126125	0.800364754	-4.928163758	-0.380081136	11.73381501	-1.24140552	-8.74490659	-11.5173846	5.171455841	-12.73991901	5.092145136	-8.179189952	-1.801842816	-5.762384148	0.075632618	-3.102312686	1.194768194
20	-7.008034375	-6.289554195	-8.612505809	-8.275154623	-8.954400627	-8.720159036	-11.06141776	-9.749038693	-6.403047238	-8.545897944	-9.605815187	-6.778353794	-7.412672311	-6.251545551	-5.131423721	-8.786725782	94.55678336	-7.970207977	96.46104334	-8.653352799	-8.132371672	-7.170373831	-7.050411189	-5.751755524
22	-0.50149789	-0.173135191	-0.987508181	1.963521492	0.406262363	-0.065270495	-1.901627579	3.210584874	5.100365463	1.128012157	-0.064249949	0.964892411	-0.022947709	-0.832706055	-1.834074628	1.612490625	-2.006659187	-1.850006401	-1.404724169	-0.066448047	-1.372406783	0.881639801	-1.556903022	-0.612699159
24	-3.265532712	-1.576061172	-2.613141947	1.701597137	-1.565267084	-8.365685319	-1.886418155	14.45724044	-1.136385274	-6.916710758	8.305254472	10.18478745	0.095601945	-5.66364444	-6.947547644	-8.13780325	-8.270869221	9.265038532	-6.023155283	-6.355051484	6.826791333	-1.528772178	20.67552498	-2.144067522
3	-9.867260982	-9.149445502	-11.889521	-11.07814622	-12.20640814	-12.20918887	-16.48025947	-13.65072535	-8.88561119	-11.90940812	-13.35626277	-9.69736118	-10.49078944	-8.911838583	-10.52408316	-12.68094028	182.3769227	-10.96698527	70.96975052	-12.4368639	-11.04789203	-9.664365065	-9.113666082	-8.30023334
4	3.222611749	1.655123077	-3.608953154	-1.266120474	7.492040985	-1.361977012	-1.258703642	10.42452009	-0.473873897	1.149327073	2.413378623	-1.568923184	-2.459074581	-3.322545484	-3.657860927	-4.587606665	-4.544434089	-0.752817698	-2.835495904	-1.570575683	6.603403026	1.865575936	-2.560762827	-2.75337827
5,8	26.98029532	12.87777443	17.78624721	15.18947395	30.05160055	5.571320611	10.48467269	26.04480683	6.665098451	15.3229396	25.6442122	12.7400655	-21.77900992	-18.79422279	-21.79938877	-23.69195318	-24.70848018	-24.02583975	-17.52201505	-15.89621375	-23.37185969	-0.143163442	-19.85984675	-16.35813472
7	2.680736377	17.70107496	3.395447485	-3.814606771	-8.817753929	-0.535920087	48.03361892	3.66186002	0.05198325	-2.017892932	-8.521161473	-2.046366998	-8.02085727	-10.82678287	-13.68170962	6.657542716	-15.11285886	10.28735238	-10.36697769	-10.55488157	2.492385174	-5.970910993	-11.61263938	-0.716500433
9,6	-12.41473066	-13.00481075	18.83139521	-3.55642629	-0.685032982	-14.62137301	30.60969764	-9.452050105	-3.125588591	-16.1700101	5.240107488	-0.852069517	-14.18798524	-14.16816594	-16.90414748	7.454805969	-18.81978839	-15.06016188	-12.57239909	87.05374176	-16.52064188	0.937146096	9.853845377	-7.900216494
