# Supplementary material for: Anti-correlated feature selection prevents false discovery of subpopulations in scRNAseq
Source: Nat Commun. 2024 Jan 24;15:699. doi: 10.1038/s41467-023-43406-9 (PMC10808220; doi:10.1038/s41467-023-43406-9)
Supplement: Supplementary file 6 — Source Data [file 41467_2023_43406_MOESM6_ESM.zip › source_data/Fig3f2.tsv]

cluster_manual	pmd_z_glm_statistic	pmd_z_glm_p_val	pmd_z_glm_p_val_BH	total_cells
0	-1.08318131	0.278727954	0.375388473	31202
1	0.735279628	0.462169213	0.539197415	17340
10	-2.002550395	0.045225569	0.135676706	42034
11	3.644188352	0.000268237	0.002816488	2045
12,21	2.953531711	0.003141603	0.021991223	120453
13,23,25	0.573527636	0.566287492	0.625896702	81486
14	2.642729342	0.008224075	0.034541114	8718
15	-1.429762425	0.152785217	0.356498839	8482
16	1.066914901	0.286010266	0.375388473	34835
17	-1.090123718	0.27565865	0.375388473	18320
18	-0.156993173	0.875250228	0.875250228	38348
19	-1.218426966	0.223061763	0.36033054	21983
2	2.017040726	0.043691263	0.135676706	30120
20	-1.308201037	0.19080513	0.36033054	14428
22	2.677081407	0.007426659	0.034541114	826
24	0.373106525	0.709069162	0.74452262	13589
3	-1.352358781	0.176260569	0.36033054	27392
4	1.69169634	0.090703887	0.238097702	4135
5,8	10.74342375	6.36E-27	1.34E-25	107404
7	1.240093512	0.214940809	0.36033054	39976
9,6	-0.796657293	0.425650093	0.525803056	67639
