# Supplementary material for: Anti-correlated feature selection prevents false discovery of subpopulations in scRNAseq
Source: Nat Commun. 2024 Jan 24;15:699. doi: 10.1038/s41467-023-43406-9 (PMC10808220; doi:10.1038/s41467-023-43406-9)
Supplement: Supplementary file 6 — Source Data [file 41467_2023_43406_MOESM6_ESM.zip › source_data/FigS1a.tsv]

iteration	method	avg_recursion_depth	total_number_of_groups
0	anti_cor	0	4
1	anti_cor	0	5
2	anti_cor	0	5
0	brennecke	1.998261298	2470
1	brennecke	1.999033816	2493
2	brennecke	1.998425884	2465
0	deviance	5.166358589	694
1	deviance	5.097475294	684
2	deviance	4.435374426	688
0	disp	2.855215703	765
1	disp	2	2500
2	disp	2	2500
0	disp_seurat	2	2500
1	disp_seurat	2.189039535	2500
2	disp_seurat	2	2500
0	m3_drop	2.16186499	2494
1	m3_drop	2.141161786	2500
2	m3_drop	2.076388889	2500
0	zero_inf	5.543353368	659
1	zero_inf	5.368279927	679
2	zero_inf	4.721873691	671
