# Supplementary material for: Anti-correlated feature selection prevents false discovery of subpopulations in scRNAseq
Source: Nat Commun. 2024 Jan 24;15:699. doi: 10.1038/s41467-023-43406-9 (PMC10808220; doi:10.1038/s41467-023-43406-9)
Supplement: Supplementary file 6 — Source Data [file 41467_2023_43406_MOESM6_ESM.zip › source_data/FigS1a_statistics.tsv]

metric	comparison	diff	p adj	main_effects_f	main_effects_p
max_recursion_depth	brennecke-anti_cor	2	0.00601382374541271	81.2222222222222	4.53763509648032e-10
max_recursion_depth	deviance-anti_cor	7	3.44891715187146e-09	81.2222222222222	4.53763509648032e-10
max_recursion_depth	disp-anti_cor	2.66666666666667	0.000418956874952303	81.2222222222222	4.53763509648032e-10
max_recursion_depth	disp_seurat-anti_cor	2.33333333333333	0.00154231989228648	81.2222222222222	4.53763509648032e-10
max_recursion_depth	m3_drop-anti_cor	3	0.000121873765155933	81.2222222222222	4.53763509648032e-10
max_recursion_depth	zero_inf-anti_cor	7.66666666666667	1.05010333761868e-09	81.2222222222222	4.53763509648032e-10
max_recursion_depth	deviance-brennecke	5	2.88313138252505e-07	81.2222222222222	4.53763509648032e-10
max_recursion_depth	disp-brennecke	0.666666666666665	0.725611326444296	81.2222222222222	4.53763509648032e-10
max_recursion_depth	disp_seurat-brennecke	0.333333333333332	0.985010057841754	81.2222222222222	4.53763509648032e-10
max_recursion_depth	m3_drop-brennecke	0.999999999999998	0.312111540076682	81.2222222222222	4.53763509648032e-10
max_recursion_depth	zero_inf-brennecke	5.66666666666667	5.82756001232809e-08	81.2222222222222	4.53763509648032e-10
max_recursion_depth	disp-deviance	-4.33333333333333	1.71470647947203e-06	81.2222222222222	4.53763509648032e-10
max_recursion_depth	disp_seurat-deviance	-4.66666666666667	6.85313044757052e-07	81.2222222222222	4.53763509648032e-10
max_recursion_depth	m3_drop-deviance	-4	4.53326074500993e-06	81.2222222222222	4.53763509648032e-10
max_recursion_depth	zero_inf-deviance	0.666666666666666	0.725611326444295	81.2222222222222	4.53763509648032e-10
max_recursion_depth	disp_seurat-disp	-0.333333333333333	0.985010057841754	81.2222222222222	4.53763509648032e-10
max_recursion_depth	m3_drop-disp	0.333333333333333	0.985010057841754	81.2222222222222	4.53763509648032e-10
max_recursion_depth	zero_inf-disp	5	2.88313138252505e-07	81.2222222222222	4.53763509648032e-10
max_recursion_depth	m3_drop-disp_seurat	0.666666666666666	0.725611326444295	81.2222222222222	4.53763509648032e-10
max_recursion_depth	zero_inf-disp_seurat	5.33333333333333	1.27079875067437e-07	81.2222222222222	4.53763509648032e-10
max_recursion_depth	zero_inf-m3_drop	4.66666666666667	6.85313044757052e-07	81.2222222222222	4.53763509648032e-10
avg_recursion_depth	brennecke-anti_cor	1.99857366619013	1.45185068044507e-05	114.124090277299	4.50411289297935e-11
avg_recursion_depth	deviance-anti_cor	4.8997361030329	1.73459580032898e-10	114.124090277299	4.50411289297935e-11
avg_recursion_depth	disp-anti_cor	2.2850719008976	2.94914420295722e-06	114.124090277299	4.50411289297935e-11
avg_recursion_depth	disp_seurat-anti_cor	2.06301317845685	1.00125750917002e-05	114.124090277299	4.50411289297935e-11
avg_recursion_depth	m3_drop-anti_cor	2.12647188827961	6.99714436080967e-06	114.124090277299	4.50411289297935e-11
avg_recursion_depth	zero_inf-anti_cor	5.21116899533159	7.81537057292780e-11	114.124090277299	4.50411289297935e-11
avg_recursion_depth	deviance-brennecke	2.90116243684277	1.50684706046178e-07	114.124090277299	4.50411289297935e-11
avg_recursion_depth	disp-brennecke	0.286498234707466	0.886513736035283	114.124090277299	4.50411289297935e-11
avg_recursion_depth	disp_seurat-brennecke	0.0644395122667147	0.999956652435017	114.124090277299	4.50411289297935e-11
avg_recursion_depth	m3_drop-brennecke	0.127898222089474	0.997802254542273	114.124090277299	4.50411289297935e-11
avg_recursion_depth	zero_inf-brennecke	3.21259532914146	4.04789739505418e-08	114.124090277299	4.50411289297935e-11
avg_recursion_depth	disp-deviance	-2.6146642021353	5.59801333399612e-07	114.124090277299	4.50411289297935e-11
avg_recursion_depth	disp_seurat-deviance	-2.83672292457605	2.00472398348417e-07	114.124090277299	4.50411289297935e-11
avg_recursion_depth	m3_drop-deviance	-2.77326421475329	2.66962288053563e-07	114.124090277299	4.50411289297935e-11
avg_recursion_depth	zero_inf-deviance	0.31143289229869	0.843707681890582	114.124090277299	4.50411289297935e-11
avg_recursion_depth	disp_seurat-disp	-0.222058722440752	0.96238845382589	114.124090277299	4.50411289297935e-11
avg_recursion_depth	m3_drop-disp	-0.158600012617992	0.992985195746123	114.124090277299	4.50411289297935e-11
avg_recursion_depth	zero_inf-disp	2.92609709443399	1.35112382282365e-07	114.124090277299	4.50411289297935e-11
avg_recursion_depth	m3_drop-disp_seurat	0.0634587098227595	0.999960385784784	114.124090277299	4.50411289297935e-11
avg_recursion_depth	zero_inf-disp_seurat	3.14815581687474	5.27188902532671e-08	114.124090277299	4.50411289297935e-11
avg_recursion_depth	zero_inf-m3_drop	3.08469710705198	6.86337429112172e-08	114.124090277299	4.50411289297935e-11
total_number_of_groups	brennecke-anti_cor	2.7270787184589	4.52526904837214e-13	222.190641207431	4.62771970553178e-13
total_number_of_groups	deviance-anti_cor	2.17133467013683	2.76036971058602e-11	222.190641207431	4.62771970553178e-13
total_number_of_groups	disp-anti_cor	2.55984715083257	1.49857903863904e-12	222.190641207431	4.62771970553178e-13
total_number_of_groups	disp_seurat-anti_cor	2.73127334200537	4.404254738688e-13	222.190641207431	4.62771970553178e-13
total_number_of_groups	m3_drop-anti_cor	2.73092548882887	4.41424674590962e-13	222.190641207431	4.62771970553178e-13
total_number_of_groups	zero_inf-anti_cor	2.15915923634784	3.00864888558294e-11	222.190641207431	4.62771970553178e-13
total_number_of_groups	deviance-brennecke	-0.555744048322069	0.000540107612933993	222.190641207431	4.62771970553178e-13
total_number_of_groups	disp-brennecke	-0.167231567626332	0.57246578253887	222.190641207431	4.62771970553178e-13
total_number_of_groups	disp_seurat-brennecke	0.0041946235464736	0.999999998964846	222.190641207431	4.62771970553178e-13
total_number_of_groups	m3_drop-brennecke	0.00384677036996939	0.999999999384044	222.190641207431	4.62771970553178e-13
total_number_of_groups	zero_inf-brennecke	-0.567919482111062	0.000434151598949217	222.190641207431	4.62771970553178e-13
total_number_of_groups	disp-deviance	0.388512480695737	0.0128423943712126	222.190641207431	4.62771970553178e-13
total_number_of_groups	disp_seurat-deviance	0.559938671868543	0.000500851209596864	222.190641207431	4.62771970553178e-13
total_number_of_groups	m3_drop-deviance	0.559590818692039	0.000503990686341882	222.190641207431	4.62771970553178e-13
total_number_of_groups	zero_inf-deviance	-0.0121754337889932	0.999999389365929	222.190641207431	4.62771970553178e-13
total_number_of_groups	disp_seurat-disp	0.171426191172806	0.546374111769545	222.190641207431	4.62771970553178e-13
total_number_of_groups	m3_drop-disp	0.171078337996302	0.54852895030028	222.190641207431	4.62771970553178e-13
total_number_of_groups	zero_inf-disp	-0.40068791448473	0.0101236725324525	222.190641207431	4.62771970553178e-13
total_number_of_groups	m3_drop-disp_seurat	-0.000347853176504209	1	222.190641207431	4.62771970553178e-13
total_number_of_groups	zero_inf-disp_seurat	-0.572114105657536	0.000402874870066849	222.190641207431	4.62771970553178e-13
total_number_of_groups	zero_inf-m3_drop	-0.571766252481032	0.000405376902003707	222.190641207431	4.62771970553178e-13
