# Supplementary material for: Anti-correlated feature selection prevents false discovery of subpopulations in scRNAseq
Source: Nat Commun. 2024 Jan 24;15:699. doi: 10.1038/s41467-023-43406-9 (PMC10808220; doi:10.1038/s41467-023-43406-9)
Supplement: Supplementary file 6 — Source Data [file 41467_2023_43406_MOESM6_ESM.zip › source_data/FigS1b.tsv]

true_num_clust	cluster_iter	cluster_method	full_within_grp_var	full_total_var	full_var_ratio	num_features	guessed_num_clust	abs_dist_to_true_num_clust	ground_truth_mi	clust_result_mi	relative_cluster_mi	clust_result_purity	feat_select_within_grp_var	feat_select_total_var	feat_select_var_ratio	feat_select_within_across_t_stat	feat_select_change_in_var_ratio_from_full	TP	FN	FP	TN	TPR	TNR	FPR	FDR	PPV	NPV	sensitivity	specificity	precision	recall	F1	MCC	ACC	expected	O_over_E
10	1	anti_cor	1.97001338738762	1.06849228916458	0.542378186871855	88	9	1	2.29660912667745	2.07528225505255	0.903628846087055	0.9084	22.0568082813194	41.3043321764407	1.872634138613	889.806959429628	1.33025595174115	88	3222	0	3222	0.0265861027190332	1	0	0	1	0.5	0.0265861027190332	1	1	0.0265861027190332	0.051795173631548	0.115295495833604	0.506736068585426	44.5927740355175	1.97341389728097
10	1	brennecke	1.97001338738762	1.06849228916458	0.542378186871855	335	10	0	2.29660912667745	2.27150442420044	0.989068796171975	0.996	10.3987459617809	15.5094076073275	1.49146903524041	947.929126815344	0.949090848368553	311	2999	24	2999	0.0939577039274924	0.99206086668872	0.00793913331128018	0.0716417910447761	0.928358208955224	0.5	0.0939577039274924	0.99206086668872	0.928358208955224	0.0939577039274924	0.170644718792867	0.191955101120156	0.522659087320385	175.090794252329	1.7762213103666
10	1	deviance	1.97001338738762	1.06849228916458	0.542378186871855	9837	10	0	2.29660912667745	2.26042512825263	0.984244598697922	0.994	1.98359049485809	1.08411571205725	0.54654209871822	232.816097582161	0.00416391184636566	3289	21	6548	21	0.993655589123867	0.00319683361242196	0.996803166387578	0.665650096574159	0.334349903425841	0.5	0.993655589123867	0.00319683361242196	0.334349903425841	0.993655589123867	0.500342283410664	-0.0228341077712344	0.335054155278874	3295.92772547829	0.997898095451325
10	1	disp	1.97001338738762	1.06849228916458	0.542378186871855	1106	10	0	2.29660912667745	2.25076266523568	0.980037325067982	0.9916	3.63718759161261	3.15125412130997	0.866398568107071	484.979064940665	0.324020381235216	696	2614	410	2614	0.210271903323263	0.864417989417989	0.135582010582011	0.370705244122966	0.629294755877034	0.5	0.210271903323263	0.864417989417989	0.629294755877034	0.210271903323263	0.315217391304348	0.0982700943749526	0.522576570887275	577.969687401326	1.20421540293811
10	1	disp_seurat	1.97001338738762	1.06849228916458	0.542378186871855	2000	10	0	2.29660912667745	2.29134836930801	0.997709337079466	0.9992	3.73637822205597	3.33984026371865	0.893871033720157	568.414377672157	0.351492846848302	1157	2153	843	2153	0.349546827794562	0.718624833110814	0.281375166889186	0.4215	0.5785	0.5	0.349546827794562	0.718624833110814	0.5785	0.349546827794562	0.435781544256121	0.0731537789937884	0.524896923564859	1049.79384712972	1.10212114803625
10	1	m3_drop	1.97001338738762	1.06849228916458	0.542378186871855	400	10	0	2.29660912667745	2.26818794043805	0.987624717715669	0.9956	8.5600992093525	9.35560552468353	1.09293190369358	456.853103140788	0.550553716821724	289	3021	111	3021	0.0873111782477341	0.96455938697318	0.0354406130268199	0.2775	0.7225	0.5	0.0873111782477341	0.96455938697318	0.7225	0.0873111782477341	0.155795148247978	0.107429980739333	0.513815585221981	205.526234088792	1.40614652567976
10	1	zero_inf	1.97001338738762	1.06849228916458	0.542378186871855	9533	10	0	2.29660912667745	2.28348698681778	0.994286298130909	0.998	1.97589621382004	1.07500567438425	0.544059787586679	240.590640073147	0.00168160071482459	3295	15	6238	15	0.995468277945619	0.00239884855269468	0.997601151447305	0.654358544005035	0.345641455994965	0.5	0.995468277945619	0.00239884855269468	0.345641455994965	0.995468277945619	0.513119987541852	-0.0181446203671271	0.346125692774234	3299.61622921677	0.998600979963701
10	2	anti_cor	1.773453536425	0.960767882906012	0.541749678338215	91	9	1	2.2809756607703	1.99055814662688	0.872678380949778	0.8828	27.7131196278082	43.9071316352353	1.58434460735259	700.508583952421	1.04259492901438	91	3300	0	3300	0.0268357416691242	1	0	0	1	0.5	0.0268357416691242	1	1	0.0268357416691242	0.0522688110281447	0.115835533557549	0.506800179345389	46.1188163204304	1.97316425833088
10	2	brennecke	1.773453536425	0.960767882906012	0.541749678338215	294	10	0	2.2809756607703	2.2809756607703	1	1	11.3124074864932	17.4415542902718	1.54180746327399	927.448378460513	1.00005778493578	277	3114	17	3114	0.0816868180477735	0.994570424784414	0.00542957521558607	0.0578231292517007	0.942176870748299	0.5	0.0816868180477735	0.994570424784414	0.942176870748299	0.0816868180477735	0.15033921302578	0.183627854661078	0.519932536031892	152.860165593376	1.8121136983251
10	2	deviance	1.773453536425	0.960767882906012	0.541749678338215	9854	10	0	2.2809756607703	2.20699941560999	0.967568156717931	0.9872	1.77880085682442	0.968064209043489	0.54422292710816	248.381795978577	0.00247324876994581	3381	10	6473	10	0.997051017398997	0.0015424957581367	0.998457504241863	0.656890602800893	0.343109397199107	0.5	0.997051017398997	0.0015424957581367	0.343109397199107	0.997051017398997	0.510532276330691	-0.0148547826846699	0.343427182499494	3384.13145635001	0.999074664684159
10	2	disp	1.773453536425	0.960767882906012	0.541749678338215	1362	10	0	2.2809756607703	2.22194750508187	0.974121531981408	0.9876	3.03987021198744	2.56261530153142	0.843001550337902	463.025643638082	0.301251871999687	824	2567	538	2567	0.242996166322619	0.826731078904992	0.173268921095008	0.395007342143906	0.604992657856094	0.5	0.242996166322619	0.826731078904992	0.604992657856094	0.242996166322619	0.346728382074479	0.0855619588452163	0.52201354679803	710.982450738916	1.15895968901008
10	2	disp_seurat	1.773453536425	0.960767882906012	0.541749678338215	2000	10	0	2.2809756607703	2.26560827379731	0.993262800985872	0.9976	3.34828002345048	3.02993756794657	0.904923586655141	597.01464633562	0.363173908316926	1153	2238	847	2238	0.340017693895606	0.725445705024311	0.274554294975689	0.4235	0.5765	0.5	0.340017693895606	0.725445705024311	0.5765	0.340017693895606	0.427749953626414	0.0707668709028007	0.523625694873379	1047.25138974676	1.10097729283397
10	2	m3_drop	1.773453536425	0.960767882906012	0.541749678338215	406	10	0	2.2809756607703	2.25550145545255	0.98883188200739	0.996	8.84817256679774	9.64776811481734	1.09036843958266	432.792393654853	0.548618761244444	298	3093	108	3093	0.0878796815098791	0.966260543580131	0.0337394564198688	0.266009852216749	0.733990147783251	0.5	0.0878796815098791	0.966260543580131	0.733990147783251	0.0878796815098791	0.15696602580985	0.112553450723778	0.51441140776699	208.851031553398	1.42685433623922
10	2	zero_inf	1.773453536425	0.960767882906012	0.541749678338215	9587	10	0	2.2809756607703	2.13894194378703	0.937731156265252	0.9656	1.77991752634019	0.966527444996762	0.543018106565929	252.502429435153	0.00126842822771489	3379	12	6208	12	0.996461220878797	0.00192926045016073	0.998070739549839	0.647543548555335	0.352456451444665	0.5	0.996461220878797	0.00192926045016073	0.352456451444665	0.996461220878797	0.520727384805055	-0.0154101945539849	0.352824888148996	3382.53220268442	0.998955751941808
10	3	anti_cor	1.82136401838805	0.968597053543053	0.531797621872581	128	9	1	2.28827245916614	2.04572956578123	0.894006112596708	0.9188	17.4824783960976	33.2789463847836	1.90355998908095	972.833675529919	1.37176236720837	128	3336	0	3336	0.0369515011547344	1	0	0	1	0.5	0.0369515011547344	1	1	0.0369515011547344	0.0712694877505568	0.135925533206117	0.509411764705882	65.2047058823529	1.96304849884527
10	3	brennecke	1.82136401838805	0.968597053543053	0.531797621872581	337	10	0	2.28827245916614	2.2574138806274	0.986514464912105	0.9948	11.7456553813789	18.3518097648577	1.56243386758579	935.981136455511	1.03063624571321	318	3146	19	3146	0.0918013856812933	0.993996840442338	0.00600315955766193	0.056379821958457	0.943620178041543	0.5	0.0918013856812933	0.993996840442338	0.943620178041543	0.0918013856812933	0.167324388318863	0.19509439855776	0.522552421179665	176.100165937547	1.80579046196229
10	3	deviance	1.82136401838805	0.968597053543053	0.531797621872581	9828	10	0	2.28827245916614	2.0753565291006	0.906953418412801	0.9104	1.83374152133426	0.983343201229393	0.536249623945852	263.971939373253	0.0044520020732719	3441	23	6387	23	0.993360277136259	0.00358814352574099	0.996411856474259	0.6498778998779	0.3501221001221	0.5	0.993360277136259	0.00358814352574099	0.3501221001221	0.993360277136259	0.51775504062594	-0.0213860773048794	0.350820336236581	3447.86226453312	0.998009704562822
10	3	disp	1.82136401838805	0.968597053543053	0.531797621872581	1244	9	1	2.28827245916614	2.11071896721585	0.922407189214263	0.9212	3.13425256298027	2.74678372179706	0.876375999254262	557.082134844352	0.344578377381681	817	2647	427	2647	0.235854503464203	0.861093038386467	0.138906961613533	0.343247588424437	0.656752411575563	0.5	0.235854503464203	0.861093038386467	0.656752411575563	0.235854503464203	0.347068819031436	0.123275143404562	0.529825634750688	659.103089629856	1.23956329875318
10	3	disp_seurat	1.82136401838805	0.968597053543053	0.531797621872581	2000	10	0	2.28827245916614	2.28577682043245	0.998909378678356	0.9996	3.33660768771254	3.05384070609713	0.915253152878374	648.67087525139	0.383455531005794	1163	2301	837	2301	0.335739030023095	0.733269598470363	0.266730401529637	0.4185	0.5815	0.5	0.335739030023095	0.733269598470363	0.5815	0.335739030023095	0.425695461200586	0.0749946879599937	0.524689488033929	1049.37897606786	1.10827453810624
10	3	m3_drop	1.82136401838805	0.968597053543053	0.531797621872581	403	9	1	2.28827245916614	2.15537977044249	0.941924446893845	0.9292	9.00727604007817	10.2172418105052	1.13433204056845	472.446575424975	0.60253441869587	313	3151	90	3151	0.0903579676674365	0.972230792965134	0.0277692070348658	0.223325062034739	0.776674937965261	0.5	0.0903579676674365	0.972230792965134	0.776674937965261	0.0903579676674365	0.161882596327903	0.131593090492393	0.516629381058911	208.201640566741	1.50335030573241
10	3	zero_inf	1.82136401838805	0.968597053543053	0.531797621872581	9580	10	0	2.28827245916614	2.28319577521364	0.997781433792043	0.9992	1.82897351708873	0.977018894448052	0.534189743765795	272.729384612331	0.00239212189321403	3452	12	6128	12	0.996535796766744	0.00195439739413683	0.998045602605863	0.639665970772443	0.360334029227557	0.5	0.996535796766744	0.00195439739413683	0.360334029227557	0.996535796766744	0.529285495246857	-0.0145213118621746	0.360683048729696	3455.34360683049	0.999032337384948
10	4	anti_cor	1.81159086940906	0.996383037247243	0.550004448616073	131	7	3	2.27666591076398	1.73118177096588	0.760402201649756	0.7556	25.4245949428228	38.2948669519065	1.50621345347006	711.759643285431	0.956209004853984	131	3242	0	3242	0.0388378298250815	1	0	0	1	0.5	0.0388378298250815	1	1	0.0388378298250815	0.0747716894977169	0.139351766808106	0.509901738473167	66.7971277399849	1.96116217017492
10	4	brennecke	1.81159086940906	0.996383037247243	0.550004448616073	342	10	0	2.27666591076398	2.26152578104321	0.993349867607192	0.9976	10.7402446440197	15.9801479300398	1.48787559871252	932.594253303636	0.937871150096452	321	3052	21	3052	0.0951675066706196	0.993166287015945	0.00683371298405467	0.0614035087719298	0.93859649122807	0.5	0.0951675066706196	0.993166287015945	0.93859649122807	0.0951675066706196	0.172812920592194	0.196832141602411	0.523270245113248	178.958423828731	1.79371271344682
10	4	deviance	1.81159086940906	0.996383037247243	0.550004448616073	9844	10	0	2.27666591076398	2.2534045703828	0.989782716791599	0.996	1.81809634496963	1.00454869369104	0.552527756007243	265.720374732764	0.0025233073911699	3359	14	6485	14	0.995849392232434	0.0021541775657794	0.997845822434221	0.658776919951239	0.341223080048761	0.5	0.995849392232434	0.0021541775657794	0.341223080048761	0.995849392232434	0.508284784746917	-0.0178041298112912	0.341673419773096	3363.43314424635	0.99868195856548
10	4	disp	1.81159086940906	0.996383037247243	0.550004448616073	1317	10	0	2.27666591076398	2.26343705226339	0.994189372082199	0.998	3.0070370774453	2.57293951877788	0.855639439259517	523.154676801706	0.305634990643444	824	2549	493	2549	0.244292914319597	0.837935568704799	0.162064431295201	0.374335611237661	0.625664388762339	0.5	0.244292914319597	0.837935568704799	0.625664388762339	0.244292914319597	0.35138592750533	0.101652309654602	0.525798908807482	692.477162899454	1.18993093801079
10	4	disp_seurat	1.81159086940906	0.996383037247243	0.550004448616073	2000	10	0	2.27666591076398	2.27666591076398	1	1	3.32798485892683	3.03427232762533	0.911744631135066	644.312983897554	0.361740182518993	1155	2218	845	2218	0.342425140824192	0.724126673196213	0.275873326803787	0.4225	0.5775	0.5	0.342425140824192	0.724126673196213	0.5775	0.342425140824192	0.429927414852038	0.0718175854967388	0.52408328154133	1048.16656308266	1.10192410317225
10	4	m3_drop	1.81159086940906	0.996383037247243	0.550004448616073	405	9	1	2.27666591076398	2.15604376429883	0.947018073273353	0.9228	8.7901236150506	9.97378839719195	1.13465849104951	444.616833066858	0.584654042433435	304	3069	101	3069	0.090127482952861	0.96813880126183	0.0318611987381703	0.249382716049383	0.750617283950617	0.5	0.090127482952861	0.96813880126183	0.750617283950617	0.090127482952861	0.160931709899418	0.120840961167067	0.515512761730093	208.782668500688	1.45605955792733
10	4	zero_inf	1.81159086940906	0.996383037247243	0.550004448616073	9581	10	0	2.27666591076398	2.26600493638714	0.995317286420268	0.9984	1.81629234501068	1.00195055778384	0.55164608304174	270.885118965619	0.00164163442566734	3364	9	6217	9	0.997331752149422	0.00144555091551557	0.998554449084484	0.648888425007828	0.351111574992172	0.5	0.997331752149422	0.00144555091551557	0.351111574992172	0.997331752149422	0.519376254438783	-0.0134924208696349	0.351390769871862	3366.67496614231	0.999205457559994
10	5	anti_cor	1.76815266611444	0.90420714454934	0.511385222485543	82	9	1	2.29483728462192	1.73537613068145	0.756208791930693	0.7924	24.5763475052244	42.4203205831236	1.72606285674085	772.226600184026	1.21467763425531	82	3332	0	3332	0.0240187463386057	1	0	0	1	0.5	0.0240187463386057	1	1	0.0240187463386057	0.0469107551487414	0.109587285618829	0.50607767565965	41.4983694040913	1.97598125366139
10	5	brennecke	1.76815266611444	0.90420714454934	0.511385222485543	262	10	0	2.29483728462192	2.27758085674476	0.99248032616831	0.9968	13.1814408118366	19.8146817772043	1.50322578996154	813.13313560335	0.991840567475995	248	3166	14	3166	0.0726420620972466	0.99559748427673	0.00440251572327044	0.0534351145038168	0.946564885496183	0.5	0.0726420620972466	0.99559748427673	0.946564885496183	0.0726420620972466	0.134929270946681	0.174566277421517	0.517743403093722	135.648771610555	1.82825098270704
10	5	deviance	1.76815266611444	0.90420714454934	0.511385222485543	9847	10	0	2.29483728462192	2.19741064160211	0.957545293658647	0.9796	1.77152244573752	0.908398841229615	0.512778623502808	247.052591378369	0.00139340101726504	3405	9	6442	9	0.997363796133568	0.00139513253759105	0.998604867462409	0.654209403879354	0.345790596120646	0.5	0.997363796133568	0.00139513253759105	0.345790596120646	0.997363796133568	0.513535932433452	-0.0138341920541956	0.346071971616827	3407.7707045109	0.999186945146506
10	5	disp	1.76815266611444	0.90420714454934	0.511385222485543	1317	10	0	2.29483728462192	2.19981087957801	0.958591223142183	0.9776	2.89683627666764	2.41877523227288	0.834971327773933	500.884577031978	0.323586105288391	801	2613	516	2613	0.234622144112478	0.835091083413231	0.164908916586769	0.391799544419134	0.608200455580866	0.5	0.234622144112478	0.835091083413231	0.608200455580866	0.234622144112478	0.33861762840837	0.0868504633165205	0.521779000458505	687.182943603851	1.16562846539707
10	5	disp_seurat	1.76815266611444	0.90420714454934	0.511385222485543	2000	10	0	2.29483728462192	2.28953068101576	0.997687590470262	0.9992	3.44905307566629	3.1164914173612	0.903578851641521	582.161324715601	0.392193629155979	1140	2274	860	2274	0.333919156414763	0.725590299936184	0.274409700063816	0.43	0.57	0.5	0.333919156414763	0.725590299936184	0.57	0.333919156414763	0.421130402659771	0.0645419394236512	0.521380574221136	1042.76114844227	1.09325131810193
10	5	m3_drop	1.76815266611444	0.90420714454934	0.511385222485543	403	10	0	2.29483728462192	2.25006781883285	0.980491224328157	0.9924	9.25397983320979	10.1790337572761	1.09996282040151	406.863622109067	0.588577597915964	287	3127	116	3127	0.0840656121851201	0.964230650632131	0.0357693493678693	0.287841191066998	0.712158808933002	0.5	0.0840656121851201	0.964230650632131	0.712158808933002	0.0840656121851201	0.150379879486508	0.101224886244555	0.512843623253718	206.675980171248	1.38864709755917
10	5	zero_inf	1.76815266611444	0.90420714454934	0.511385222485543	9541	10	0	2.29483728462192	2.23681380678786	0.974715646192921	0.9876	1.77588003150174	0.912508192202311	0.513834367195776	250.797123268189	0.00244914471023316	3408	6	6133	6	0.998242530755712	0.000977357875875495	0.999022642124125	0.642804737448905	0.357195262551095	0.5	0.998242530755712	0.000977357875875495	0.357195262551095	0.998242530755712	0.526128907757623	-0.0105547903412184	0.35737464670784	3409.71150423951	0.99949805013199
4	1	anti_cor	1.33760910623434	0.976009930527698	0.729667528412225	579	7	3	1.36832684754076	1.36832684754076	1	0.7044	4.14463842930433	6.9330220441955	1.6727688464152	1813.52768932128	0.943101318002971	579	1265	0	1265	0.313991323210412	1	0	0	1	0.5	0.313991323210412	1	1	0.313991323210412	0.477919933966158	0.396226780524999	0.593116757799936	343.414602766163	1.68600867678959
4	1	brennecke	1.33760910623434	0.976009930527698	0.729667528412225	213	6	2	1.36832684754076	1.36832684754076	1	0.8172	11.1791462166569	19.270131768591	1.72375702000199	1544.59143067387	0.99408949158976	191	1653	22	1653	0.103579175704989	0.986865671641791	0.013134328358209	0.103286384976526	0.896713615023474	0.5	0.103579175704989	0.986865671641791	0.896713615023474	0.103579175704989	0.185707340787555	0.18942202182214	0.524012503552145	111.614663256607	1.71124469157679
4	1	deviance	1.33760910623434	0.976009930527698	0.729667528412225	9842	6	2	1.36832684754076	1.36305107889773	0.996144365176705	0.7864	1.34577717810679	0.984266365293065	0.731373946077542	310.151027299774	0.00170641766531698	1839	5	8003	5	0.997288503253796	0.000624375624375673	0.999375624375624	0.813147734200366	0.186852265799634	0.5	0.997288503253796	0.000624375624375673	0.186852265799634	0.997288503253796	0.314735581037138	-0.0255651569582948	0.18717011774259	1842.12829882257	0.998301801875269
4	1	disp	1.33760910623434	0.976009930527698	0.729667528412225	985	6	2	1.36832684754076	1.36832684754076	1	0.8428	3.11418962483565	3.11674926250334	1.00082192736347	814.331662098937	0.271154398951245	453	1391	532	1391	0.245661605206074	0.723348933957358	0.276651066042642	0.54010152284264	0.45989847715736	0.5	0.245661605206074	0.723348933957358	0.45989847715736	0.245661605206074	0.320254506892895	-0.0352522988132507	0.489514202282984	482.171489248739	0.939499763260183
4	1	disp_seurat	1.33760910623434	0.976009930527698	0.729667528412225	2000	5	1	1.36832684754076	1.36832684754076	1	0.8852	2.90162046445615	2.88917675892465	0.995711463410214	787.751192485382	0.266043934997988	731	1113	1269	1113	0.396420824295011	0.467254408060453	0.532745591939547	0.6345	0.3655	0.5	0.396420824295011	0.467254408060453	0.3655	0.396420824295011	0.380332986472425	-0.1354093100499	0.436346426881212	872.692853762423	0.837637201735358
4	1	m3_drop	1.33760910623434	0.976009930527698	0.729667528412225	400	4	0	1.36832684754076	1.36832684754076	1	1	7.59285782386248	8.7493466347298	1.1523127177797	851.433200978682	0.42264518936747	245	1599	155	1599	0.132863340563991	0.911630558722919	0.088369441277081	0.3875	0.6125	0.5	0.132863340563991	0.911630558722919	0.6125	0.132863340563991	0.218360071301248	0.0707500082669777	0.512506948304614	205.002779321845	1.1951057483731
4	1	zero_inf	1.33760910623434	0.976009930527698	0.729667528412225	9468	6	2	1.36832684754076	1.36584855574121	0.998188815922157	0.8104	1.34516954494543	0.983954946238205	0.731472809457726	318.761666189273	0.00180528104550048	1834	10	7634	10	0.994577006507592	0.00130821559392991	0.99869178440607	0.806294888043937	0.193705111956063	0.5	0.994577006507592	0.00130821559392991	0.193705111956063	0.994577006507592	0.324257425742574	-0.0355012032998878	0.194350758853288	1840.11298482293	0.99667792963076
4	2	anti_cor	1.17120614185732	0.910260533281437	0.777199248492611	544	6	2	1.36660610408675	1.36660610408675	1	0.802	4.30119913017153	6.85182989801005	1.59300457631609	1715.37074813362	0.815805327823481	544	1223	0	1223	0.307866440294284	1	0	0	1	0.5	0.307866440294284	1	1	0.307866440294284	0.470791864993509	0.392343242769825	0.590969899665552	321.48762541806	1.69213355970572
4	2	brennecke	1.17120614185732	0.910260533281437	0.777199248492611	210	7	3	1.36660610408675	1.36660610408675	1	0.7048	11.3577796815465	17.99582882291	1.5844495427349	1288.98429137028	0.807250294242284	171	1596	39	1596	0.0967741935483871	0.976146788990826	0.0238532110091743	0.185714285714286	0.814285714285714	0.5	0.0967741935483871	0.976146788990826	0.814285714285714	0.0967741935483871	0.17298937784522	0.151386997736769	0.519400352733686	109.074074074074	1.56774193548387
4	2	deviance	1.17120614185732	0.910260533281437	0.777199248492611	9853	5	1	1.36660610408675	1.36660610408675	1	0.8904	1.17542945737343	0.915153308352799	0.778569315761211	293.114451377002	0.00137006726859934	1758	9	8095	9	0.99490662139219	0.0011105626850938	0.998889437314906	0.821577184613823	0.178422815386177	0.5	0.99490662139219	0.0011105626850938	0.178422815386177	0.99490662139219	0.302581755593804	-0.0357880249701229	0.179009218924121	1763.77783405937	0.996724171294256
4	2	disp	1.17120614185732	0.910260533281437	0.777199248492611	1193	6	2	1.36660610408675	1.36660610408675	1	0.7592	2.49539641650834	2.55171734990334	1.02256993438895	697.686089317945	0.245370685896334	508	1259	685	1259	0.287492925863045	0.647633744855967	0.352366255144033	0.574182732606873	0.425817267393127	0.5	0.287492925863045	0.647633744855967	0.425817267393127	0.287492925863045	0.343243243243243	-0.0693720465271798	0.476151980598222	568.049312853678	0.894288556477585
4	2	disp_seurat	1.17120614185732	0.910260533281437	0.777199248492611	2000	7	3	1.36660610408675	1.36660610408675	1	0.7524	2.67749095174697	2.77429500206437	1.0361547628216	760.298453997977	0.258955514328992	715	1052	1285	1052	0.404640633842671	0.450149764655541	0.549850235344459	0.6425	0.3575	0.5	0.404640633842671	0.450149764655541	0.3575	0.404640633842671	0.37961242367932	-0.143848420964586	0.430555555555556	861.111111111111	0.830322580645161
4	2	m3_drop	1.17120614185732	0.910260533281437	0.777199248492611	402	5	1	1.36660610408675	1.36660610408675	1	0.9016	7.08184468023554	8.24100569109744	1.16368065994118	715.3677463375	0.386481411448571	222	1545	180	1545	0.125636672325976	0.895652173913044	0.104347826086957	0.447761194029851	0.552238805970149	0.5	0.125636672325976	0.895652173913044	0.552238805970149	0.125636672325976	0.204702627939142	0.0333482219617252	0.506013745704467	203.417525773196	1.09135139244355
4	2	zero_inf	1.17120614185732	0.910260533281437	0.777199248492611	9541	5	1	1.36660610408675	1.36660610408675	1	0.8732	1.17288642416951	0.912915675916098	0.778349597287319	301.120824403531	0.00115034879470788	1760	7	7781	7	0.996038483305037	0.000898818695428849	0.999101181304571	0.815532963001782	0.184467036998218	0.5	0.996038483305037	0.000898818695428849	0.184467036998218	0.996038483305037	0.311284046692607	-0.0310866880605301	0.184929356357928	1764.41098901099	0.997500021798514
4	3	anti_cor	1.21280302789252	0.922044911504904	0.760259407586685	569	6	2	1.37853690976302	1.37853690976302	1	0.7752	3.49604318694899	6.46514317813368	1.84927440320777	1985.90801688094	1.08901499562108	569	1208	0	1208	0.320202588632527	1	0	0	1	0.5	0.320202588632527	1	1	0.320202588632527	0.485080988917306	0.400126597861556	0.595309882747069	338.731323283082	1.67979741136747
4	3	brennecke	1.21280302789252	0.922044911504904	0.760259407586685	216	7	3	1.37853690976302	1.37853690976302	1	0.6908	11.3585387028968	18.8829238729583	1.66244306304495	1495.60331465167	0.902183655458268	190	1587	26	1587	0.106921778277997	0.983880967141971	0.0161190328580285	0.12037037037037	0.87962962962963	0.5	0.106921778277997	0.983880967141971	0.87962962962963	0.106921778277997	0.190667335674862	0.185664785603345	0.524188790560472	113.224778761062	1.67807790908522
4	3	deviance	1.21280302789252	0.922044911504904	0.760259407586685	9853	6	2	1.37853690976302	1.37853690976302	1	0.7396	1.21743522369992	0.926922216470551	0.761372924346258	327.022305220047	0.00111351675957305	1771	6	8082	6	0.996623522791221	0.000741839762611329	0.999258160237389	0.820257789505734	0.179742210494266	0.5	0.996623522791221	0.000741839762611329	0.179742210494266	0.996623522791221	0.304557179707653	-0.029047601702355	0.180131779016726	1774.8384186518	0.9978373137456
4	3	disp	1.21280302789252	0.922044911504904	0.760259407586685	1127	6	2	1.37853690976302	1.37853690976302	1	0.7672	2.55082206750541	2.68087667458146	1.05098537006277	824.407597997678	0.290725962476088	482	1295	645	1295	0.271243669105234	0.667525773195876	0.332474226804124	0.572315882874889	0.427684117125111	0.5	0.271243669105234	0.667525773195876	0.427684117125111	0.271243669105234	0.331955922865014	-0.0665427820196682	0.478073715361851	538.789077212806	0.89459868506136
4	3	disp_seurat	1.21280302789252	0.922044911504904	0.760259407586685	2000	6	2	1.37853690976302	1.37853690976302	1	0.8392	2.65644216424549	2.75897640190863	1.03859833240234	820.206752915331	0.278338924815653	714	1063	1286	1063	0.401800787844682	0.452532992762878	0.547467007237122	0.643	0.357	0.5	0.401800787844682	0.452532992762878	0.357	0.401800787844682	0.378077839555203	-0.144326953037605	0.430683470673776	861.366941347552	0.828915025323579
4	3	m3_drop	1.21280302789252	0.922044911504904	0.760259407586685	402	6	2	1.37853690976302	1.37853690976302	1	0.7624	7.0767885347553	8.45655551930531	1.19497078056999	797.558262877189	0.434711372983306	228	1549	174	1549	0.128306133933596	0.899013348810215	0.100986651189785	0.432835820895522	0.567164179104478	0.5	0.128306133933596	0.899013348810215	0.567164179104478	0.128306133933596	0.209270307480496	0.0428356233997707	0.507714285714286	204.101142857143	1.11709320588952
4	3	zero_inf	1.21280302789252	0.922044911504904	0.760259407586685	9549	6	2	1.37853690976302	1.37853690976302	1	0.7328	1.22295580635149	0.93300785690997	0.762912160900941	332.299661310357	0.00265275331425641	1770	7	7779	7	0.996060776589758	0.000899049576162381	0.999100950423838	0.81464027646874	0.18535972353126	0.5	0.996060776589758	0.000899049576162381	0.18535972353126	0.996060776589758	0.312555182765319	-0.0309283225485613	0.185820349262784	1774.39851511032	0.997521123314259
4	4	anti_cor	1.27255066451414	0.970928489988819	0.762978258598072	653	7	3	1.37547708482657	1.37547708482657	1	0.7108	3.456625407299	6.00609109716975	1.73755914785771	1932.73709345225	0.974580889259637	653	1226	0	1226	0.347525279403938	1	0	0	1	0.5	0.347525279403938	1	1	0.347525279403938	0.515797788309637	0.416848461316543	0.605152979066023	395.164895330113	1.65247472059606
4	4	brennecke	1.27255066451414	0.970928489988819	0.762978258598072	233	7	3	1.37547708482657	1.37547708482657	1	0.6932	9.75095996820774	16.8172340445934	1.72467470889274	1545.54971147443	0.961696450294664	209	1670	24	1670	0.111229377328366	0.985832349468713	0.0141676505312869	0.103004291845494	0.896995708154506	0.5	0.111229377328366	0.985832349468713	0.896995708154506	0.111229377328366	0.197916666666667	0.196298469083449	0.525888609012035	122.532045899804	1.70567624546889
4	4	deviance	1.27255066451414	0.970928489988819	0.762978258598072	9839	6	2	1.37547708482657	1.37281679173105	0.998065912456951	0.7348	1.27945894078156	0.978109721401512	0.764471363812608	297.305251232552	0.00149310521453605	1872	7	7967	7	0.996274614156466	0.000877853022322572	0.999122146977677	0.809736761866043	0.190263238133957	0.5	0.996274614156466	0.000877853022322572	0.190263238133957	0.996274614156466	0.319508448540707	-0.0296982422939347	0.190703339084543	1876.33015325282	0.997692222104244
4	4	disp	1.27255066451414	0.970928489988819	0.762978258598072	989	6	2	1.37547708482657	1.37547708482657	1	0.8308	2.88529919623398	3.13717713954296	1.08729699285181	899.057901489456	0.324318734253739	489	1390	500	1390	0.260244811069718	0.735449735449735	0.264550264550265	0.505561172901921	0.494438827098079	0.5	0.260244811069718	0.735449735449735	0.494438827098079	0.260244811069718	0.341004184100418	-0.00489319642222728	0.498540726983285	493.056778986469	0.991772186978531
4	4	disp_seurat	1.27255066451414	0.970928489988819	0.762978258598072	2000	5	1	1.37547708482657	1.37547708482657	1	0.8492	2.64215989481577	2.77708705843623	1.05106699404726	889.289810397693	0.288088735449188	782	1097	1218	1097	0.41617881852049	0.473866090712743	0.526133909287257	0.609	0.391	0.5	0.41617881852049	0.473866090712743	0.391	0.41617881852049	0.403196700180459	-0.109476503842503	0.448020982355746	896.041964711493	0.872726982437467
4	4	m3_drop	1.27255066451414	0.970928489988819	0.762978258598072	403	5	1	1.37547708482657	1.37547708482657	1	0.8872	7.20393254739025	8.54516958186297	1.18618123166056	858.150406264871	0.42320297306249	253	1626	150	1626	0.134646088344864	0.915540540540541	0.0844594594594595	0.372208436724566	0.627791563275434	0.5	0.134646088344864	0.915540540540541	0.627791563275434	0.134646088344864	0.221735319894829	0.0800838795313386	0.514090287277702	207.178385772914	1.22116985831384
4	4	zero_inf	1.27255066451414	0.970928489988819	0.762978258598072	9519	6	2	1.37547708482657	1.37547708482657	1	0.7512	1.28138886752358	0.980369288648921	0.765083350960891	305.347657847166	0.00210509236281864	1872	7	7647	7	0.996274614156466	0.000914554481316943	0.999085445518683	0.803340687046959	0.196659312953041	0.5	0.996274614156466	0.000914554481316943	0.196659312953041	0.996274614156466	0.328478680470258	-0.029199991722396	0.197104793873912	1876.24053288577	0.997739877797415
4	5	anti_cor	1.17867563794209	0.9350394561923	0.793296667966119	641	5	1	1.36239861267029	1.36239861267029	1	0.8624	3.11313451382887	5.79364698185141	1.86103329493647	2051.15099364345	1.06773662697035	641	1246	0	1246	0.339692633810281	1	0	0	1	0.5	0.339692633810281	1	1	0.339692633810281	0.507120253164557	0.412124152295325	0.602298116820938	386.073092882221	1.66030736618972
4	5	brennecke	1.17867563794209	0.9350394561923	0.793296667966119	223	6	2	1.36239861267029	1.36239861267029	1	0.8	10.3188605234956	17.765174253824	1.72162170555299	1527.90404752027	0.928325037586867	189	1698	34	1698	0.100158982511924	0.980369515011547	0.0196304849884527	0.152466367713004	0.847533632286996	0.5	0.100158982511924	0.980369515011547	0.847533632286996	0.100158982511924	0.17914691943128	0.167291246773243	0.521414755457309	116.27549046698	1.62545003457691
4	5	deviance	1.17867563794209	0.9350394561923	0.793296667966119	9840	5	1	1.36239861267029	1.35959166239764	0.997939699698351	0.9428	1.18295893976154	0.940099897897782	0.794702052877073	348.795554917028	0.00140538491095366	1881	6	7959	6	0.996820349761526	0.000753295668549869	0.99924670433145	0.808841463414634	0.191158536585366	0.5	0.996820349761526	0.000753295668549869	0.191158536585366	0.996820349761526	0.3207981580967	-0.0273744204712734	0.191534713763703	1884.70158343484	0.998035984334406
4	5	disp	1.17867563794209	0.9350394561923	0.793296667966119	1033	6	2	1.36239861267029	1.36239861267029	1	0.8096	2.69844224278379	2.91570572669717	1.08051440956144	882.998728807665	0.287217741595319	483	1404	550	1404	0.255961844197138	0.718526100307062	0.281473899692938	0.5324298160697	0.4675701839303	0.5	0.255961844197138	0.718526100307062	0.4675701839303	0.255961844197138	0.330821917808219	-0.0287637144209288	0.491278312939339	507.490497266337	0.951741958916949
4	5	disp_seurat	1.17867563794209	0.9350394561923	0.793296667966119	2000	5	1	1.36239861267029	1.36239861267029	1	0.9148	2.78016684247877	2.97091561620833	1.06861054912787	874.896848006736	0.275313881161748	751	1136	1249	1136	0.397986221515633	0.476310272536688	0.523689727463312	0.6245	0.3755	0.5	0.397986221515633	0.476310272536688	0.3755	0.397986221515633	0.386416259325958	-0.125100305716997	0.441713483146067	883.426966292135	0.850098569157393
4	5	m3_drop	1.17867563794209	0.9350394561923	0.793296667966119	402	4	0	1.36239861267029	1.36239861267029	1	1	7.07491500443882	8.46808927565243	1.19691745700684	839.553946658723	0.403620789040718	248	1639	154	1639	0.131425543190249	0.914110429447853	0.0858895705521472	0.383084577114428	0.616915422885572	0.5	0.131425543190249	0.914110429447853	0.616915422885572	0.131425543190249	0.216688510266492	0.0729647688784767	0.512771739130435	206.134239130435	1.20309949985104
4	5	zero_inf	1.17867563794209	0.9350394561923	0.793296667966119	9529	6	2	1.36239861267029	1.36239861267029	1	0.7976	1.18510842250408	0.94192544913936	0.794801075794495	355.162178447357	0.00150440782837558	1884	3	7645	3	0.998410174880763	0.000392259414225937	0.999607740585774	0.80228775317452	0.19771224682548	0.5	0.998410174880763	0.000392259414225937	0.19771224682548	0.998410174880763	0.330063069376314	-0.0190265458306708	0.19790246460409	1885.81258521238	0.999038830673531
6	1	anti_cor	1.34123069053657	0.871911981216996	0.650083529529272	339	6	0	1.78275404118464	1.78275404118464	1	1	6.49167509230453	11.2377609272669	1.7311034159101	1536.75284076241	1.08101988638083	339	2121	0	2121	0.13780487804878	1	0	0	1	0.5	0.13780487804878	1	1	0.13780487804878	0.242229367631297	0.262492740898468	0.537000654878847	182.043222003929	1.86219512195122
6	1	brennecke	1.34123069053657	0.871911981216996	0.650083529529272	278	6	0	1.78275404118464	1.78275404118464	1	1	10.5506157034766	16.0802345031482	1.52410389640574	1101.85099165912	0.874020366876464	241	2219	37	2219	0.0979674796747967	0.983599290780142	0.0164007092198582	0.133093525179856	0.866906474820144	0.5	0.0979674796747967	0.983599290780142	0.866906474820144	0.0979674796747967	0.176040905770635	0.172995306901908	0.521628498727735	145.01272264631	1.6619231444113
6	1	deviance	1.34123069053657	0.871911981216996	0.650083529529272	9863	6	0	1.78275404118464	1.78275404118464	1	1	1.34410788061497	0.875404793585135	0.651290574373102	288.604996227823	0.00120704484382983	2453	7	7410	7	0.997154471544715	0.000943777807739021	0.999056222192261	0.751292710128764	0.248707289871236	0.5	0.997154471544715	0.000943777807739021	0.248707289871236	0.997154471544715	0.398117341556439	-0.021860834252399	0.249063480814012	2456.5131112686	0.998569878885446
6	1	disp	1.34123069053657	0.871911981216996	0.650083529529272	1223	6	0	1.78275404118464	1.77991078692556	0.998405133746219	0.9996	2.60712714578537	2.51592778902814	0.965019214001642	674.191299097617	0.31493568447237	653	1807	570	1807	0.265447154471545	0.760201935212453	0.239798064787547	0.466067048242028	0.533932951757972	0.5	0.265447154471545	0.760201935212453	0.533932951757972	0.265447154471545	0.354602226445832	0.0295016833906641	0.508579698160017	621.9929708497	1.049851092542
6	1	disp_seurat	1.34123069053657	0.871911981216996	0.650083529529272	2000	6	0	1.78275404118464	1.78275404118464	1	1	2.78733776414633	2.76850724352927	0.993244263088859	768.771083296991	0.343160733559587	937	1523	1063	1523	0.380894308943089	0.588940448569219	0.411059551430781	0.5315	0.4685	0.5	0.380894308943089	0.588940448569219	0.4685	0.380894308943089	0.420179372197309	-0.0308253976188838	0.487514863258026	975.029726516052	0.960996341463415
6	1	m3_drop	1.34123069053657	0.871911981216996	0.650083529529272	401	6	0	1.78275404118464	1.7799946306895	0.998452164218177	0.9996	7.44968479336352	8.58633266205866	1.15257663917643	639.887556887544	0.502493109647155	276	2184	125	2184	0.11219512195122	0.94586401039411	0.05413598960589	0.311720698254364	0.688279301745636	0.5	0.11219512195122	0.94586401039411	0.688279301745636	0.11219512195122	0.192939531632296	0.104553014772105	0.515831411197316	206.848395890124	1.33431056505079
6	1	zero_inf	1.34123069053657	0.871911981216996	0.650083529529272	9533	6	0	1.78275404118464	1.78275404118464	1	1	1.34958078485777	0.880893612065551	0.652716474589097	293.887201561465	0.00263294505982525	2449	11	7084	11	0.995528455284553	0.00155038759689918	0.998449612403101	0.743102905696003	0.256897094303997	0.5	0.995528455284553	0.00155038759689918	0.256897094303997	0.995528455284553	0.408404902860002	-0.0266484855763619	0.2574568288854	2454.33594976452	0.99782590897345
6	2	anti_cor	1.477088093141	0.972493642593677	0.658385675918411	451	6	0	1.77168771952239	1.77168771952239	1	1	5.7202963674575	9.28494323864844	1.62315772509097	1516.84907970969	0.964772049172555	451	1997	0	1997	0.184232026143791	1	0	0	1	0.5	0.184232026143791	1	1	0.184232026143791	0.311141773025181	0.30350619939615	0.550731158605174	248.379752530934	1.81576797385621
6	2	brennecke	1.477088093141	0.972493642593677	0.658385675918411	267	7	1	1.77168771952239	1.76902602291523	0.998497649118501	0.9216	9.19334569667001	15.184955628718	1.65173334384873	1312.90783260344	0.993347667930314	245	2203	22	2203	0.100081699346405	0.990112359550562	0.0098876404494382	0.0823970037453183	0.917602996254682	0.5	0.100081699346405	0.990112359550562	0.917602996254682	0.100081699346405	0.180478821362799	0.19407552457676	0.523860475069548	139.870746843569	1.75161715747473
6	2	deviance	1.477088093141	0.972493642593677	0.658385675918411	9834	6	0	1.77168771952239	1.77168771952239	1	1	1.49086981559542	0.985897485639868	0.661290124279645	288.532572625129	0.00290444836123338	2432	16	7402	16	0.993464052287582	0.00215691561067677	0.997843084389323	0.752694732560504	0.247305267439496	0.5	0.993464052287582	0.00215691561067677	0.247305267439496	0.993464052287582	0.396026705748249	-0.0332649717544364	0.24812487330225	2440.06000405433	0.996696800881562
6	2	disp	1.477088093141	0.972493642593677	0.658385675918411	1224	6	0	1.77168771952239	1.77168771952239	1	1	2.86695978666669	2.71260595584851	0.94616114549774	663.462365946409	0.287775469579329	644	1804	580	1804	0.263071895424837	0.756711409395973	0.243288590604027	0.473856209150327	0.526143790849673	0.5	0.263071895424837	0.756711409395973	0.526143790849673	0.263071895424837	0.350762527233115	0.0227422642573377	0.506622516556291	620.105960264901	1.03853218847452
6	2	disp_seurat	1.477088093141	0.972493642593677	0.658385675918411	2000	6	0	1.77168771952239	1.77168771952239	1	1	2.95755830234411	2.93776161403757	0.993306408096553	766.550802312787	0.334920732178142	913	1535	1087	1535	0.372957516339869	0.585430968726163	0.414569031273837	0.5435	0.4565	0.5	0.372957516339869	0.585430968726163	0.4565	0.372957516339869	0.410521582733813	-0.0425452805799608	0.482840236686391	965.680473372781	0.945447303921569
6	2	m3_drop	1.477088093141	0.972493642593677	0.658385675918411	403	6	0	1.77168771952239	1.77168771952239	1	1	7.57938171842531	8.69756638731879	1.14752979998028	656.044160147443	0.489144124061869	267	2181	136	2181	0.10906862745098	0.941303409581355	0.0586965904186448	0.337468982630273	0.662531017369727	0.5	0.10906862745098	0.941303409581355	0.662531017369727	0.10906862745098	0.187302700806734	0.0904821442376952	0.513746065057712	207.039664218258	1.289607964774
6	2	zero_inf	1.477088093141	0.972493642593677	0.658385675918411	9572	6	0	1.77168771952239	1.77168771952239	1	1	1.48909306980115	0.984826924403238	0.661360222793025	297.795705765026	0.00297454687461318	2442	6	7130	6	0.997549019607843	0.000840807174887881	0.999159192825112	0.744880902632679	0.255119097367321	0.5	0.997549019607843	0.000840807174887881	0.255119097367321	0.997549019607843	0.406322795341098	-0.0198570055859334	0.25542570951586	2444.93489148581	0.998799603418467
6	3	anti_cor	1.67684433770661	1.06419724037388	0.634642832637266	316	6	0	1.77129495384334	1.77129495384334	1	1	7.38504934615895	11.6792554709286	1.58147290877659	1382.40840074198	0.946830076139322	316	2164	0	2164	0.12741935483871	1	0	0	1	0.5	0.12741935483871	1	1	0.12741935483871	0.226037195994278	0.252407760220154	0.534022394487511	168.751076658053	1.87258064516129
6	3	brennecke	1.67684433770661	1.06419724037388	0.634642832637266	258	6	0	1.77129495384334	1.76838092727642	0.998354860910883	0.9996	11.0679574472343	16.5664589054249	1.49679459687158	1144.82955775518	0.862151764234309	222	2258	36	2258	0.0895161290322581	0.984306887532694	0.015693112467306	0.13953488372093	0.86046511627907	0.5	0.0895161290322581	0.984306887532694	0.86046511627907	0.0895161290322581	0.162162162162162	0.163127625649849	0.519480519480519	134.025974025974	1.65639534883721
6	3	deviance	1.67684433770661	1.06419724037388	0.634642832637266	9833	6	0	1.77129495384334	1.76272759019361	0.995163220201613	0.9988	1.69159997684688	1.07761154245504	0.637036862854357	255.594138928433	0.00239403021709061	2472	8	7361	8	0.996774193548387	0.00108562898629394	0.998914371013706	0.748601647513475	0.251398352486525	0.5	0.996774193548387	0.00108562898629394	0.251398352486525	0.996774193548387	0.401526841549582	-0.0230662446845929	0.251802213422682	2475.97116458524	0.998396118403139
6	3	disp	1.67684433770661	1.06419724037388	0.634642832637266	1231	6	0	1.77129495384334	1.77129495384334	1	1	3.13413562826591	2.73293926153856	0.871991383171468	564.021845836992	0.237348550534202	626	1854	605	1854	0.25241935483871	0.75396502643351	0.24603497356649	0.491470349309504	0.508529650690495	0.5	0.25241935483871	0.75396502643351	0.508529650690495	0.25241935483871	0.337375370520075	0.00737946760457498	0.502125936424377	618.117027738409	1.0127532035324
6	3	disp_seurat	1.67684433770661	1.06419724037388	0.634642832637266	2000	6	0	1.77129495384334	1.76848316089416	0.998412577790572	0.9996	3.28318814106532	3.01502181217299	0.918321364061301	644.496099519489	0.283678531424035	902	1578	1098	1578	0.363709677419355	0.589686098654709	0.410313901345291	0.549	0.451	0.5	0.363709677419355	0.589686098654709	0.451	0.363709677419355	0.402678571428571	-0.0477871004808923	0.480993017843289	961.986035686579	0.937643548387097
6	3	m3_drop	1.67684433770661	1.06419724037388	0.634642832637266	399	6	0	1.77129495384334	1.76845169958426	0.998394816033937	0.9996	8.9512835938781	9.32822547351093	1.0421103717338	524.403971310726	0.40746753909653	259	2221	140	2221	0.104435483870968	0.940703091910208	0.0592969080897925	0.350877192982456	0.649122807017544	0.5	0.104435483870968	0.940703091910208	0.649122807017544	0.104435483870968	0.179923584577978	0.0820438366074075	0.512290848998141	204.404048750258	1.26709818902094
6	3	zero_inf	1.67684433770661	1.06419724037388	0.634642832637266	9489	6	0	1.77129495384334	1.77129495384334	1	1	1.68861686928479	1.07581544570789	0.637098601391773	263.358959418774	0.00245576875450715	2469	11	7020	11	0.995564516129032	0.00156450007111364	0.998435499928886	0.739803983559912	0.260196016440089	0.5	0.995564516129032	0.00156450007111364	0.260196016440089	0.995564516129032	0.41256579497034	-0.0262387757325106	0.260750709704553	2474.2634843865	0.997872706597452
6	4	anti_cor	1.39112623083332	0.915814628012275	0.658326043829738	395	6	0	1.78580758462901	1.78580758462901	1	1	4.91075401063729	8.83041053720175	1.79817814495982	1696.53106033001	1.13985210113008	395	2118	0	2118	0.157182650218862	1	0	0	1	0.5	0.157182650218862	1	1	0.157182650218862	0.271664374140303	0.280341443795652	0.542647376376593	214.345713668754	1.84281734978114
6	4	brennecke	1.39112623083332	0.915814628012275	0.658326043829738	228	6	0	1.78580758462901	1.78580758462901	1	1	10.4818694993463	17.8320384239554	1.70122690661886	1266.70439744587	1.04290086278912	216	2297	12	2297	0.0859530441703144	0.994802944997835	0.00519705500216544	0.0526315789473684	0.947368421052632	0.5	0.0859530441703144	0.994802944997835	0.947368421052632	0.0859530441703144	0.157606712878511	0.190072826476322	0.521153048527582	118.822895064289	1.81783148679498
6	4	deviance	1.39112623083332	0.915814628012275	0.658326043829738	9843	6	0	1.78580758462901	1.78305258797456	0.998457282476478	0.9996	1.39768432448758	0.922853859904642	0.660273456413685	306.570047831281	0.00194741258394759	2503	10	7340	10	0.996020692399523	0.00136054421768705	0.998639455782313	0.745707609468658	0.254292390531342	0.5	0.996020692399523	0.00136054421768705	0.254292390531342	0.996020692399523	0.405147296859825	-0.0253663180329644	0.254790631653655	2507.90418736693	0.998044507684292
6	4	disp	1.39112623083332	0.915814628012275	0.658326043829738	1223	6	0	1.78580758462901	1.78580758462901	1	1	2.67036153024956	2.56398272419784	0.960163144635407	643.536564165783	0.30183710080567	619	1894	604	1894	0.246319140469558	0.758206565252202	0.241793434747798	0.493867538838921	0.506132461161079	0.5	0.246319140469558	0.758206565252202	0.506132461161079	0.246319140469558	0.331370449678801	0.00526817943555152	0.501496707244063	613.330472959489	1.00924383719784
6	4	disp_seurat	1.39112623083332	0.915814628012275	0.658326043829738	2000	6	0	1.78580758462901	1.78580758462901	1	1	2.9632514010621	2.95120169298956	0.995933619378961	736.407584353717	0.337607575549223	956	1557	1044	1557	0.380421806605651	0.598615916955017	0.401384083044983	0.522	0.478	0.5	0.380421806605651	0.598615916955017	0.478	0.380421806605651	0.423664967870596	-0.0214748709347764	0.491396167383653	982.792334767305	0.972738559490649
6	4	m3_drop	1.39112623083332	0.915814628012275	0.658326043829738	405	6	0	1.78580758462901	1.78580758462901	1	1	7.70862419444746	8.66319543061984	1.12383159589748	642.047389358645	0.465505552067746	265	2248	140	2248	0.105451651412654	0.941373534338358	0.0586264656616415	0.345679012345679	0.654320987654321	0.5	0.105451651412654	0.941373534338358	0.654320987654321	0.105451651412654	0.181631254283756	0.0850065227626287	0.5127524994899	207.664762293409	1.27609516931708
6	4	zero_inf	1.39112623083332	0.915814628012275	0.658326043829738	9533	6	0	1.78580758462901	1.78580758462901	1	1	1.39779055756487	0.923692780849957	0.660823451590023	311.467219797576	0.00249740776028495	2506	7	7027	7	0.997214484679666	0.000995166334944564	0.999004833665055	0.737123675652995	0.262876324347005	0.5	0.997214484679666	0.000995166334944564	0.262876324347005	0.997214484679666	0.41607172505396	-0.0206042260742115	0.263224049439615	2509.31486330785	0.998678976737309
6	5	anti_cor	1.53917881275163	1.04640545246745	0.67984658039618	349	6	0	1.77403777444856	1.77119274438118	0.998396296793472	0.9996	6.48671026588989	11.323938237924	1.74571358574014	1506.08265619371	1.06586700534396	349	2002	0	2002	0.148447469162059	1	0	0	1	0.5	0.148447469162059	1	1	0.148447469162059	0.258518518518519	0.272440332148214	0.54008729611762	188.490466345049	1.85155253083794
6	5	brennecke	1.53917881275163	1.04640545246745	0.67984658039618	252	6	0	1.77403777444856	1.77403777444856	1	1	9.86214265056052	15.9902019517628	1.62137199981122	1255.10962312705	0.941525419415037	229	2122	23	2122	0.0974053594215228	0.989277389277389	0.0107226107226107	0.0912698412698413	0.908730158730159	0.5	0.0974053594215228	0.989277389277389	0.908730158730159	0.0974053594215228	0.175950825970035	0.18822819564261	0.522909252669039	131.773131672598	1.73783530142526
6	5	deviance	1.53917881275163	1.04640545246745	0.67984658039618	9823	6	0	1.77403777444856	1.7711900953638	0.998394803579845	0.9996	1.55020424050255	1.05964492950349	0.683551819700845	281.050870882605	0.00370523930466493	2335	16	7488	16	0.993194385367929	0.00213219616204696	0.997867803837953	0.762292578641963	0.237707421358037	0.5	0.993194385367929	0.00213219616204696	0.237707421358037	0.993194385367929	0.383604402825694	-0.0350114692861599	0.238559107052258	2343.36610857433	0.996429875577821
6	5	disp	1.53917881275163	1.04640545246745	0.67984658039618	1087	6	0	1.77403777444856	1.76333092255477	0.993964699034034	0.9984	3.15676727753195	3.06875151423557	0.972118387084527	648.296000384987	0.292271806688347	581	1770	506	1770	0.247128881327095	0.77768014059754	0.22231985940246	0.465501379944802	0.534498620055198	0.5	0.247128881327095	0.77768014059754	0.534498620055198	0.247128881327095	0.337987201861547	0.0292553759387746	0.50810460341474	552.309703911822	1.05194602934726
6	5	disp_seurat	1.53917881275163	1.04640545246745	0.67984658039618	2000	6	0	1.77403777444856	1.77403777444856	1	1	3.32890689973913	3.29906256745533	0.991034795149682	700.468610946121	0.311188214753502	879	1472	1121	1472	0.373883453849426	0.567682221365214	0.432317778634786	0.5605	0.4395	0.5	0.373883453849426	0.567682221365214	0.4395	0.373883453849426	0.404045047115606	-0.0594581924507825	0.475525889967638	951.051779935275	0.92423989791578
6	5	m3_drop	1.53917881275163	1.04640545246745	0.67984658039618	400	6	0	1.77403777444856	1.7711900953638	0.998394803579845	0.9996	7.73734659280362	8.60251515717512	1.11181721718091	582.228292558345	0.43197063678473	243	2108	157	2108	0.103360272224585	0.930684326710817	0.0693156732891832	0.3925	0.6075	0.5	0.103360272224585	0.930684326710817	0.6075	0.103360272224585	0.176663031624864	0.0604962344741863	0.509315424610052	203.726169844021	1.19277754147171
6	5	zero_inf	1.53917881275163	1.04640545246745	0.67984658039618	9531	6	0	1.77403777444856	1.7711900953638	0.998394803579845	0.9996	1.54547175245306	1.05288341282282	0.681269917196236	293.241498471867	0.00142333680005613	2339	12	7192	12	0.994895789025946	0.00166574125485841	0.998334258745142	0.754590284335327	0.245409715664673	0.5	0.994895789025946	0.00166574125485841	0.245409715664673	0.994895789025946	0.393704763507827	-0.0295871759971835	0.246049188906332	2345.09481946625	0.997401034953617
8	1	anti_cor	1.6101517772937	0.990808132436547	0.615350767802694	226	8	0	2.04761636237466	2.04221173792825	0.997360528785706	0.9992	13.4171759500544	19.7143693285895	1.46933821259977	957.649794070207	0.853987444797079	226	2791	0	2791	0.0749088498508452	1	0	0	1	0.5	0.0749088498508452	1	1	0.0749088498508452	0.139377119950663	0.193531457198623	0.519455922865014	117.397038567493	1.92509115014915
8	1	brennecke	1.6101517772937	0.990808132436547	0.615350767802694	302	8	0	2.04761636237466	2.04761636237466	1	1	9.9293096412116	15.668792160606	1.57803439783696	1110.0081119095	0.962683630034264	283	2734	19	2734	0.0938017898574743	0.993098438067563	0.00690156193243734	0.0629139072847682	0.937086092715232	0.5	0.0938017898574743	0.993098438067563	0.937086092715232	0.0938017898574743	0.170533293160591	0.194891972846029	0.522876949740035	157.90883882149	1.79217326979347
8	1	deviance	1.6101517772937	0.990808132436547	0.615350767802694	9838	8	0	2.04761636237466	1.97128630619075	0.962722481815204	0.9836	1.61527224153579	0.998038344420552	0.617876243246539	258.934273057441	0.00252547544384485	3003	14	6835	14	0.995359628770302	0.00204409402832528	0.997955905971675	0.69475503151047	0.30524496848953	0.5	0.995359628770302	0.00204409402832528	0.30524496848953	0.995359628770302	0.467211201866978	-0.0224863969582351	0.305797689033043	3008.43766470707	0.99819252870988
8	1	disp	1.6101517772937	0.990808132436547	0.615350767802694	1326	8	0	2.04761636237466	2.01971700087976	0.986374712564544	0.9956	2.78801184502151	2.51259589744006	0.901214211814323	568.467585941979	0.28586344401163	790	2227	536	2227	0.261849519390123	0.806007962359754	0.193992037640246	0.40422322775264	0.59577677224736	0.5	0.261849519390123	0.806007962359754	0.59577677224736	0.261849519390123	0.363803822242689	0.0806174334423848	0.5219723183391	692.135294117647	1.1413953409313
8	1	disp_seurat	1.6101517772937	0.990808132436547	0.615350767802694	2000	8	0	2.04761636237466	2.04199004716576	0.997252261062041	0.9992	3.23854467312724	3.04725860511304	0.940934559402112	650.470803936157	0.325583791599419	1108	1909	892	1909	0.367252237321843	0.681542306319172	0.318457693680828	0.446	0.554	0.5	0.367252237321843	0.681542306319172	0.554	0.367252237321843	0.441698226031493	0.0513313291919739	0.518563080096253	1037.12616019251	1.06833675836924
8	1	m3_drop	1.6101517772937	0.990808132436547	0.615350767802694	409	8	0	2.04761636237466	2.03718693999078	0.994906554481824	0.9984	8.121821212694	9.12245067264925	1.12320259628362	526.70592829223	0.507851828480923	292	2725	117	2725	0.0967848856479947	0.958831808585503	0.0411681914144968	0.286063569682152	0.713936430317848	0.5	0.0967848856479947	0.958831808585503	0.713936430317848	0.0967848856479947	0.170461179217747	0.109079957051668	0.514934289127838	210.608124253286	1.38646123474719
8	1	zero_inf	1.6101517772937	0.990808132436547	0.615350767802694	9617	8	0	2.04761636237466	2.04216954313602	0.997339921999684	0.9992	1.61865282868699	0.998085273660733	0.616614789763383	264.796342990244	0.00126402196068931	3008	9	6609	9	0.99701690420948	0.00135992747053493	0.998640072529465	0.687220546948113	0.312779453051887	0.5	0.99701690420948	0.00135992747053493	0.312779453051887	0.99701690420948	0.476175399715055	-0.0174324542350333	0.313129216398547	3011.36367410483	0.998883006349
8	2	anti_cor	1.55768113536817	0.931483116614231	0.597993450305263	242	8	0	2.05232757115941	2.04163338279896	0.99478923905193	0.9984	13.9563945495297	18.2566872958701	1.30812347208151	904.852293728943	0.710130021776243	242	2773	0	2773	0.0802653399668325	1	0	0	1	0.5	0.0802653399668325	1	1	0.0802653399668325	0.148603008903899	0.200331400392989	0.520905321354527	126.059087767795	1.91973466003317
8	2	brennecke	1.55768113536817	0.931483116614231	0.597993450305263	292	8	0	2.05232757115941	2.04971028245086	0.998724721752352	0.9996	9.68587241769954	15.9930679593193	1.65117474912164	1121.08239625649	1.05318129881638	271	2744	21	2744	0.0898839137645108	0.992405063291139	0.00759493670886076	0.0719178082191781	0.928082191780822	0.5	0.0898839137645108	0.992405063291139	0.928082191780822	0.0898839137645108	0.163894768672513	0.18768709507418	0.521626297577855	152.314878892734	1.77920897794134
8	2	deviance	1.55768113536817	0.931483116614231	0.597993450305263	9854	8	0	2.05232757115941	2.04689086113815	0.997350954059353	0.9992	1.56250340113428	0.936603783081391	0.599425116387891	295.572475982067	0.00143166608262779	3007	8	6847	8	0.997346600331675	0.0011670313639679	0.998832968636032	0.694844733103308	0.305155266896692	0.5	0.997346600331675	0.0011670313639679	0.305155266896692	0.997346600331675	0.467324578444324	-0.0170179621446189	0.305471124620061	3010.11246200608	0.998965998099618
8	2	disp	1.55768113536817	0.931483116614231	0.597993450305263	1213	8	0	2.05232757115941	2.03631112119122	0.992195958289863	0.9976	2.88824599544468	2.67964874469668	0.927777186888859	614.189290564204	0.329783736583595	734	2281	479	2281	0.243449419568823	0.826449275362319	0.173550724637681	0.394888705688376	0.605111294311624	0.5	0.243449419568823	0.826449275362319	0.605111294311624	0.243449419568823	0.34720908230842	0.0857154729025374	0.522077922077922	633.28051948052	1.15904402144266
8	2	disp_seurat	1.55768113536817	0.931483116614231	0.597993450305263	2000	8	0	2.05232757115941	2.04971028245086	0.998724721752352	0.9996	3.21341591507018	3.06117809332353	0.952624302060404	697.448098731842	0.354630851755141	1050	1965	950	1965	0.348258706467662	0.67409948542024	0.32590051457976	0.475	0.525	0.5	0.348258706467662	0.67409948542024	0.525	0.348258706467662	0.418743768693918	0.0236422248783304	0.508431703204047	1016.86340640809	1.03258706467662
8	2	m3_drop	1.55768113536817	0.931483116614231	0.597993450305263	402	8	0	2.05232757115941	2.04444815289065	0.996160740429801	0.9988	8.79884798466205	10.0492846025904	1.14211367443876	531.939262604582	0.544120224133493	292	2723	110	2723	0.096849087893864	0.961171902576774	0.0388280974232263	0.27363184079602	0.72636815920398	0.5	0.096849087893864	0.961171902576774	0.72636815920398	0.096849087893864	0.170910155106819	0.114604122124948	0.515560875512996	207.255471956224	1.40888921891372
8	2	zero_inf	1.55768113536817	0.931483116614231	0.597993450305263	9537	8	0	2.05232757115941	2.04113118779117	0.994544543704634	0.9984	1.56421013085195	0.939065600715038	0.600344916704747	300.327024229116	0.00235146639948358	3001	14	6536	14	0.995356550580431	0.00213740458015266	0.997862595419847	0.685330816818706	0.314669183181294	0.5	0.995356550580431	0.00213740458015266	0.314669183181294	0.995356550580431	0.47817080943276	-0.0215510402782162	0.315211709357031	3006.174072138	0.99827885145243
8	3	anti_cor	1.6813868317927	0.997325808115108	0.593156666423846	219	8	0	2.06941795707458	2.05365605737	0.992383414065441	0.9976	10.3015919491553	17.3791841570026	1.6870386871058	1142.64094045957	1.09388202068195	219	2770	0	2770	0.0732686517229843	1	0	0	1	0.5	0.0732686517229843	1	1	0.0732686517229843	0.136533665835411	0.191400955748638	0.519013717659316	113.66400416739	1.92673134827702
8	3	brennecke	1.6813868317927	0.997325808115108	0.593156666423846	281	8	0	2.06941795707458	2.06941795707458	1	1	10.6368355084012	17.073588851027	1.60513799781354	1064.25347758489	1.0119813313897	266	2723	15	2723	0.0889929742388759	0.994521548575603	0.00547845142439737	0.0533807829181495	0.94661921708185	0.5	0.0889929742388759	0.994521548575603	0.94661921708185	0.0889929742388759	0.162691131498471	0.193129984192944	0.521913741924219	146.657761480705	1.813746489203
8	3	deviance	1.6813868317927	0.997325808115108	0.593156666423846	9832	8	0	2.06941795707458	2.05595212690149	0.993492938375712	0.998	1.69122939779908	1.00883138839243	0.596507717820714	263.431673507619	0.00335105139686775	2976	13	6856	13	0.995650719304115	0.00189256078031741	0.998107439219683	0.697314890154597	0.302685109845403	0.5	0.995650719304115	0.00189256078031741	0.302685109845403	0.995650719304115	0.46423835894236	-0.0220169802716181	0.303205518360722	2981.11665652262	0.99828364431448
8	3	disp	1.6813868317927	0.997325808115108	0.593156666423846	1106	8	0	2.06941795707458	2.05574238792724	0.993391586701667	0.998	3.1886573256847	2.93785585503781	0.921345743668759	556.262579850807	0.328189077244913	672	2317	434	2317	0.224824355971897	0.842239185750636	0.157760814249364	0.392405063291139	0.607594936708861	0.5	0.224824355971897	0.842239185750636	0.607594936708861	0.224824355971897	0.328205128205128	0.0849452619461968	0.520731707317073	575.929268292683	1.16680994871491
8	3	disp_seurat	1.6813868317927	0.997325808115108	0.593156666423846	2000	8	0	2.06941795707458	2.06941795707458	1	1	3.24929364041068	3.01060726396778	0.926542072567892	635.272379239511	0.333385406144046	1049	1940	951	1940	0.350953496152559	0.671048080249049	0.328951919750951	0.4755	0.5245	0.5	0.350953496152559	0.671048080249049	0.5245	0.350953496152559	0.420525155341752	0.0232172052977829	0.508333333333333	1016.66666666667	1.03180327868852
8	3	m3_drop	1.6813868317927	0.997325808115108	0.593156666423846	404	8	0	2.06941795707458	2.06135653227631	0.99610449654662	0.9988	8.37748357033091	9.3718604777932	1.11869637214019	513.30328927952	0.52553970571634	296	2693	108	2693	0.0990297758447641	0.961442342020707	0.0385576579792931	0.267326732673267	0.732673267326733	0.5	0.0990297758447641	0.961442342020707	0.732673267326733	0.0990297758447641	0.174476864132037	0.118618064585148	0.516234887737478	208.558894645941	1.41926337163659
8	3	zero_inf	1.6813868317927	0.997325808115108	0.593156666423846	9534	8	0	2.06941795707458	2.06941795707458	1	1	1.69284986966317	1.00901491323424	0.596045125628895	269.5631822777	0.00288845920504921	2982	7	6552	7	0.997658079625293	0.00106723585912483	0.998932764140875	0.687224669603524	0.312775330396476	0.5	0.997658079625293	0.00106723585912483	0.312775330396476	0.997658079625293	0.47624371157071	-0.0154483781439555	0.313049853372434	2984.61730205279	0.999123069463215
8	4	anti_cor	1.6912623639575	1.00697400789405	0.595397869280179	216	8	0	2.05860950436172	2.04719695222325	0.994456184082364	0.998	9.99471354469858	18.391478197969	1.84012059132242	1278.39756156386	1.24472272204224	216	2743	0	2743	0.0729976343359243	1	0	0	1	0.5	0.0729976343359243	1	1	0.0729976343359243	0.136062992125984	0.191046636107423	0.51894072255349	112.091196071554	1.92700236566408
8	4	brennecke	1.6912623639575	1.00697400789405	0.595397869280179	293	8	0	2.05860950436172	2.05585450770728	0.998661719646874	0.9996	9.89082789069418	15.9700073870573	1.61462797285985	1156.45472242237	1.01923010357968	279	2680	14	2680	0.0942886110172356	0.994803266518189	0.00519673348181143	0.0477815699658703	0.95221843003413	0.5	0.0942886110172356	0.994803266518189	0.95221843003413	0.0942886110172356	0.171586715867159	0.200721172246135	0.523438882009552	153.367592428799	1.81915876477963
8	4	deviance	1.6912623639575	1.00697400789405	0.595397869280179	9857	8	0	2.05860950436172	2.04421220737856	0.99300630014937	0.9976	1.70241702335004	1.01986915943424	0.599071288318846	292.992872271619	0.0036734190386678	2948	11	6909	11	0.996282527881041	0.00158959537572256	0.998410404624277	0.700923201785533	0.299076798214467	0.5	0.996282527881041	0.00158959537572256	0.299076798214467	0.996282527881041	0.460049937578027	-0.0206770357705369	0.299524243344468	2952.41046664642	0.998506147198621
8	4	disp	1.6912623639575	1.00697400789405	0.595397869280179	1328	8	0	2.05860950436172	2.05331093128102	0.997426139795102	0.9992	2.81971890127805	2.42618479352995	0.860434986065552	577.90563604099	0.265037116785374	758	2201	570	2201	0.256167624197364	0.794298087333093	0.205701912666907	0.42921686746988	0.57078313253012	0.5	0.256167624197364	0.794298087333093	0.57078313253012	0.256167624197364	0.353627245159785	0.0597672246928628	0.516404886561955	685.785689354276	1.10530157127326
8	4	disp_seurat	1.6912623639575	1.00697400789405	0.595397869280179	2000	8	0	2.05860950436172	2.05860950436172	1	1	3.34201417038197	3.13237598141977	0.937271903027797	709.228809321837	0.341874033747618	1038	1921	962	1921	0.350794187225414	0.666319805757891	0.333680194242109	0.481	0.519	0.5	0.350794187225414	0.666319805757891	0.519	0.350794187225414	0.418632788868724	0.0180323561045914	0.506504621704896	1013.00924340979	1.02466982088543
8	4	m3_drop	1.6912623639575	1.00697400789405	0.595397869280179	401	8	0	2.05860950436172	2.04857505606954	0.995125618398768	0.9984	8.3417990730104	9.38593427040461	1.12516906584006	555.977972141131	0.529771196559884	287	2672	114	2672	0.0969922271037513	0.95908111988514	0.04091888011486	0.28428927680798	0.71571072319202	0.5	0.0969922271037513	0.95908111988514	0.71571072319202	0.0969922271037513	0.170833333333333	0.109980099248777	0.515056570931245	206.537684943429	1.38957691947893
8	4	zero_inf	1.6912623639575	1.00697400789405	0.595397869280179	9563	8	0	2.05860950436172	2.04331247114717	0.992569239973808	0.9976	1.70161092130719	1.01715604774503	0.597760648458721	299.739947098639	0.00236277917854277	2951	8	6612	8	0.997296383913484	0.00120845921450152	0.998791540785498	0.691414827982851	0.308585172017149	0.5	0.997296383913484	0.00120845921450152	0.308585172017149	0.997296383913484	0.471330458393228	-0.0169173046158061	0.308904896126944	2954.05752166197	0.998964975583736
8	5	anti_cor	1.58074193656653	0.920395964326936	0.582255675664614	203	8	0	2.05835854866685	2.03753264696196	0.98988227696366	0.9968	13.0796020011912	21.5337009102039	1.64635750447473	1065.31019813343	1.06410182881012	203	2602	0	2602	0.0723707664884135	1	0	0	1	0.5	0.0723707664884135	1	1	0.0723707664884135	0.134973404255319	0.190224560044719	0.51877196227113	105.310708341039	1.92762923351159
8	5	brennecke	1.58074193656653	0.920395964326936	0.582255675664614	273	8	0	2.05835854866685	2.05835854866685	1	1	10.3857331985001	17.3729321644987	1.67276896416015	1127.95399102548	1.09051328849553	254	2551	19	2551	0.0905525846702317	0.992607003891051	0.00739299610894942	0.0695970695970696	0.93040293040293	0.5	0.0905525846702317	0.992607003891051	0.93040293040293	0.0905525846702317	0.165042235217674	0.189188082626464	0.521860465116279	142.467906976744	1.78285766521061
8	5	deviance	1.58074193656653	0.920395964326936	0.582255675664614	9834	8	0	2.05835854866685	2.02816442247213	0.985330968594236	0.9952	1.58738064055921	0.927637172552572	0.584382314392961	268.503356210757	0.00212663872834762	2795	10	7039	10	0.996434937611408	0.00141864094197763	0.998581359058022	0.715781980882652	0.284218019117348	0.5	0.996434937611408	0.00141864094197763	0.284218019117348	0.996434937611408	0.442281826093837	-0.0215211308150716	0.284655977268114	2799.30688045464	0.998461447551639
8	5	disp	1.58074193656653	0.920395964326936	0.582255675664614	1119	8	0	2.05835854866685	2.04593441256617	0.993964056403716	0.998	3.0552167318663	2.76865968677511	0.906207293871376	579.888743199577	0.323951618206762	627	2178	492	2178	0.223529411764706	0.815730337078652	0.184269662921348	0.439678284182306	0.560321715817694	0.5	0.223529411764706	0.815730337078652	0.560321715817694	0.223529411764706	0.319571865443425	0.0486643135449692	0.512328767123288	573.295890410959	1.09367607632865
8	5	disp_seurat	1.58074193656653	0.920395964326936	0.582255675664614	2000	8	0	2.05835854866685	2.05285866353225	0.99732802376041	0.9992	3.00695429646905	2.8696938345679	0.954352328513163	697.286092839286	0.372096652848549	1028	1777	972	1777	0.366488413547237	0.646416878865042	0.353583121134958	0.486	0.514	0.5	0.366488413547237	0.646416878865042	0.514	0.366488413547237	0.427887617065557	0.0134415063803096	0.505041411595247	1010.08282319049	1.01773832442068
8	5	m3_drop	1.58074193656653	0.920395964326936	0.582255675664614	402	8	0	2.05835854866685	2.04777549700412	0.994858499424415	0.9984	7.75209674649314	8.7046436945664	1.12287603976359	553.375851833526	0.540620364098972	273	2532	129	2532	0.0973262032085561	0.95152198421646	0.04847801578354	0.32089552238806	0.67910447761194	0.5	0.0973262032085561	0.95152198421646	0.67910447761194	0.0973262032085561	0.170252572497661	0.0935357102450592	0.513172338090011	206.295279912184	1.32334583765664
8	5	zero_inf	1.58074193656653	0.920395964326936	0.582255675664614	9514	8	0	2.05835854866685	2.05290848237702	0.997352226951248	0.9992	1.59161611749097	0.930791317231897	0.584808929114894	273.372443177479	0.00255325345028057	2799	6	6715	6	0.997860962566845	0.000892724296979619	0.99910727570302	0.705801976035316	0.294198023964684	0.5	0.997860962566845	0.000892724296979619	0.294198023964684	0.997860962566845	0.454420001623508	-0.0160154208868728	0.29445727482679	2801.46651270208	0.999119563738886
