# Supplementary material for: Anti-correlated feature selection prevents false discovery of subpopulations in scRNAseq
Source: Nat Commun. 2024 Jan 24;15:699. doi: 10.1038/s41467-023-43406-9 (PMC10808220; doi:10.1038/s41467-023-43406-9)
Supplement: Supplementary file 6 — Source Data [file 41467_2023_43406_MOESM6_ESM.zip › source_data/FigS1c.tsv]

true_num_clust	cluster_iter	cluster_method	full_within_grp_var	full_total_var	full_var_ratio	num_features	guessed_num_clust	abs_dist_to_true_num_clust	ground_truth_mi	clust_result_mi	relative_cluster_mi	clust_result_purity	feat_select_within_grp_var	feat_select_total_var	feat_select_var_ratio	feat_select_within_across_t_stat	feat_select_change_in_var_ratio_from_full	TP	FN	FP	TN	TPR	TNR	FPR	FDR	PPV	NPV	sensitivity	specificity	precision	recall	F1	MCC	ACC	expected	O_over_E
10	1	anti_cor	2.11219064712957	1.764820382386	0.835540288365712	545	10	0	2.30258509299405	2.30258509299405	1	1	41.8924151959616	151.680190289637	3.62070770043019	1044.8038134178	2.78516741206448	540	457	5	457	0.541624874623872	0.989177489177489	0.0108225108225108	0.00917431192660551	0.990825688073395	0.5	0.541624874623872	0.989177489177489	0.990825688073395	0.541624874623872	0.700389105058366	0.510422800669981	0.683344756682659	372.422892392049	1.44996457261693
10	1	brennecke	2.11219064712957	1.764820382386	0.835540288365712	319	10	0	2.30258509299405	2.30258509299405	1	1	28.3849382380476	79.1893749792891	2.78983784693047	891.473210221304	1.95429755856476	175	822	144	822	0.175526579739218	0.850931677018633	0.149068322981366	0.45141065830721	0.54858934169279	0.5	0.175526579739218	0.850931677018633	0.54858934169279	0.175526579739218	0.265957446808511	0.0358551150911945	0.507896077432501	162.018848700968	1.08012124146735
10	1	deviance	2.11219064712957	1.764820382386	0.835540288365712	8087	10	0	2.30258509299405	2.29997570969144	0.998866759230508	0.9996	2.68911632597844	2.60540834856462	0.968871566988328	379.555974399468	0.133331278622616	951	46	7135	46	0.953861584754263	0.00640579306503275	0.993594206934967	0.882389314865199	0.117610685134801	0.5	0.953861584754263	0.00640579306503275	0.117610685134801	0.953861584754263	0.20940217989651	-0.123261227372915	0.121912448031303	985.78405478112	0.964714326010433
10	1	disp	2.11219064712957	1.764820382386	0.835540288365712	1532	10	0	2.30258509299405	2.30258509299405	1	1	5.15557766036567	11.9926782364473	2.32615606368282	866.564880311804	1.4906157753171	366	631	1166	631	0.367101303911735	0.351140790205899	0.648859209794101	0.761096605744125	0.238903394255875	0.5	0.367101303911735	0.351140790205899	0.238903394255875	0.367101303911735	0.28944246737841	-0.271230589844616	0.356836077308518	546.67287043665	0.669504597342943
10	1	disp_seurat	2.11219064712957	1.764820382386	0.835540288365712	2000	10	0	2.30258509299405	2.30258509299405	1	1	8.59819180723164	22.4478481666724	2.61076382918002	866.75895509595	1.77522354081431	681	316	1319	316	0.683049147442327	0.193272171253823	0.806727828746177	0.6595	0.3405	0.5	0.683049147442327	0.193272171253823	0.3405	0.683049147442327	0.454454454454454	-0.140451947896653	0.378799392097264	757.598784194529	0.898892678034102
10	1	m3_drop	2.11219064712957	1.764820382386	0.835540288365712	418	10	0	2.30258509299405	2.27788617772442	0.989273397389407	0.9956	9.1805150488541	13.0496438995861	1.42145008533208	533.618096057118	0.585909796966372	84	913	334	913	0.0842527582748245	0.732157177225341	0.267842822774659	0.799043062200957	0.200956937799043	0.5	0.0842527582748245	0.732157177225341	0.200956937799043	0.0842527582748245	0.118727915194346	-0.234310339246269	0.444295900178253	185.71568627451	0.452304281264847
10	1	zero_inf	2.11219064712957	1.764820382386	0.835540288365712	9171	11	1	2.30258509299405	2.00180139543346	0.869371299902983	0.866	2.07248705358816	1.70729421432037	0.823790050395961	381.97906259868	-0.0117502379697511	715	282	8456	282	0.717151454363089	0.0322728313115129	0.967727168688487	0.922036855304765	0.077963144695235	0.5	0.717151454363089	0.0322728313115129	0.077963144695235	0.717151454363089	0.140637293469709	-0.325195612654347	0.10241397021058	939.238520801233	0.761254978543744
10	2	anti_cor	2.13103712834824	1.80463023829564	0.846831908411844	531	10	0	2.30258509299405	2.30258509299405	1	1	46.8281357940037	161.599496337381	3.45090603325007	988.478778596289	2.60407412483822	523	478	7	478	0.522477522477522	0.985567010309278	0.0144329896907217	0.0132075471698113	0.986792452830189	0.5	0.522477522477522	0.985567010309278	0.986792452830189	0.522477522477522	0.683213585891574	0.497304981135574	0.673620457604307	357.018842530283	1.46490867622943
10	2	brennecke	2.13103712834824	1.80463023829564	0.846831908411844	273	10	0	2.30258509299405	2.30258509299405	1	1	30.7425605124724	78.8396545857559	2.56451165002246	785.518548489785	1.71767974161061	136	865	136	865	0.135864135864136	0.864135864135864	0.135864135864136	0.5	0.5	0.5	0.135864135864136	0.864135864135864	0.5	0.135864135864136	0.213668499607227	0	0.5	136	1
10	2	deviance	2.13103712834824	1.80463023829564	0.846831908411844	7369	10	0	2.30258509299405	2.29269254099564	0.995703719255149	0.9984	2.84959163562952	2.93888010296767	1.03133377646879	380.452263452269	0.184501868056946	961	40	6407	40	0.96003996003996	0.00620443617186284	0.993795563828137	0.86957111834962	0.13042888165038	0.5	0.96003996003996	0.00620443617186284	0.13042888165038	0.96003996003996	0.22965706775003	-0.111691970358497	0.134398496240602	990.248120300752	0.970463846685345
10	2	disp	2.13103712834824	1.80463023829564	0.846831908411844	1611	10	0	2.30258509299405	2.30258509299405	1	1	4.42127764367757	8.74496082698218	1.97792618599456	737.943950167129	1.13109427758271	306	695	1304	695	0.305694305694306	0.347673836918459	0.652326163081541	0.809937888198758	0.190062111801242	0.5	0.305694305694306	0.347673836918459	0.190062111801242	0.305694305694306	0.234392952891612	-0.327771789300136	0.333666666666667	537.203333333333	0.569616718685042
10	2	disp_seurat	2.13103712834824	1.80463023829564	0.846831908411844	2000	10	0	2.30258509299405	2.30258509299405	1	1	8.85392524260776	22.1799412955097	2.50509696973418	810.32164556186	1.65826506132234	664	337	1335	337	0.663336663336663	0.201555023923445	0.798444976076555	0.667833916958479	0.332166083041521	0.5	0.663336663336663	0.201555023923445	0.332166083041521	0.663336663336663	0.442666666666667	-0.150584718151568	0.374485596707819	748.59670781893	0.886992947022962
10	2	m3_drop	2.13103712834824	1.80463023829564	0.846831908411844	452	5	5	2.30258509299405	0.0557566386150367	0.0242148004799842	0.1624	8.23418090376338	7.95852190758371	0.966522596551931	168.75204868108	0.119690688140087	21	980	431	980	0.020979020979021	0.694542877391921	0.305457122608079	0.95353982300885	0.0464601769911504	0.5	0.020979020979021	0.694542877391921	0.0464601769911504	0.020979020979021	0.0289057123193393	-0.359196530972581	0.415008291873964	187.583747927032	0.111949996905749
10	2	zero_inf	2.13103712834824	1.80463023829564	0.846831908411844	9470	4	6	2.30258509299405	0.166613595173946	0.0723593649941069	0.178	2.09654627240293	1.70974980089107	0.815507782201948	350.383263211895	-0.0313241262098959	715	286	8754	286	0.714285714285714	0.0316371681415929	0.968362831858407	0.924490442496568	0.0755095575034323	0.5	0.714285714285714	0.0316371681415929	0.0755095575034323	0.714285714285714	0.13658070678128	-0.328410273996848	0.0996912658101783	943.976595956578	0.757434032859104
10	3	anti_cor	2.16228905951113	1.76319749497043	0.815430983759901	529	10	0	2.30258509299405	2.30258509299405	1	1	48.433029541932	160.376858088548	3.31131171445094	956.83841818662	2.49588073069104	516	478	12	478	0.519114688128773	0.975510204081633	0.0244897959183673	0.0227272727272727	0.977272727272727	0.5	0.519114688128773	0.975510204081633	0.977272727272727	0.519114688128773	0.678055190538765	0.485871352605028	0.669811320754717	353.660377358491	1.45902688860435
10	3	brennecke	2.16228905951113	1.76319749497043	0.815430983759901	285	10	0	2.30258509299405	2.30258509299405	1	1	30.8651246274245	77.0136284452175	2.49516661198862	797.566973191029	1.67973562822872	153	841	132	841	0.153923541247485	0.864337101747174	0.135662898252826	0.463157894736842	0.536842105263158	0.5	0.153923541247485	0.864337101747174	0.536842105263158	0.153923541247485	0.239249413604378	0.0259376277130766	0.505338078291815	144.021352313167	1.06234247590808
10	3	deviance	2.16228905951113	1.76319749497043	0.815430983759901	7760	10	0	2.30258509299405	2.30258509299405	1	1	2.84275486794847	2.71276682719411	0.954273918507729	348.445800168154	0.138842934747829	931	63	6828	63	0.936619718309859	0.00914235959947762	0.990857640400522	0.880010310607037	0.119989689392963	0.5	0.936619718309859	0.00914235959947762	0.119989689392963	0.936619718309859	0.212727065006284	-0.14356521034134	0.126062143310082	978.11616994293	0.951829678937136
10	3	disp	2.16228905951113	1.76319749497043	0.815430983759901	1606	10	0	2.30258509299405	2.30258509299405	1	1	4.6298262905351	8.97019837567168	1.93748054738247	746.194788745332	1.12204956362257	328	666	1278	666	0.329979879275654	0.342592592592593	0.657407407407407	0.795765877957659	0.204234122042341	0.5	0.329979879275654	0.342592592592593	0.204234122042341	0.329979879275654	0.252307692307692	-0.311194296743038	0.338325391422737	543.350578624915	0.603661821489335
10	3	disp_seurat	2.16228905951113	1.76319749497043	0.815430983759901	2000	10	0	2.30258509299405	2.30258509299405	1	1	9.45800023832827	22.7651814251013	2.40697619490915	774.993783628175	1.59154521114925	688	306	1311	306	0.69215291750503	0.189239332096475	0.810760667903525	0.655827913956978	0.344172086043022	0.5	0.69215291750503	0.189239332096475	0.344172086043022	0.69215291750503	0.459739391914467	-0.135949984640409	0.380697050938338	761.013404825737	0.904057662634134
10	3	m3_drop	2.16228905951113	1.76319749497043	0.815430983759901	434	9	1	2.30258509299405	2.07080096101451	0.899337430488553	0.8856	8.85101915806997	10.0440088345724	1.13478557160445	346.689115456096	0.319354587844552	61	933	373	933	0.0613682092555332	0.714395099540582	0.285604900459418	0.859447004608295	0.140552995391705	0.5	0.0613682092555332	0.714395099540582	0.140552995391705	0.0613682092555332	0.0854341736694678	-0.283903517020328	0.432173913043478	187.56347826087	0.325223228773563
10	3	zero_inf	2.16228905951113	1.76319749497043	0.815430983759901	9313	10	0	2.30258509299405	1.66424400672815	0.722771988662592	0.746	2.10717701487382	1.66695926816875	0.791086489840327	347.83306716639	-0.0243444939195737	722	272	8590	272	0.72635814889336	0.0306928458587227	0.969307154141277	0.922465635738832	0.0775343642611684	0.5	0.72635814889336	0.0306928458587227	0.0775343642611684	0.72635814889336	0.140112555792742	-0.320371044188107	0.100852272727273	939.136363636364	0.768791442814965
10	4	anti_cor	2.09544544161248	1.73584645901729	0.828390195490617	551	10	0	2.30258509299405	2.30258509299405	1	1	62.6815505938729	190.488396831156	3.0389866719375	850.167739796654	2.21059647644688	540	455	11	455	0.542713567839196	0.976394849785408	0.0236051502145923	0.0199637023593466	0.980036297640653	0.5	0.542713567839196	0.976394849785408	0.980036297640653	0.542713567839196	0.698576972833118	0.499190227138526	0.68104038329911	375.25325119781	1.43902817171155
10	4	brennecke	2.09544544161248	1.73584645901729	0.828390195490617	231	10	0	2.30258509299405	2.30258509299405	1	1	36.4195629092399	75.5203990784887	2.0736217858158	606.734689950875	1.24523159032518	99	896	132	896	0.0994974874371859	0.8715953307393	0.1284046692607	0.571428571428571	0.428571428571429	0.5	0.0994974874371859	0.8715953307393	0.428571428571429	0.0994974874371859	0.161500815660685	-0.0454400561364046	0.491843796342066	113.615916955017	0.871356783919598
10	4	deviance	2.09544544161248	1.73584645901729	0.828390195490617	7466	10	0	2.30258509299405	2.29997570969144	0.998866759230508	0.9996	2.75110654668176	2.76139741296718	1.0037406280385	359.040637845283	0.175350432547883	944	51	6521	51	0.948743718592965	0.00776019476567258	0.992239805234327	0.873543201607502	0.126456798392498	0.5	0.948743718592965	0.00776019476567258	0.126456798392498	0.948743718592965	0.223167848699764	-0.127466338542424	0.1314920047575	981.587815514735	0.961707129081442
10	4	disp	2.09544544161248	1.73584645901729	0.828390195490617	1650	10	0	2.30258509299405	2.30258509299405	1	1	4.94482629219713	9.12765536434996	1.84590010345829	656.102369278041	1.01750990796767	332	663	1318	663	0.333668341708543	0.334679454820798	0.665320545179202	0.798787878787879	0.201212121212121	0.5	0.333668341708543	0.334679454820798	0.201212121212121	0.333668341708543	0.251039697542533	-0.314791452187515	0.334341397849462	551.663306451613	0.601816354499772
10	4	disp_seurat	2.09544544161248	1.73584645901729	0.828390195490617	2000	10	0	2.30258509299405	2.30258509299405	1	1	10.6105188516614	24.4632596681664	2.3055667691817	702.980799314953	1.47717657369108	684	311	1316	311	0.687437185929648	0.191149354640443	0.808850645359557	0.658	0.342	0.5	0.687437185929648	0.191149354640443	0.342	0.687437185929648	0.456761268781302	-0.138503886551698	0.379481311975591	758.962623951182	0.901230150753769
10	4	m3_drop	2.09544544161248	1.73584645901729	0.828390195490617	449	5	5	2.30258509299405	0.1769276573564	0.0768387052859539	0.2248	8.529396279284	8.27876889880282	0.970616046871934	148.259491743514	0.142225851381317	25	970	424	970	0.0251256281407035	0.69583931133429	0.30416068866571	0.944320712694877	0.0556792873051225	0.5	0.0251256281407035	0.69583931133429	0.0556792873051225	0.0251256281407035	0.0346260387811634	-0.352109438895536	0.416492256174131	187.005023022185	0.133686248615013
10	4	zero_inf	2.09544544161248	1.73584645901729	0.828390195490617	9460	4	6	2.30258509299405	0.238775257576727	0.1036987767806	0.2052	2.07873088720194	1.67594692506877	0.80623563895982	331.918930555373	-0.0221545565307978	745	250	8714	250	0.748743718592965	0.0278893351182508	0.972110664881749	0.921239031610107	0.0787609683898932	0.5	0.748743718592965	0.0278893351182508	0.0787609683898932	0.748743718592965	0.14252917543524	-0.306742361189964	0.0999096294808716	945.045185259564	0.788322094668288
10	5	anti_cor	2.15159652985072	1.73639980638519	0.807028540107222	522	10	0	2.30258509299405	2.30258509299405	1	1	59.7526978885988	185.832094051778	3.11002014332873	862.313057658571	2.3029916032215	516	479	5	479	0.518592964824121	0.989669421487603	0.0103305785123967	0.00959692898272553	0.990403071017274	0.5	0.518592964824121	0.989669421487603	0.990403071017274	0.518592964824121	0.680738786279683	0.499252876936966	0.672751859364435	350.503718728871	1.47216697691914
10	5	brennecke	2.15159652985072	1.73639980638519	0.807028540107222	254	10	0	2.30258509299405	2.30258509299405	1	1	35.1757382567085	70.42515976845	2.00209471808368	590.132377369782	1.19506617797646	105	890	148	890	0.105527638190955	0.857418111753372	0.142581888246628	0.58498023715415	0.41501976284585	0.5	0.105527638190955	0.857418111753372	0.41501976284585	0.105527638190955	0.168269230769231	-0.0561148728707488	0.489424495818987	123.824397442204	0.847975053131269
10	5	deviance	2.15159652985072	1.73639980638519	0.807028540107222	7326	10	0	2.30258509299405	2.29997570969144	0.998866759230508	0.9996	2.91179902151704	2.84793498256214	0.978067154194719	336.995563460647	0.171038614087497	934	61	6391	61	0.938693467336683	0.00945443273403601	0.990545567265964	0.872491467576792	0.127508532423208	0.5	0.938693467336683	0.00945443273403601	0.127508532423208	0.938693467336683	0.224519230769231	-0.138976490096693	0.133610850006714	978.699476299181	0.954327679352393
10	5	disp	2.15159652985072	1.73639980638519	0.807028540107222	1600	10	0	2.30258509299405	2.30258509299405	1	1	4.85994122842578	8.34822323646637	1.71776217943494	622.38566108677	0.910733639327715	302	693	1297	693	0.303517587939699	0.348241206030151	0.651758793969849	0.811131957473421	0.188868042526579	0.5	0.303517587939699	0.348241206030151	0.188868042526579	0.303517587939699	0.232845026985351	-0.329164044368557	0.333333333333333	533	0.566604127579737
10	5	disp_seurat	2.15159652985072	1.73639980638519	0.807028540107222	2000	10	0	2.30258509299405	2.30258509299405	1	1	10.0348105854867	22.8056773367136	2.27265648339166	701.077704161273	1.46562794328444	654	341	1345	341	0.657286432160804	0.202253855278766	0.797746144721234	0.672836418209105	0.327163581790895	0.5	0.657286432160804	0.202253855278766	0.327163581790895	0.657286432160804	0.43687374749499	-0.15580935023812	0.371130175307721	741.889220440134	0.881533228926021
10	5	m3_drop	2.15159652985072	1.73639980638519	0.807028540107222	450	5	5	2.30258509299405	0.0844864091688216	0.0366919812978395	0.1852	8.85963044789892	8.55928981478368	0.966100094706945	168.385728110185	0.159071554599723	29	966	421	966	0.0291457286432161	0.696467195385725	0.303532804614275	0.935555555555556	0.0644444444444444	0.5	0.0291457286432161	0.696467195385725	0.0644444444444444	0.0291457286432161	0.0401384083044983	-0.345703363176928	0.417716204869857	187.972292191436	0.154278056951424
10	5	zero_inf	2.15159652985072	1.73639980638519	0.807028540107222	9438	5	5	2.30258509299405	0.159338435364169	0.0691998032337564	0.1884	2.11748114026718	1.65016362373426	0.779304992310839	316.450720668285	-0.0277235477963833	714	281	8723	281	0.717587939698492	0.031208351843625	0.968791648156375	0.924340362403306	0.0756596375966939	0.5	0.717587939698492	0.031208351843625	0.0756596375966939	0.717587939698492	0.136886503067485	-0.32649023367334	0.0995099509950995	939.075407540754	0.760322327969188
4	1	anti_cor	1.40751592673029	1.30637176275662	0.928139950637268	351	5	1	1.38629436111989	1.38629436111989	1	0.9244	59.9052642768084	151.787062106283	2.53378503439881	964.686095874726	1.60564508376154	348	54	2	54	0.865671641791045	0.964285714285714	0.0357142857142857	0.00571428571428571	0.994285714285714	0.5	0.865671641791045	0.964285714285714	0.994285714285714	0.865671641791045	0.925531914893617	0.640496732681037	0.877729257641921	307.205240174672	1.13279317697228
4	1	brennecke	1.40751592673029	1.30637176275662	0.928139950637268	138	8	4	1.38629436111989	0.00444752065880746	0.00320820799935637	0.244	56.1305677484064	55.8838057486569	0.995603785786462	3.53576166199612	0.0674638351491942	0	402	138	402	0	0.744444444444444	0.255555555555556	1	0	0.5	0	0.744444444444444	0	0	0	-0.35746017649212	0.426751592356688	58.8917197452229	0
4	1	deviance	1.40751592673029	1.30637176275662	0.928139950637268	7549	4	0	1.38629436111989	1.38629436111989	1	1	2.02533845959617	2.04729384050867	1.01084035155136	381.587756105165	0.0827004009140885	380	22	7168	22	0.945273631840796	0.00305980528511818	0.996940194714882	0.949655537890832	0.050344462109168	0.5	0.945273631840796	0.00305980528511818	0.050344462109168	0.945273631840796	0.0955974842767296	-0.152420983201518	0.0529504741833509	399.670179135933	0.950783970977123
4	1	disp	1.40751592673029	1.30637176275662	0.928139950637268	1455	4	0	1.38629436111989	1.38629436111989	1	1	3.75267630550735	5.88928734277306	1.56935660401353	775.238402118359	0.641216653376264	136	266	1318	266	0.338308457711443	0.167929292929293	0.832070707070707	0.90646492434663	0.09353507565337	0.5	0.338308457711443	0.167929292929293	0.09353507565337	0.338308457711443	0.146551724137931	-0.447992226864524	0.202416918429003	294.31419939577	0.462091194645753
4	1	disp_seurat	1.40751592673029	1.30637176275662	0.928139950637268	2000	3	1	1.38629436111989	0.00258054363163991	0.00186146875008225	0.272	4.34850152961031	4.04840399743848	0.930988288694766	21.9909813169742	0.00284833805749807	7	395	1993	395	0.0174129353233831	0.165410385259631	0.834589614740369	0.9965	0.0035	0.5	0.0174129353233831	0.165410385259631	0.0035	0.0174129353233831	0.00582847626977519	-0.636967990820994	0.144086021505376	288.172043010753	0.0242910447761194
4	1	m3_drop	1.40751592673029	1.30637176275662	0.928139950637268	454	4	0	1.38629436111989	0.77896183324328	0.561902186930928	0.7704	7.8046694052588	7.6883742777081	0.985099288450021	146.724075091946	0.0569593378127528	10	392	444	392	0.0248756218905473	0.4688995215311	0.5311004784689	0.977973568281938	0.0220264317180617	0.5	0.0248756218905473	0.4688995215311	0.0220264317180617	0.0248756218905473	0.0233644859813084	-0.491896433257823	0.324717285945073	147.421647819063	0.0678326429526377
4	1	zero_inf	1.40751592673029	1.30637176275662	0.928139950637268	9517	4	0	1.38629436111989	1.31486151441061	0.948472093147973	0.9868	1.38528223842047	1.27637570000741	0.921383141000034	389.999065369611	-0.00675680963723413	315	87	9201	87	0.783582089552239	0.00936692506459946	0.990633074935401	0.966897856242119	0.0331021437578815	0.5	0.783582089552239	0.00936692506459946	0.0331021437578815	0.783582089552239	0.0635208711433757	-0.310920667065116	0.0414860681114551	394.781424148607	0.797909883119083
4	2	anti_cor	1.41353583869072	1.36285720249769	0.964147611396988	375	4	0	1.38629436111989	1.38629436111989	1	1	62.9924182325442	158.934997939269	2.52308138659705	930.897990838259	1.55893377520006	372	29	3	29	0.927680798004987	0.90625	0.09375	0.008	0.992	0.5	0.927680798004987	0.90625	0.992	0.927680798004987	0.958762886597938	0.6405419210469	0.926096997690531	347.286374133949	1.07116209476309
4	2	brennecke	1.41353583869072	1.36285720249769	0.964147611396988	137	9	5	1.38629436111989	0.00547340350263926	0.00394822604502097	0.1732	53.0832564026484	52.8672247640758	0.995930324301623	3.37907577169351	0.0317827129046351	0	401	137	401	0	0.745353159851301	0.254646840148699	1	0	0.5	0	0.745353159851301	0	0	0	-0.356824074404109	0.427050053248136	58.5058572949947	0
4	2	deviance	1.41353583869072	1.36285720249769	0.964147611396988	7196	4	0	1.38629436111989	1.38629436111989	1	1	2.08091970060179	2.20428269412359	1.05928291874315	398.071784452193	0.0951353073461636	375	26	6820	26	0.935162094763092	0.00379783815366641	0.996202161846334	0.947880472550382	0.0521195274496178	0.5	0.935162094763092	0.00379783815366641	0.0521195274496178	0.935162094763092	0.0987361769352291	-0.165344047639306	0.0553332413412447	398.122671450255	0.941920736726634
4	2	disp	1.41353583869072	1.36285720249769	0.964147611396988	1472	4	0	1.38629436111989	1.38629436111989	1	1	4.0583021450998	6.81773064420766	1.67994653932796	788.368974007166	0.715798927930973	147	254	1325	254	0.366583541147132	0.160861304623179	0.839138695376821	0.900135869565217	0.0998641304347826	0.5	0.366583541147132	0.160861304623179	0.0998641304347826	0.366583541147132	0.156967431927389	-0.434840508181128	0.202525252525253	298.117171717172	0.493094708879974
4	2	disp_seurat	1.41353583869072	1.36285720249769	0.964147611396988	2000	3	1	1.38629436111989	0.00400955204186079	0.00289228042348939	0.2768	4.10410623391792	3.81150564368612	0.928705405378245	29.6376015248791	-0.0354422060187437	15	386	1985	386	0.0374064837905237	0.162800506115563	0.837199493884437	0.9925	0.0075	0.5	0.0374064837905237	0.162800506115563	0.0075	0.0374064837905237	0.0124947938359017	-0.627612983829408	0.144660894660895	289.321789321789	0.0518453865336658
4	2	m3_drop	1.41353583869072	1.36285720249769	0.964147611396988	468	5	1	1.38629436111989	0.00849337297311913	0.00612667353436966	0.2828	7.20400272598249	6.97591207498482	0.96833834471286	83.6360986279003	0.00419073331587161	4	397	464	397	0.00997506234413965	0.461091753774681	0.538908246225319	0.991452991452991	0.00854700854700855	0.5	0.00997506234413965	0.461091753774681	0.00854700854700855	0.00997506234413965	0.00920598388952819	-0.509848796700709	0.317749603803487	148.706814580032	0.0268985655519321
4	2	zero_inf	1.41353583869072	1.36285720249769	0.964147611396988	9678	5	1	1.38629436111989	1.0318027699944	0.744288369723209	0.7684	1.41294695744262	1.35788305662447	0.961029038968441	399.348293035999	-0.00311857242854696	345	56	9333	56	0.860349127182045	0.00596442645649164	0.994035573543508	0.964352138871668	0.0356478611283323	0.5	0.860349127182045	0.00596442645649164	0.0356478611283323	0.860349127182045	0.068459172536958	-0.249153742308034	0.0409601634320735	396.412461695608	0.870305637023375
4	3	anti_cor	1.43884632073008	1.34194418132256	0.932652891409314	367	4	0	1.38629436111989	1.38629436111989	1	1	56.9445535522598	139.945776980181	2.45757966741716	930.668089120317	1.52492677600784	365	38	1	38	0.905707196029777	0.974358974358974	0.0256410256410256	0.00273224043715847	0.997267759562842	0.5	0.905707196029777	0.974358974358974	0.997267759562842	0.905707196029777	0.949284785435631	0.661534982307258	0.911764705882353	333.705882352941	1.09377754274634
4	3	brennecke	1.43884632073008	1.34194418132256	0.932652891409314	137	9	5	1.38629436111989	0.00641273226720339	0.00462580852022148	0.1792	50.7569028391131	50.5036750851854	0.995010969153685	4.11586255778112	0.0623580777443711	0	403	137	403	0	0.746296296296296	0.253703703703704	1	0	0.5	0	0.746296296296296	0	0	0	-0.356162676107213	0.427359490986214	58.5482502651113	0
4	3	deviance	1.43884632073008	1.34194418132256	0.932652891409314	7126	4	0	1.38629436111989	1.38629436111989	1	1	2.12222923488761	2.16824301564303	1.0216818145745	365.749104880371	0.0890289231651882	378	25	6747	25	0.937965260545906	0.0036916715888955	0.996308328411105	0.946947368421053	0.0530526315789474	0.5	0.937965260545906	0.0036916715888955	0.0530526315789474	0.937965260545906	0.100425079702444	-0.161481517976397	0.0561672473867596	400.191637630662	0.944547472900614
4	3	disp	1.43884632073008	1.34194418132256	0.932652891409314	1511	4	0	1.38629436111989	1.38629436111989	1	1	3.58661603431167	5.48413206740988	1.52905468969788	740.343411987204	0.596401798288569	131	272	1380	272	0.325062034739454	0.164648910411622	0.835351089588378	0.913302448709464	0.0866975512905361	0.5	0.325062034739454	0.164648910411622	0.0866975512905361	0.325062034739454	0.136886102403344	-0.459242545849901	0.196107055961071	296.317761557178	0.442092972461667
4	3	disp_seurat	1.43884632073008	1.34194418132256	0.932652891409314	2000	3	1	1.38629436111989	0.00128741427144926	0.00092867309249476	0.2672	4.20288563918194	3.90006215048054	0.927948672721834	26.5366121501248	-0.00470421868748061	9	394	1991	394	0.0223325062034739	0.165199161425577	0.834800838574423	0.9955	0.0045	0.5	0.0223325062034739	0.165199161425577	0.0045	0.0223325062034739	0.00749063670411985	-0.634490392905839	0.14454806312769	289.09612625538	0.0311315136476427
4	3	m3_drop	1.43884632073008	1.34194418132256	0.932652891409314	470	7	3	1.38629436111989	0.00667531063859138	0.00481521877734456	0.292	7.45049611160591	7.21563452243281	0.968477053654555	82.1991616002394	0.0358241622452405	6	397	464	397	0.0148883374689826	0.461091753774681	0.538908246225319	0.987234042553191	0.0127659574468085	0.5	0.0148883374689826	0.461091753774681	0.0127659574468085	0.0148883374689826	0.013745704467354	-0.505292329767338	0.318829113924051	149.849683544304	0.0400401245974341
4	3	zero_inf	1.43884632073008	1.34194418132256	0.932652891409314	9690	5	1	1.38629436111989	0.907785750095424	0.654828999926168	0.7136	1.42509419464964	1.31785992195059	0.92475285275763	363.806615264066	-0.00790003865168465	329	74	9360	74	0.816377171215881	0.00784396862412551	0.992156031375874	0.966043967385695	0.0339560326143049	0.5	0.816377171215881	0.00784396862412551	0.0339560326143049	0.816377171215881	0.0652001585414189	-0.286217884436837	0.0409677747280675	396.936769340246	0.82884737674173
4	4	anti_cor	1.42296523459557	1.32218865804711	0.929178468947555	365	6	2	1.38629436111989	1.38629436111989	1	0.7852	64.025500985906	156.00057509734	2.43653814019637	919.819015364314	1.50735967124881	364	40	0	40	0.900990099009901	1	0	0	1	0.5	0.900990099009901	1	1	0.900990099009901	0.947916666666667	0.671189279938938	0.90990990990991	331.207207207207	1.0990099009901
4	4	brennecke	1.42296523459557	1.32218865804711	0.929178468947555	143	9	5	1.38629436111989	0.00554355680936491	0.0039988309588785	0.2228	50.7033664631109	50.4776795083409	0.995548876326896	3.8447525845758	0.066370407379341	1	403	142	403	0.00247524752475248	0.739449541284404	0.260550458715596	0.993006993006993	0.00699300699300699	0.5	0.00247524752475248	0.739449541284404	0.00699300699300699	0.00247524752475248	0.0036563071297989	-0.356697187876275	0.425711275026344	60.8767123287671	0.0164266426642664
4	4	deviance	1.42296523459557	1.32218865804711	0.929178468947555	7661	4	0	1.38629436111989	1.38629436111989	1	1	2.00329181889751	1.99562409713476	0.996172438937541	364.444659017198	0.0669939699899857	374	30	7286	30	0.925742574257426	0.00410060142154178	0.995899398578458	0.951174934725849	0.0488250652741514	0.5	0.925742574257426	0.00410060142154178	0.0488250652741514	0.925742574257426	0.0927579365079365	-0.177912901818881	0.0523316062176166	400.860103626943	0.932993821575369
4	4	disp	1.42296523459557	1.32218865804711	0.929178468947555	1450	4	0	1.38629436111989	1.38629436111989	1	1	4.02070047016087	6.49584579949539	1.61560052724731	772.303836525493	0.68642205829975	148	256	1301	256	0.366336633663366	0.16441875401413	0.83558124598587	0.897860593512767	0.102139406487233	0.5	0.366336633663366	0.16441875401413	0.102139406487233	0.366336633663366	0.159740960604425	-0.432080941446507	0.20601733809281	298.519122896481	0.495780633964018
4	4	disp_seurat	1.42296523459557	1.32218865804711	0.929178468947555	2000	3	1	1.38629436111989	0.00150612330986112	0.00108643831505195	0.2672	4.09636458528938	3.79799057020789	0.927161264855918	28.8776606791112	-0.00201720409163719	14	390	1986	390	0.0346534653465347	0.164141414141414	0.835858585858586	0.993	0.007	0.5	0.0346534653465347	0.164141414141414	0.007	0.0346534653465347	0.0116472545757072	-0.628485580114963	0.145323741007194	290.647482014389	0.0481683168316832
4	4	m3_drop	1.42296523459557	1.32218865804711	0.929178468947555	450	4	0	1.38629436111989	1.38034288116325	0.995706914690305	0.9992	7.94510754845355	8.18142800902246	1.02974414872646	258.509398061259	0.100565679778903	20	384	430	384	0.0495049504950495	0.471744471744472	0.528255528255528	0.955555555555556	0.0444444444444444	0.5	0.0495049504950495	0.471744471744472	0.0444444444444444	0.0495049504950495	0.0468384074941452	-0.467009084948268	0.331691297208539	149.261083743842	0.133993399339934
4	4	zero_inf	1.42296523459557	1.32218865804711	0.929178468947555	9522	4	0	1.38629436111989	1.37736810067416	0.993561064160633	0.9988	1.40214859890455	1.296177434151	0.924422301005511	388.502753557434	-0.00475616794204414	324	80	9197	80	0.801980198019802	0.00862347741726854	0.991376522582731	0.965969961138536	0.0340300388614641	0.5	0.801980198019802	0.00862347741726854	0.0340300388614641	0.801980198019802	0.0652896725440806	-0.297074061466783	0.0417312261130049	397.323003821919	0.815457441133253
4	5	anti_cor	1.46763319777178	1.36104857495078	0.927376525018087	354	4	0	1.38629436111989	1.38629436111989	1	1	66.0331033446575	153.529925908831	2.32504483558022	863.30380113303	1.39766831056213	353	50	1	50	0.875930521091811	0.980392156862745	0.0196078431372549	0.00282485875706215	0.997175141242938	0.5	0.875930521091811	0.980392156862745	0.997175141242938	0.875930521091811	0.932628797886394	0.652489347316558	0.887665198237885	314.233480176211	1.12336852140023
4	5	brennecke	1.46763319777178	1.36104857495078	0.927376525018087	154	9	5	1.38629436111989	0.00520858691118772	0.00375720125340484	0.1896	49.196482134132	48.9421001717069	0.994829265195598	3.67227092272231	0.0674527401775111	0	403	154	403	0	0.723518850987433	0.276481149012567	1	0	0.5	0	0.723518850987433	0	0	0	-0.37180717382305	0.419791666666667	64.6479166666667	0
4	5	deviance	1.46763319777178	1.36104857495078	0.927376525018087	7165	4	0	1.38629436111989	1.38629436111989	1	1	2.18374719116384	2.22325834714873	1.01809328302505	337.211685663466	0.0907167580069635	382	21	6782	21	0.947890818858561	0.00308687343818903	0.996913126561811	0.946677833612507	0.053322166387493	0.5	0.947890818858561	0.00308687343818903	0.053322166387493	0.947890818858561	0.100964715210784	-0.147976951595759	0.0559256175409381	400.651124063281	0.953447967712841
4	5	disp	1.46763319777178	1.36104857495078	0.927376525018087	1500	4	0	1.38629436111989	1.38629436111989	1	1	3.52894640576298	4.87573163017595	1.38163946672967	641.069971820135	0.454262941711583	119	284	1381	284	0.295285359801489	0.170570570570571	0.829429429429429	0.920666666666667	0.0793333333333333	0.5	0.295285359801489	0.170570570570571	0.0793333333333333	0.295285359801489	0.125065685759327	-0.474021735039812	0.194874274661509	292.311411992263	0.407100082712986
4	5	disp_seurat	1.46763319777178	1.36104857495078	0.927376525018087	2000	3	1	1.38629436111989	0.00229968666948719	0.00165887327683382	0.27	4.24150877821097	3.94673265707057	0.930502060338835	18.6398595400973	0.00312553532074844	8	395	1992	395	0.0198511166253102	0.165479681608714	0.834520318391286	0.996	0.004	0.5	0.0198511166253102	0.165479681608714	0.004	0.0198511166253102	0.00665834373699542	-0.635669665845338	0.144444444444444	288.888888888889	0.0276923076923077
4	5	m3_drop	1.46763319777178	1.36104857495078	0.927376525018087	469	5	1	1.38629436111989	0.00496932002137029	0.00358460667571058	0.2732	7.73955126855462	7.45150655954528	0.962782763623565	37.5500703765915	0.0354062386054776	3	400	466	400	0.00744416873449132	0.46189376443418	0.53810623556582	0.993603411513859	0.00639658848614072	0.5	0.00744416873449132	0.46189376443418	0.00639658848614072	0.00744416873449132	0.00688073394495413	-0.511797427259008	0.317572892040977	148.941686367218	0.0201421111387409
4	5	zero_inf	1.46763319777178	1.36104857495078	0.927376525018087	9685	4	0	1.38629436111989	0.525330697953732	0.378945996382293	0.592	1.44392143856374	1.32579571425772	0.918191030930661	332.99816016295	-0.0091854940874263	321	82	9364	82	0.796526054590571	0.0086809231420707	0.991319076857929	0.966855962829117	0.0331440371708828	0.5	0.796526054590571	0.0086809231420707	0.0331440371708828	0.796526054590571	0.0636399682791435	-0.301563067969241	0.0409178596811859	396.289471012286	0.810013950610483
6	1	anti_cor	1.66998351486059	1.49765805044931	0.89681008053204	449	6	0	1.79175882905718	1.79175882905718	1	1	54.1015101711586	160.123566599606	2.95968755942358	980.555950542319	2.06287747889154	443	157	5	157	0.738333333333333	0.969135802469136	0.0308641975308642	0.0111607142857143	0.988839285714286	0.5	0.738333333333333	0.969135802469136	0.988839285714286	0.738333333333333	0.845419847328244	0.58808052765806	0.78740157480315	352.755905511811	1.25582589285714
6	1	brennecke	1.66998351486059	1.49765805044931	0.89681008053204	138	8	2	1.79175882905718	0.0160799596686902	0.00897439957204029	0.1784	57.4421376287337	57.3024527875011	0.997568251339541	13.0488221295132	0.100758170807501	1	599	137	599	0.00166666666666667	0.813858695652174	0.186141304347826	0.992753623188406	0.0072463768115942	0.5	0.00166666666666667	0.813858695652174	0.0072463768115942	0.00166666666666667	0.002710027100271	-0.301497174288184	0.449101796407186	61.9760479041916	0.0161352657004831
6	1	deviance	1.66998351486059	1.49765805044931	0.89681008053204	7043	6	0	1.79175882905718	1.79175882905718	1	1	2.3560601364122	2.45495408873875	1.04197429038341	408.735315917084	0.145164209851373	567	33	6475	33	0.945	0.00507068223724649	0.994929317762754	0.91948310139165	0.0805168986083499	0.5	0.945	0.00507068223724649	0.0805168986083499	0.945	0.148390473697985	-0.14472216508016	0.084411930219471	594.428812605515	0.953856858846918
6	1	disp	1.66998351486059	1.49765805044931	0.89681008053204	1613	6	0	1.79175882905718	1.79175882905718	1	1	4.02116763167379	7.21035242422202	1.79309919025205	775.705428705705	0.89628910972001	210	390	1403	390	0.35	0.217512548800892	0.782487451199108	0.869807811531308	0.130192188468692	0.5	0.35	0.217512548800892	0.130192188468692	0.35	0.189787618617262	-0.399921539608328	0.250731299623903	404.429586293356	0.519249845009299
6	1	disp_seurat	1.66998351486059	1.49765805044931	0.89681008053204	2000	6	0	1.79175882905718	1.79175882905718	1	1	5.58529718384675	9.044554615595	1.61935064829724	637.265891840766	0.722540567765201	283	317	1716	317	0.471666666666667	0.155927201180521	0.844072798819479	0.858429214607304	0.141570785392696	0.5	0.471666666666667	0.155927201180521	0.141570785392696	0.471666666666667	0.217776067718353	-0.365350841606361	0.227876946448918	455.526015951386	0.621259796564949
6	1	m3_drop	1.66998351486059	1.49765805044931	0.89681008053204	470	5	1	1.79175882905718	0.00545478028252984	0.0030443719288941	0.1876	7.93949301890423	7.44891792881868	0.938210778834685	12.6065152959855	0.0414006983026448	0	600	470	600	0	0.560747663551402	0.439252336448598	1	0	0.5	0	0.560747663551402	0	0	0	-0.468642900537604	0.359281437125749	168.862275449102	0
6	1	zero_inf	1.66998351486059	1.49765805044931	0.89681008053204	9654	3	3	1.79175882905718	0.0147884435539162	0.00825359044648759	0.2056	1.65881088938156	1.45883949973918	0.879448952908104	378.414475118437	-0.0173611276239358	465	135	9188	135	0.775	0.0144803174943687	0.985519682505631	0.951828447114887	0.0481715528851134	0.5	0.775	0.0144803174943687	0.0481715528851134	0.775	0.0907051594655223	-0.308413328560292	0.0604655850045349	583.674292048776	0.796677198798301
6	2	anti_cor	1.6598096089916	1.46527671616517	0.882798068059981	454	6	0	1.79175882905718	1.79175882905718	1	1	52.8488329488763	158.900913298278	3.00670619258502	993.638749333074	2.12390812452504	451	151	2	151	0.749169435215947	0.986928104575163	0.0130718954248366	0.00441501103752759	0.995584988962472	0.5	0.749169435215947	0.986928104575163	0.995584988962472	0.749169435215947	0.854976303317535	0.60398583686431	0.797350993377483	361.2	1.24861572535991
6	2	brennecke	1.6598096089916	1.46527671616517	0.882798068059981	119	8	2	1.79175882905718	0.0198976192022006	0.0111050766875086	0.2084	62.9993970274212	62.9321165745487	0.998932046082231	24.8995770697561	0.116133978022251	4	598	115	598	0.00664451827242525	0.838709677419355	0.161290322580645	0.966386554621849	0.0336134453781513	0.5	0.00664451827242525	0.838709677419355	0.0336134453781513	0.00664451827242525	0.0110957004160888	-0.268560465925339	0.457794676806084	54.477566539924	0.0734247187246992
6	2	deviance	1.6598096089916	1.46527671616517	0.882798068059981	7788	6	0	1.79175882905718	1.79175882905718	1	1	2.24065810358829	2.2268459695846	0.993835679802474	395.370796136483	0.111037611742493	570	32	7217	32	0.946843853820598	0.00441440198648091	0.995585598013519	0.926801078720945	0.0731989212790548	0.5	0.946843853820598	0.00441440198648091	0.0731989212790548	0.946843853820598	0.135892239837883	-0.144232551805337	0.0766781301745001	597.092599668832	0.954625798939966
6	2	disp	1.6598096089916	1.46527671616517	0.882798068059981	1510	6	0	1.79175882905718	1.79175882905718	1	1	4.56038452371595	9.82957144654414	2.15542601625503	887.983076820066	1.27262794819505	242	360	1268	360	0.401993355481728	0.221130221130221	0.778869778869779	0.839735099337748	0.160264900662252	0.5	0.401993355481728	0.221130221130221	0.160264900662252	0.401993355481728	0.229166666666667	-0.357824187468923	0.269955156950673	407.632286995516	0.593672306439902
6	2	disp_seurat	1.6598096089916	1.46527671616517	0.882798068059981	2000	6	0	1.79175882905718	1.79175882905718	1	1	5.94892649051371	9.97984486913222	1.67758752525289	657.809357779404	0.794789457192904	303	299	1697	299	0.503322259136213	0.149799599198397	0.850200400801603	0.8485	0.1515	0.5	0.503322259136213	0.149799599198397	0.1515	0.503322259136213	0.232897770945427	-0.347688125150096	0.231716705157814	463.433410315627	0.65381561461794
6	2	m3_drop	1.6598096089916	1.46527671616517	0.882798068059981	444	5	1	1.79175882905718	1.49996343457395	0.837145831374655	0.8228	8.42993951927777	10.4293688020852	1.23718192499899	429.135826362119	0.354383856939013	42	560	402	560	0.0697674418604651	0.582120582120582	0.417879417879418	0.905405405405405	0.0945945945945946	0.5	0.0697674418604651	0.582120582120582	0.0945945945945946	0.0697674418604651	0.0803059273422562	-0.375668040648177	0.384910485933504	170.900255754476	0.245757385292269
6	2	zero_inf	1.6598096089916	1.46527671616517	0.882798068059981	9441	6	0	1.79175882905718	1.36139127926107	0.759807211318406	0.8024	1.65085083882959	1.44196931277302	0.873470381973054	400.884818099745	-0.00932768608692691	476	126	8964	126	0.790697674418605	0.0138613861386139	0.986138613861386	0.949576271186441	0.0504237288135593	0.5	0.790697674418605	0.0138613861386139	0.0504237288135593	0.790697674418605	0.0948018323043218	-0.29642133660022	0.0621130829550144	586.347503095336	0.811805281828932
6	3	anti_cor	1.70343897580359	1.4753520092696	0.866102061903098	463	6	0	1.79175882905718	1.79175882905718	1	1	70.7893654442834	175.327871948278	2.47675439450399	812.593205605707	1.61065233260089	458	143	5	143	0.762063227953411	0.966216216216216	0.0337837837837838	0.0107991360691145	0.989200863930886	0.5	0.762063227953411	0.966216216216216	0.989200863930886	0.762063227953411	0.860902255639098	0.596887705746137	0.802403204272363	371.512683578104	1.23279774889224
6	3	brennecke	1.70343897580359	1.4753520092696	0.866102061903098	144	7	1	1.79175882905718	0.00901185937371112	0.00502961627846596	0.2004	51.4569301702294	51.9133827370647	1.008870575165	37.6805864983917	0.142768513261903	5	596	139	596	0.00831946755407654	0.810884353741497	0.189115646258503	0.965277777777778	0.0347222222222222	0.5	0.00831946755407654	0.810884353741497	0.0347222222222222	0.00831946755407654	0.0134228187919463	-0.29003524657929	0.449850299401198	64.7784431137725	0.0771861711961546
6	3	deviance	1.70343897580359	1.4753520092696	0.866102061903098	7461	6	0	1.79175882905718	1.79175882905718	1	1	2.362336386042	2.29824351062513	0.972868861608549	326.519460421271	0.10676679970545	559	42	6901	42	0.930116472545757	0.00604925824571512	0.993950741754285	0.925067024128686	0.0749329758713137	0.5	0.930116472545757	0.00604925824571512	0.0749329758713137	0.930116472545757	0.138692469916884	-0.1647235345963	0.0796659597030753	594.308059384942	0.940589633898819
6	3	disp	1.70343897580359	1.4753520092696	0.866102061903098	1551	6	0	1.79175882905718	1.79175882905718	1	1	4.57221106876336	7.57944298888885	1.65771939984801	668.337465634117	0.791617337944915	220	381	1331	381	0.366056572379368	0.222546728971963	0.777453271028037	0.858156028368794	0.141843971631206	0.5	0.366056572379368	0.222546728971963	0.141843971631206	0.366056572379368	0.204460966542751	-0.383854409473229	0.259835711197579	403.005188067445	0.545898679505788
6	3	disp_seurat	1.70343897580359	1.4753520092696	0.866102061903098	2000	6	0	1.79175882905718	1.79175882905718	1	1	6.86335849986355	11.1179613891818	1.61990101338911	589.205730555436	0.753798951486016	334	267	1666	267	0.555740432612313	0.138127263321262	0.861872736678738	0.833	0.167	0.5	0.555740432612313	0.138127263321262	0.167	0.555740432612313	0.25682429834679	-0.31928366267963	0.237174427782163	474.348855564325	0.7041231281198
6	3	m3_drop	1.70343897580359	1.4753520092696	0.866102061903098	454	5	1	1.79175882905718	0.836347779428049	0.466774749963494	0.6324	8.27660786332175	8.26708514777591	0.998849442222816	199.991962392713	0.132747380319718	21	580	433	580	0.0349417637271215	0.572556762092794	0.427443237907206	0.95374449339207	0.0462555066079295	0.5	0.0349417637271215	0.572556762092794	0.0462555066079295	0.0349417637271215	0.0398104265402844	-0.42201348622702	0.372366790582404	169.054522924411	0.124220278977035
6	3	zero_inf	1.70343897580359	1.4753520092696	0.866102061903098	9551	7	1	1.79175882905718	1.32744203119368	0.740859768438914	0.7612	1.69409453758699	1.45252532369531	0.857405116106586	322.724284232842	-0.00869694579651292	483	118	9068	118	0.803660565723794	0.0128456346614413	0.987154365338559	0.949429379122605	0.050570620877395	0.5	0.803660565723794	0.0128456346614413	0.050570620877395	0.803660565723794	0.0951536643026005	-0.287171559235436	0.0614079901910698	586.507714314908	0.823518579911922
6	4	anti_cor	1.6738682573812	1.48513728630093	0.887248610965634	443	6	0	1.79175882905718	1.79175882905718	1	1	49.2219957833185	146.991014772911	2.98628717575744	1008.16896034766	2.09903856479181	438	161	5	161	0.731218697829716	0.969879518072289	0.0301204819277108	0.0112866817155756	0.988713318284424	0.5	0.731218697829716	0.969879518072289	0.988713318284424	0.731218697829716	0.840690978886756	0.585351207000343	0.783006535947712	346.871895424837	1.2627140041529
6	4	brennecke	1.6738682573812	1.48513728630093	0.887248610965634	130	8	2	1.79175882905718	0.0316274412646755	0.0176516173671195	0.1972	56.9794340698418	57.4416300515814	1.00811162815645	47.5141872117722	0.120863017190818	5	594	125	594	0.00834724540901502	0.826147426981919	0.173852573018081	0.961538461538462	0.0384615384615385	0.5	0.00834724540901502	0.826147426981919	0.0384615384615385	0.00834724540901502	0.0137174211248285	-0.276382116427795	0.454476479514416	59.0819423368741	0.0846282265313985
6	4	deviance	1.6738682573812	1.48513728630093	0.887248610965634	7585	6	0	1.79175882905718	1.79175882905718	1	1	2.30731660418159	2.30246536660413	0.997897454745196	380.194297773034	0.110648843779562	563	36	7021	36	0.939899833055092	0.0051013178404421	0.994898682159558	0.925764767932489	0.0742352320675106	0.5	0.939899833055092	0.0051013178404421	0.0742352320675106	0.939899833055092	0.137602346327753	-0.153024743834182	0.078239289446186	593.366771159875	0.948822932735995
6	4	disp	1.6738682573812	1.48513728630093	0.887248610965634	1511	6	0	1.79175882905718	1.79175882905718	1	1	4.18683220058742	7.48079105391627	1.78674250495797	790.920245006865	0.899493893992339	204	395	1307	395	0.340567612687813	0.232079905992949	0.767920094007051	0.864990072799471	0.135009927200529	0.5	0.340567612687813	0.232079905992949	0.135009927200529	0.340567612687813	0.193364928909953	-0.394942291060027	0.26032159930465	393.345936549326	0.518627449897192
6	4	disp_seurat	1.6738682573812	1.48513728630093	0.887248610965634	2000	6	0	1.79175882905718	1.79175882905718	1	1	5.4610803619518	9.2163977972429	1.68765101159378	688.500174472528	0.80040240062815	285	314	1715	314	0.475792988313856	0.154756037456875	0.845243962543125	0.8575	0.1425	0.5	0.475792988313856	0.154756037456875	0.1425	0.475792988313856	0.219315121200462	-0.363426365701449	0.2279299847793	455.8599695586	0.625191986644407
6	4	m3_drop	1.6738682573812	1.48513728630093	0.887248610965634	449	6	0	1.79175882905718	1.70027451348814	0.948941613075695	0.9848	7.94490319137124	8.23215626164832	1.03615564134111	279.996695055168	0.148907030375479	27	572	422	572	0.0450751252086811	0.575452716297787	0.424547283702213	0.939866369710468	0.0601336302895323	0.5	0.0450751252086811	0.575452716297787	0.0601336302895323	0.0450751252086811	0.0515267175572519	-0.408554819776667	0.376020087884495	168.833019460138	0.159921323958639
6	4	zero_inf	1.6738682573812	1.48513728630093	0.887248610965634	9499	7	1	1.79175882905718	1.4711154611505	0.821045465100121	0.8288	1.65015224690505	1.44365142792758	0.87485953531574	384.023294173781	-0.0123890756498938	463	136	9036	136	0.772954924874791	0.0148277365896206	0.985172263410379	0.951258027160754	0.0487419728392462	0.5	0.772954924874791	0.0148277365896206	0.0487419728392462	0.772954924874791	0.0917013269954446	-0.309458846241104	0.0613038583563607	582.32535052707	0.795088174644866
6	5	anti_cor	1.68591016490999	1.48290772774059	0.879588817129978	445	6	0	1.79175882905718	1.79175882905718	1	1	67.225858741392	176.719954936724	2.62874968420322	835.187159297454	1.74916086707324	440	160	4	160	0.733333333333333	0.975609756097561	0.024390243902439	0.00900900900900901	0.990990990990991	0.5	0.733333333333333	0.975609756097561	0.990990990990991	0.733333333333333	0.842911877394636	0.589987008361955	0.785340314136126	348.69109947644	1.26186186186186
6	5	brennecke	1.68591016490999	1.48290772774059	0.879588817129978	108	8	2	1.79175882905718	0.0115681073313322	0.00645628593744356	0.2024	68.057407571467	67.9721962194225	0.998747948899537	18.3037501950332	0.119159131769559	2	598	106	598	0.00333333333333333	0.849431818181818	0.150568181818182	0.981481481481482	0.0185185185185185	0.5	0.00333333333333333	0.849431818181818	0.0185185185185185	0.00333333333333333	0.00564971751412429	-0.266253362371607	0.460122699386503	49.6932515337423	0.0402469135802469
6	5	deviance	1.68591016490999	1.48290772774059	0.879588817129978	7194	6	0	1.79175882905718	1.78894511533508	0.998429635910554	0.9996	2.40821197337012	2.42130810713651	1.00543811504602	333.89288266588	0.12584929791604	563	37	6630	37	0.938333333333333	0.00554972251387431	0.994450277486126	0.921729459196441	0.078270540803559	0.5	0.938333333333333	0.00554972251387431	0.078270540803559	0.938333333333333	0.144488643654562	-0.153838124368812	0.0825650199532132	593.890188523462	0.947986700032439
6	5	disp	1.68591016490999	1.48290772774059	0.879588817129978	1532	6	0	1.79175882905718	1.79175882905718	1	1	4.06826473815135	6.5992687267574	1.62213355116023	659.950379578286	0.742544734030253	191	409	1340	409	0.318333333333333	0.233847913093196	0.766152086906804	0.875244937949053	0.124755062050947	0.5	0.318333333333333	0.233847913093196	0.124755062050947	0.318333333333333	0.179258564054435	-0.409928921152313	0.255427841634738	391.060025542784	0.488416067929458
6	5	disp_seurat	1.68591016490999	1.48290772774059	0.879588817129978	2000	6	0	1.79175882905718	1.79175882905718	1	1	6.48911861556705	10.8244797543344	1.66809707074348	599.519591633389	0.788508253613501	311	289	1688	289	0.518333333333333	0.146181082448154	0.853818917551846	0.844422211105553	0.155577788894447	0.5	0.518333333333333	0.146181082448154	0.155577788894447	0.518333333333333	0.239322816467872	-0.339924530904403	0.232828870779977	465.424912689173	0.668206603301651
6	5	m3_drop	1.68591016490999	1.48290772774059	0.879588817129978	464	6	0	1.79175882905718	0.0135703866705479	0.00757377971324889	0.2132	7.44094290331077	6.98156687249397	0.938263733939901	63.2901853293787	0.0586749168099236	7	593	457	593	0.0116666666666667	0.564761904761905	0.435238095238095	0.984913793103448	0.0150862068965517	0.5	0.0116666666666667	0.564761904761905	0.0150862068965517	0.0116666666666667	0.0131578947368421	-0.453205944443382	0.363636363636364	168.727272727273	0.0414870689655172
6	5	zero_inf	1.68591016490999	1.48290772774059	0.879588817129978	9625	5	1	1.79175882905718	0.295211457872243	0.164760710584907	0.3736	1.66437364824165	1.44048622652386	0.865482476273088	321.854243581265	-0.0141063408568897	466	134	9158	134	0.776666666666667	0.0144210073181231	0.985578992681877	0.951579384871155	0.0484206151288446	0.5	0.776666666666667	0.0144210073181231	0.0484206151288446	0.776666666666667	0.0911580594679186	-0.307148986119035	0.0606550748079256	583.744439951476	0.798294541424217
8	1	anti_cor	1.82011415861457	1.54133192399367	0.846832555363946	512	8	0	2.07944026167929	2.07944026167929	1	1	56.4096231943037	171.233032029931	3.03552873310493	915.371307533261	2.18869617774099	511	294	1	294	0.634782608695652	0.996610169491525	0.00338983050847458	0.001953125	0.998046875	0.5	0.634782608695652	0.996610169491525	0.998046875	0.634782608695652	0.776006074411541	0.560770184722487	0.731818181818182	374.690909090909	1.36379076086957
8	1	brennecke	1.82011415861457	1.54133192399367	0.846832555363946	201	8	0	2.07944026167929	2.07944026167929	1	1	37.8120820028418	57.4078163220046	1.51824002491294	424.350032230647	0.671407469548994	58	747	143	747	0.0720496894409938	0.839325842696629	0.160674157303371	0.711442786069652	0.288557213930348	0.5	0.0720496894409938	0.839325842696629	0.288557213930348	0.0720496894409938	0.115308151093439	-0.136890483229337	0.474926253687316	95.4601769911504	0.60758320200241
8	1	deviance	1.82011415861457	1.54133192399367	0.846832555363946	7864	8	0	2.07944026167929	2.07674114210484	0.998701997059406	0.9996	2.41266973470068	2.37610517128812	0.984844770551619	369.285688093488	0.138012215187673	774	31	7089	31	0.961490683229814	0.00435393258426964	0.99564606741573	0.901564288439527	0.0984357115604731	0.5	0.961490683229814	0.00435393258426964	0.0984357115604731	0.961490683229814	0.178587909552377	-0.11711354553166	0.101577287066246	798.702208201893	0.969072067225776
8	1	disp	1.82011415861457	1.54133192399367	0.846832555363946	1585	8	0	2.07944026167929	2.07944026167929	1	1	4.87768629593857	9.31782725780008	1.91029654071001	727.692284065865	1.06346398534607	298	507	1287	507	0.370186335403727	0.282608695652174	0.717391304347826	0.81198738170347	0.18801261829653	0.5	0.370186335403727	0.282608695652174	0.18801261829653	0.370186335403727	0.249372384937238	-0.32912546114712	0.309734513274336	490.929203539823	0.607012167643083
8	1	disp_seurat	1.82011415861457	1.54133192399367	0.846832555363946	2000	8	0	2.07944026167929	2.07944026167929	1	1	8.58106802346877	19.2545476957107	2.24384046869814	765.425719088266	1.39700791333419	555	250	1445	250	0.68944099378882	0.147492625368732	0.852507374631268	0.7225	0.2775	0.5	0.68944099378882	0.147492625368732	0.2775	0.68944099378882	0.39572192513369	-0.190479053277374	0.322	644	0.861801242236025
8	1	m3_drop	1.82011415861457	1.54133192399367	0.846832555363946	432	6	2	2.07944026167929	1.52407156753588	0.732923948632738	0.7252	8.77246946344136	9.89069424044008	1.12746978278566	311.787281688821	0.280637227421716	49	756	383	756	0.0608695652173913	0.663740122914838	0.336259877085162	0.886574074074074	0.113425925925926	0.5	0.0608695652173913	0.663740122914838	0.113425925925926	0.0608695652173913	0.0792239288601455	-0.326280178403859	0.414094650205761	178.888888888889	0.273913043478261
8	1	zero_inf	1.82011415861457	1.54133192399367	0.846832555363946	9271	8	0	2.07944026167929	1.39400010418453	0.670372758416622	0.7424	1.77479768315457	1.46912879806603	0.827772546702205	367.46341238827	-0.0190600086617405	608	197	8663	197	0.75527950310559	0.022234762979684	0.977765237020316	0.934419156509546	0.0655808434904541	0.5	0.75527950310559	0.022234762979684	0.0655808434904541	0.75527950310559	0.120682810639143	-0.310889152050441	0.0832902224521469	772.183652353854	0.787377456317067
8	2	anti_cor	1.92428241490006	1.67288798956519	0.86935679327095	501	8	0	2.07944026167929	2.07944026167929	1	1	59.38152101661	176.904849893066	2.97912291339898	893.825151940151	2.10976612012803	495	303	6	303	0.620300751879699	0.980582524271845	0.0194174757281553	0.0119760479041916	0.988023952095808	0.5	0.620300751879699	0.980582524271845	0.988023952095808	0.620300751879699	0.762124711316397	0.541521404171389	0.720867208672087	361.154471544715	1.37060465535095
8	2	brennecke	1.92428241490006	1.67288798956519	0.86935679327095	174	8	0	2.07944026167929	2.07944026167929	1	1	43.9384736700079	66.0448282447237	1.50312067598755	374.091987616812	0.633763882716605	44	754	130	754	0.0551378446115288	0.852941176470588	0.147058823529412	0.747126436781609	0.252873563218391	0.5	0.0551378446115288	0.852941176470588	0.252873563218391	0.0551378446115288	0.0905349794238683	-0.150718625210867	0.474435196195006	82.551724137931	0.532999164578112
8	2	deviance	1.92428241490006	1.67288798956519	0.86935679327095	7217	8	0	2.07944026167929	2.07944026167929	1	1	2.67454536530203	2.77845889614428	1.03885278305254	366.515378831468	0.169495989781589	764	34	6452	34	0.957393483709273	0.00524205982115322	0.994757940178847	0.894124168514412	0.105875831485588	0.5	0.957393483709273	0.00524205982115322	0.105875831485588	0.957393483709273	0.190666333915648	-0.121351701010178	0.109555189456343	790.550247116969	0.966415484387243
8	2	disp	1.92428241490006	1.67288798956519	0.86935679327095	1600	8	0	2.07944026167929	2.07944026167929	1	1	4.55567212083118	8.00807379310361	1.75782487867949	664.467680901275	0.88846808540854	258	540	1342	540	0.323308270676692	0.286928799149841	0.713071200850159	0.83875	0.16125	0.5	0.323308270676692	0.286928799149841	0.16125	0.323308270676692	0.215179316096747	-0.363362343393289	0.297761194029851	476.417910447761	0.541541353383459
8	2	disp_seurat	1.92428241490006	1.67288798956519	0.86935679327095	2000	8	0	2.07944026167929	2.07944026167929	1	1	8.69956412697949	19.126502272716	2.19855868564725	738.374575395944	1.3292018923763	529	269	1471	269	0.662907268170426	0.154597701149425	0.845402298850575	0.7355	0.2645	0.5	0.662907268170426	0.154597701149425	0.2645	0.662907268170426	0.378127233738385	-0.207310346401657	0.314420803782506	628.841607565012	0.841229323308271
8	2	m3_drop	1.92428241490006	1.67288798956519	0.86935679327095	461	6	2	2.07944026167929	0.0152226131591187	0.00732053401083301	0.1584	8.07050318143049	7.48965968586063	0.928028837544315	83.4672552644823	0.0586720442733649	8	790	453	790	0.0100250626566416	0.635559131134352	0.364440868865648	0.982646420824295	0.017353579175705	0.5	0.0100250626566416	0.635559131134352	0.017353579175705	0.0100250626566416	0.0127084988085782	-0.413591006128438	0.390984811366977	180.243998040176	0.0443842795709447
8	2	zero_inf	1.92428241490006	1.67288798956519	0.86935679327095	9580	4	4	2.07944026167929	0.0215083844121664	0.0103433528765077	0.1608	1.90080756296035	1.61271947182543	0.848439107278042	338.297668208029	-0.020917685992908	603	195	8977	195	0.755639097744361	0.0212603576101178	0.978739642389882	0.93705636743215	0.0629436325678497	0.5	0.755639097744361	0.0212603576101178	0.0629436325678497	0.755639097744361	0.11620736172673	-0.312261931100968	0.0800401203610833	766.784353059178	0.786401023435415
8	3	anti_cor	1.81223168853565	1.53516236375997	0.847111532963223	539	8	0	2.07944026167929	2.07944026167929	1	1	54.2951344891478	168.084591813927	3.09575790529671	936.269419567827	2.24864637233349	534	269	4	269	0.665006226650062	0.985347985347985	0.0146520146520147	0.00743494423791822	0.992565055762082	0.5	0.665006226650062	0.985347985347985	0.992565055762082	0.665006226650062	0.796420581655481	0.565987419204635	0.746282527881041	401.5	1.33001245330012
8	3	brennecke	1.81223168853565	1.53516236375997	0.847111532963223	251	8	0	2.07944026167929	2.07944026167929	1	1	31.5727716223491	65.2688876241723	2.06725239091683	670.535992734982	1.22014085795361	101	702	150	702	0.125778331257783	0.823943661971831	0.176056338028169	0.597609561752988	0.402390438247012	0.5	0.125778331257783	0.823943661971831	0.402390438247012	0.125778331257783	0.191650853889943	-0.0700543660785758	0.485196374622356	121.784290030211	0.829335212078213
8	3	deviance	1.81223168853565	1.53516236375997	0.847111532963223	7656	8	0	2.07944026167929	2.07944026167929	1	1	2.42054037494241	2.38319642395468	0.984572060282773	387.095142045975	0.137460527319549	756	47	6899	47	0.941469489414695	0.00676648430751514	0.993233515692485	0.901241018941868	0.0987589810581319	0.5	0.941469489414695	0.00676648430751514	0.0987589810581319	0.941469489414695	0.178765665641996	-0.144117489043607	0.103626274357982	793.25913021035	0.953030316587129
8	3	disp	1.81223168853565	1.53516236375997	0.847111532963223	1610	8	0	2.07944026167929	2.07944026167929	1	1	4.78592088808325	9.69434901698806	2.02559742287562	778.008237019297	1.1784858899124	309	494	1301	494	0.38480697384807	0.275208913649025	0.724791086350975	0.808074534161491	0.191925465838509	0.5	0.38480697384807	0.275208913649025	0.191925465838509	0.38480697384807	0.256112722751761	-0.323636288264528	0.309083910700539	497.625096227868	0.620949390097693
8	3	disp_seurat	1.81223168853565	1.53516236375997	0.847111532963223	2000	8	0	2.07944026167929	2.07944026167929	1	1	8.54761289331471	19.989575874279	2.33861501728902	806.399395822067	1.49150348432579	563	240	1436	240	0.701120797011208	0.143198090692124	0.856801909307876	0.718359179589795	0.281640820410205	0.5	0.701120797011208	0.143198090692124	0.281640820410205	0.701120797011208	0.401855817273376	-0.184375703276563	0.323920935861234	647.517950786607	0.869473964877831
8	3	m3_drop	1.81223168853565	1.53516236375997	0.847111532963223	443	7	1	2.07944026167929	1.83344159060341	0.881699572904673	0.8644	8.64515904939885	10.7437514245564	1.24274768840759	400.723361566523	0.39563615544437	55	748	388	748	0.0684931506849315	0.658450704225352	0.341549295774648	0.875846501128668	0.124153498871332	0.5	0.0684931506849315	0.658450704225352	0.124153498871332	0.0684931506849315	0.0882825040128411	-0.320354798221678	0.414130995358432	183.460030943785	0.299792819815084
8	3	zero_inf	1.81223168853565	1.53516236375997	0.847111532963223	9447	9	1	2.07944026167929	1.78586477600986	0.858819947329311	0.8684	1.79958901974825	1.5080207973966	0.837980661611039	385.80212324455	-0.00913087135218438	643	160	8803	160	0.800747198007472	0.0178511659042732	0.982148834095727	0.931928858776202	0.0680711412237984	0.5	0.800747198007472	0.0178511659042732	0.0680711412237984	0.800747198007472	0.125475656161577	-0.279915347302958	0.0822240425967643	776.688306369035	0.827873929254814
8	4	anti_cor	1.89146181234897	1.62268052217921	0.857897585658382	503	8	0	2.07944026167929	2.07944026167929	1	1	55.3775765771916	171.845599052498	3.10316214023847	943.527948941079	2.24526455458009	497	303	5	303	0.62125	0.983766233766234	0.0162337662337662	0.0099601593625498	0.99003984063745	0.5	0.62125	0.983766233766234	0.99003984063745	0.62125	0.763440860215054	0.54450166095052	0.72202166064982	362.454873646209	1.37120517928287
8	4	brennecke	1.89146181234897	1.62268052217921	0.857897585658382	210	8	0	2.07944026167929	2.07944026167929	1	1	34.5130328662556	58.3688273180153	1.6912111880809	540.104480989392	0.833313602422519	64	736	146	736	0.08	0.834467120181406	0.165532879818594	0.695238095238095	0.304761904761905	0.5	0.08	0.834467120181406	0.304761904761905	0.08	0.126732673267327	-0.129225680636672	0.475624256837099	99.8810939357907	0.640761904761905
8	4	deviance	1.89146181234897	1.62268052217921	0.857897585658382	7531	8	0	2.07944026167929	2.07944026167929	1	1	2.56252987663953	2.58169680814175	1.00747969094017	378.932087579992	0.149582105281791	765	35	6765	35	0.95625	0.00514705882352939	0.994852941176471	0.898406374501992	0.101593625498008	0.5	0.95625	0.00514705882352939	0.101593625498008	0.95625	0.183673469387755	-0.124014748474652	0.105263157894737	792.631578947368	0.965139442231076
8	4	disp	1.89146181234897	1.62268052217921	0.857897585658382	1537	8	0	2.07944026167929	2.07944026167929	1	1	4.70829485840058	9.30017016814304	1.97527352212226	767.391355803303	1.11737593646388	277	523	1260	523	0.34625	0.293325855300056	0.706674144699944	0.819778789850358	0.180221210149642	0.5	0.34625	0.293325855300056	0.180221210149642	0.34625	0.237056054771074	-0.339493736061504	0.309717382888115	476.035617499032	0.581889232270657
8	4	disp_seurat	1.89146181234897	1.62268052217921	0.857897585658382	2000	8	0	2.07944026167929	2.07944026167929	1	1	7.97878559368014	18.5946104653669	2.33050634674222	811.940258154825	1.47260876108383	544	256	1455	256	0.68	0.149620105201636	0.850379894798364	0.727863931965983	0.272136068034017	0.5	0.68	0.149620105201636	0.272136068034017	0.68	0.388710253662022	-0.197036627957103	0.318598168060534	636.877737953007	0.854167083541771
8	4	m3_drop	1.89146181234897	1.62268052217921	0.857897585658382	450	6	2	2.07944026167929	0.654944394750684	0.314961870663104	0.454	8.20998331566636	8.15275070755566	0.993028900801603	190.720409426341	0.13513131514322	23	777	427	777	0.02875	0.645348837209302	0.354651162790698	0.948888888888889	0.0511111111111111	0.5	0.02875	0.645348837209302	0.0511111111111111	0.02875	0.0368	-0.382483216432712	0.399201596806387	179.640718562874	0.128033333333333
8	4	zero_inf	1.89146181234897	1.62268052217921	0.857897585658382	9482	7	1	2.07944026167929	0.754872739187962	0.363017275898251	0.4824	1.85870561428894	1.55863081897484	0.838557115765269	365.431819664637	-0.0193404698931128	611	189	8870	189	0.76375	0.0208632299370791	0.979136770062921	0.935555321168653	0.0644446788313469	0.5	0.76375	0.0208632299370791	0.0644446788313469	0.76375	0.118860033070713	-0.306288840492491	0.0811441322649356	769.327518003854	0.794200110747811
8	5	anti_cor	1.83335334260367	1.56671423978649	0.854562076703387	500	8	0	2.07944026167929	2.07944026167929	1	1	52.0496782497874	165.30720340781	3.1759505335364	953.100946842507	2.32138845683301	496	307	3	307	0.617683686176837	0.990322580645161	0.00967741935483871	0.00601202404809619	0.993987975951904	0.5	0.617683686176837	0.990322580645161	0.993987975951904	0.617683686176837	0.761904761904762	0.548039948464957	0.721473495058401	360.015274034142	1.37771932407779
8	5	brennecke	1.83335334260367	1.56671423978649	0.854562076703387	239	8	0	2.07944026167929	2.07944026167929	1	1	36.4824812732483	69.4354634476735	1.90325496030855	598.685056084202	1.04869288360516	93	710	146	710	0.115815691158157	0.829439252336449	0.170560747663551	0.610878661087866	0.389121338912134	0.5	0.115815691158157	0.829439252336449	0.389121338912134	0.115815691158157	0.178502879078695	-0.0779105805811875	0.484026522001206	115.682338758288	0.803925655361432
8	5	deviance	1.83335334260367	1.56671423978649	0.854562076703387	7683	8	0	2.07944026167929	2.07944026167929	1	1	2.43019381740904	2.44134075523548	1.00458685136411	385.207945311916	0.150024774660725	771	32	6911	32	0.960149439601494	0.00460895866340194	0.995391041336598	0.899635511585525	0.100364488414475	0.5	0.960149439601494	0.00460895866340194	0.100364488414475	0.960149439601494	0.181732469063052	-0.118675168162937	0.103666408468887	796.365349857991	0.968148601816347
8	5	disp	1.83335334260367	1.56671423978649	0.854562076703387	1556	8	0	2.07944026167929	2.07944026167929	1	1	4.49954093564743	8.85537466838299	1.96806180786725	774.655452682782	1.11349973116387	282	521	1274	521	0.351183063511831	0.29025069637883	0.70974930362117	0.818766066838046	0.181233933161954	0.5	0.351183063511831	0.29025069637883	0.181233933161954	0.351183063511831	0.23908435777872	-0.338080981512656	0.309083910700539	480.934565050038	0.586358354115512
8	5	disp_seurat	1.83335334260367	1.56671423978649	0.854562076703387	2000	8	0	2.07944026167929	2.07944026167929	1	1	7.85305669652318	18.2588200524901	2.32505898761357	805.80701306035	1.47049691091018	521	282	1478	282	0.648816936488169	0.160227272727273	0.839772727272727	0.739369684842421	0.260630315157579	0.5	0.648816936488169	0.160227272727273	0.260630315157579	0.648816936488169	0.371877230549607	-0.213796696557582	0.313304721030043	626.296137339056	0.831874841530354
8	5	m3_drop	1.83335334260367	1.56671423978649	0.854562076703387	441	7	1	2.07944026167929	1.51390895946833	0.728036764203912	0.7992	8.71862710132777	9.42246481842703	1.08072804455556	273.93763319771	0.226165967852169	38	765	403	765	0.0473225404732254	0.654965753424658	0.345034246575342	0.913832199546485	0.0861678004535147	0.5	0.0473225404732254	0.654965753424658	0.0861678004535147	0.0473225404732254	0.0610932475884244	-0.351002407637007	0.407407407407407	179.666666666667	0.211502782931354
8	5	zero_inf	1.83335334260367	1.56671423978649	0.854562076703387	9392	8	0	2.07944026167929	1.41625447403816	0.681074854679615	0.7188	1.79477895595263	1.49065516340815	0.830550836616501	370.84595731547	-0.0240112400868859	584	219	8807	219	0.727272727272727	0.024263239530246	0.975736760469754	0.937812799488872	0.0621872005111277	0.5	0.727272727272727	0.024263239530246	0.0621872005111277	0.727272727272727	0.114577202275849	-0.329819244354065	0.0816970190253332	767.216705666904	0.761193018460615
