# Supplementary material for: Anti-correlated feature selection prevents false discovery of subpopulations in scRNAseq
Source: Nat Commun. 2024 Jan 24;15:699. doi: 10.1038/s41467-023-43406-9 (PMC10808220; doi:10.1038/s41467-023-43406-9)
Supplement: Supplementary file 6 — Source Data [file 41467_2023_43406_MOESM6_ESM.zip › source_data/FigS1d1.txt]

            Df Sum Sq Mean Sq F value   Pr(>F)    
method       6 178.57  29.762   9.080 4.61e-06 ***
dataset      6   9.43   1.571   0.479    0.819    
Residuals   36 118.00   3.278                     
---
Signif. codes:  0 ‘***’ 0.001 ‘**’ 0.01 ‘*’ 0.05 ‘.’ 0.1 ‘ ’ 1
                               diff         lwr        upr        p adj
brennecke-anti_cor    -4.428571e+00 -7.44872039 -1.4084225 0.0009853563
deviance-anti_cor     -2.714286e+00 -5.73443468  0.3058632 0.1022104593
disp-anti_cor          2.857143e-01 -2.73443468  3.3058632 0.9999378919
disp_seurat-anti_cor  -4.428571e+00 -7.44872039 -1.4084225 0.0009853563
m3_drop-anti_cor      -4.428571e+00 -7.44872039 -1.4084225 0.0009853563
zero_inf-anti_cor     -3.285714e+00 -6.30586325 -0.2655653 0.0255382100
deviance-brennecke     1.714286e+00 -1.30586325  4.7344347 0.5748408611
disp-brennecke         4.714286e+00  1.69413675  7.7344347 0.0004122861
disp_seurat-brennecke -1.110223e-15 -3.02014896  3.0201490 1.0000000000
m3_drop-brennecke     -1.221245e-15 -3.02014896  3.0201490 1.0000000000
zero_inf-brennecke     1.142857e+00 -1.87729182  4.1630061 0.8967222354
disp-deviance          3.000000e+00 -0.02014896  6.0201490 0.0525195599
disp_seurat-deviance  -1.714286e+00 -4.73443468  1.3058632 0.5748408611
m3_drop-deviance      -1.714286e+00 -4.73443468  1.3058632 0.5748408611
zero_inf-deviance     -5.714286e-01 -3.59157753  2.4487204 0.9967168356
disp_seurat-disp      -4.714286e+00 -7.73443468 -1.6941368 0.0004122861
m3_drop-disp          -4.714286e+00 -7.73443468 -1.6941368 0.0004122861
zero_inf-disp         -3.571429e+00 -6.59157753 -0.5512796 0.0118694556
m3_drop-disp_seurat   -1.110223e-16 -3.02014896  3.0201490 1.0000000000
zero_inf-disp_seurat   1.142857e+00 -1.87729182  4.1630061 0.8967222354
zero_inf-m3_drop       1.142857e+00 -1.87729182  4.1630061 0.8967222354
