# Supplementary material for: Anti-correlated feature selection prevents false discovery of subpopulations in scRNAseq
Source: Nat Commun. 2024 Jan 24;15:699. doi: 10.1038/s41467-023-43406-9 (PMC10808220; doi:10.1038/s41467-023-43406-9)
Supplement: Supplementary file 6 — Source Data [file 41467_2023_43406_MOESM6_ESM.zip › source_data/FigS1d2.txt]

            Df Sum Sq Mean Sq F value   Pr(>F)    
method       6 0.6107 0.10178   8.924 5.49e-06 ***
dataset      6 0.0449 0.00748   0.656    0.685    
Residuals   36 0.4106 0.01141                     
---
Signif. codes:  0 ‘***’ 0.001 ‘**’ 0.01 ‘*’ 0.05 ‘.’ 0.1 ‘ ’ 1
                              diff          lwr         upr        p adj
brennecke-anti_cor    -0.235298975 -0.413449993 -0.05714796 0.0036353412
deviance-anti_cor     -0.069885775 -0.248036792  0.10826524 0.8800389537
disp-anti_cor         -0.020455123 -0.198606140  0.15769589 0.9998074484
disp_seurat-anti_cor  -0.231851705 -0.410002722 -0.05370069 0.0043065133
m3_drop-anti_cor      -0.299666324 -0.477817342 -0.12151531 0.0001327689
zero_inf-anti_cor     -0.062947250 -0.241098267  0.11520377 0.9231696166
deviance-brennecke     0.165413200 -0.012737817  0.34356422 0.0834358596
disp-brennecke         0.214843853  0.036692835  0.39299487 0.0097595410
disp_seurat-brennecke  0.003447271 -0.174703747  0.18159829 0.9999999952
m3_drop-brennecke     -0.064367349 -0.242518367  0.11378367 0.9152808799
zero_inf-brennecke     0.172351725 -0.005799292  0.35050274 0.0633883229
disp-deviance          0.049430652 -0.128720365  0.22758167 0.9753780949
disp_seurat-deviance  -0.161965930 -0.340116947  0.01618509 0.0952693518
m3_drop-deviance      -0.229780549 -0.407931567 -0.05162953 0.0047653846
zero_inf-deviance      0.006938525 -0.171212492  0.18508954 0.9999996808
disp_seurat-disp      -0.211396582 -0.389547600 -0.03324556 0.0114734938
m3_drop-disp          -0.279211202 -0.457362219 -0.10106018 0.0003887563
zero_inf-disp         -0.042492127 -0.220643145  0.13565889 0.9886153574
m3_drop-disp_seurat   -0.067814620 -0.245965637  0.11033640 0.8941183792
zero_inf-disp_seurat   0.168904455 -0.009246563  0.34705547 0.0727541044
zero_inf-m3_drop       0.236719074  0.058568057  0.41487009 0.0033891898
