# Supplementary material for: Anti-correlated feature selection prevents false discovery of subpopulations in scRNAseq
Source: Nat Commun. 2024 Jan 24;15:699. doi: 10.1038/s41467-023-43406-9 (PMC10808220; doi:10.1038/s41467-023-43406-9)
Supplement: Supplementary file 6 — Source Data [file 41467_2023_43406_MOESM6_ESM.zip › source_data/FigS1d3.txt]

            Df Sum Sq Mean Sq F value   Pr(>F)    
method       6 2.4758  0.4126  15.088 1.51e-08 ***
dataset      6 0.2892  0.0482   1.762    0.135    
Residuals   36 0.9845  0.0273                     
---
Signif. codes:  0 ‘***’ 0.001 ‘**’ 0.01 ‘*’ 0.05 ‘.’ 0.1 ‘ ’ 1
                             diff         lwr         upr        p adj
brennecke-anti_cor    -0.04921516 -0.32508152  0.22665120 9.976274e-01
deviance-anti_cor      0.44277590  0.16690955  0.71864226 2.734641e-04
disp-anti_cor         -0.07354785 -0.34941421  0.20231850 9.798374e-01
disp_seurat-anti_cor  -0.18450389 -0.46037025  0.09136247 3.814519e-01
m3_drop-anti_cor      -0.22905467 -0.50492103  0.04681168 1.588377e-01
zero_inf-anti_cor      0.25925678 -0.01660958  0.53512313 7.712817e-02
deviance-brennecke     0.49199106  0.21612471  0.76785742 5.097159e-05
disp-brennecke        -0.02433269 -0.30019905  0.25153366 9.999589e-01
disp_seurat-brennecke -0.13528873 -0.41115509  0.14057763 7.250936e-01
m3_drop-brennecke     -0.17983951 -0.45570587  0.09602684 4.117908e-01
zero_inf-brennecke     0.30847194  0.03260558  0.58433829 2.007654e-02
disp-deviance         -0.51632376 -0.79219011 -0.24045740 2.207620e-05
disp_seurat-deviance  -0.62727979 -0.90314615 -0.35141344 4.931223e-07
m3_drop-deviance      -0.67183058 -0.94769693 -0.39596422 1.100972e-07
zero_inf-deviance     -0.18351913 -0.45938548  0.09234723 3.877655e-01
disp_seurat-disp      -0.11095604 -0.38682239  0.16491032 8.672216e-01
m3_drop-disp          -0.15550682 -0.43137318  0.12035954 5.826434e-01
zero_inf-disp          0.33280463  0.05693827  0.60867099 9.724087e-03
m3_drop-disp_seurat   -0.04455078 -0.32041714  0.23131557 9.986404e-01
zero_inf-disp_seurat   0.44376067  0.16789431  0.71962702 2.644970e-04
zero_inf-m3_drop       0.48831145  0.21244509  0.76417781 5.783454e-05
