# Supplementary material for: Anti-correlated feature selection prevents false discovery of subpopulations in scRNAseq
Source: Nat Commun. 2024 Jan 24;15:699. doi: 10.1038/s41467-023-43406-9 (PMC10808220; doi:10.1038/s41467-023-43406-9)
Supplement: Supplementary file 6 — Source Data [file 41467_2023_43406_MOESM6_ESM.zip › source_data/FigS3.tsv]

ID	ID	sim_method	n_clust	iter	anticor_FPR	anticor_FDR	TP	FP	FN	TN	precision	TPR	TNR	FPR	FNR	FDR	FOR	ACC	BA	MCC	F1_score
sergio||4||4||0.1||0.99	sergio||4||4||0.1||0.99	sergio	4	4	0.1	0.99	360	4355	44	5241	0.07635206786850478	0.8910891089108911	0.5461650687786578	0.4538349312213422	0.10891089108910891	0.9236479321314952	0.008325449385052034	0.5601	0.7186270888447744	0.1724671653561419	0.14065247118577848
sergio||4||4||0.1||0.5	sergio||4||4||0.1||0.5	sergio	4	4	0.1	0.5	0	0	404	9596		0.0	1.0	0.0	1.0		0.0404	0.9596	0.5		0.0
sergio||4||4||0.1||0.25	sergio||4||4||0.1||0.25	sergio	4	4	0.1	0.25	0	0	404	9596		0.0	1.0	0.0	1.0		0.0404	0.9596	0.5		0.0
sergio||4||4||0.1||0.1	sergio||4||4||0.1||0.1	sergio	4	4	0.1	0.1	0	0	404	9596		0.0	1.0	0.0	1.0		0.0404	0.9596	0.5		0.0
sergio||4||4||0.1||0.06667	sergio||4||4||0.1||0.06667	sergio	4	4	0.1	0.06666666666666667	0	0	404	9596		0.0	1.0	0.0	1.0		0.0404	0.9596	0.5		0.0
sergio||4||4||0.1||0.01	sergio||4||4||0.1||0.01	sergio	4	4	0.1	0.01	0	0	404	9596		0.0	1.0	0.0	1.0		0.0404	0.9596	0.5		0.0
sergio||4||4||0.01||0.99	sergio||4||4||0.01||0.99	sergio	4	4	0.01	0.99	365	4307	39	5289	0.078125	0.9034653465346535	0.5511671529804085	0.4488328470195915	0.09653465346534654	0.921875	0.00731981981981982	0.5654	0.727316249757531	0.17941665486773975	0.1438140267927502
sergio||4||4||0.01||0.5	sergio||4||4||0.01||0.5	sergio	4	4	0.01	0.5	365	56	39	9540	0.8669833729216152	0.9034653465346535	0.9941642350979575	0.005835764902042517	0.09653465346534654	0.1330166270783848	0.004071406201064829	0.9905	0.9488147908163055	0.8800996009958993	0.8848484848484849
sergio||4||4||0.01||0.25	sergio||4||4||0.01||0.25	sergio	4	4	0.01	0.25	323	0	81	9596	1.0	0.7995049504950495	1.0	0.0	0.2004950495049505	0.0	0.00837036271571768	0.9919	0.8997524752475248	0.8904003616724299	0.8885832187070152
sergio||4||4||0.01||0.1	sergio||4||4||0.01||0.1	sergio	4	4	0.01	0.1	0	0	404	9596		0.0	1.0	0.0	1.0		0.0404	0.9596	0.5		0.0
sergio||4||4||0.01||0.06667	sergio||4||4||0.01||0.06667	sergio	4	4	0.01	0.06666666666666667	0	0	404	9596		0.0	1.0	0.0	1.0		0.0404	0.9596	0.5		0.0
sergio||4||4||0.01||0.01	sergio||4||4||0.01||0.01	sergio	4	4	0.01	0.01	0	0	404	9596		0.0	1.0	0.0	1.0		0.0404	0.9596	0.5		0.0
sergio||4||4||0.001||0.99	sergio||4||4||0.001||0.99	sergio	4	4	0.001	0.99	365	34	39	9562	0.9147869674185464	0.9034653465346535	0.9964568570237599	0.0035431429762401	0.09653465346534654	0.08521303258145363	0.004062076866993021	0.9927	0.9499611017792067	0.9053074341573965	0.9090909090909091
sergio||4||4||0.001||0.5	sergio||4||4||0.001||0.5	sergio	4	4	0.001	0.5	365	2	39	9594	0.9945504087193461	0.9034653465346535	0.9997915798249271	0.00020842017507294707	0.09653465346534654	0.005449591280653951	0.004048582995951417	0.9959	0.9516284631797902	0.94587400569868	0.9468223086900129
sergio||4||4||0.001||0.25	sergio||4||4||0.001||0.25	sergio	4	4	0.001	0.25	365	0	39	9596	1.0	0.9034653465346535	1.0	0.0	0.09653465346534654	0.0	0.004047742605085626	0.9961	0.9517326732673268	0.94858228497019	0.9492847854356307
sergio||4||4||0.001||0.1	sergio||4||4||0.001||0.1	sergio	4	4	0.001	0.1	365	0	39	9596	1.0	0.9034653465346535	1.0	0.0	0.09653465346534654	0.0	0.004047742605085626	0.9961	0.9517326732673268	0.94858228497019	0.9492847854356307
sergio||4||4||0.001||0.06667	sergio||4||4||0.001||0.06667	sergio	4	4	0.001	0.06666666666666667	365	0	39	9596	1.0	0.9034653465346535	1.0	0.0	0.09653465346534654	0.0	0.004047742605085626	0.9961	0.9517326732673268	0.94858228497019	0.9492847854356307
sergio||4||4||0.001||0.01	sergio||4||4||0.001||0.01	sergio	4	4	0.001	0.01	0	0	404	9596		0.0	1.0	0.0	1.0		0.0404	0.9596	0.5		0.0
sergio||4||5||0.1||0.99	sergio||4||5||0.1||0.99	sergio	4	5	0.1	0.99	351	4332	52	5265	0.07495195387572069	0.8709677419354839	0.5486089402938418	0.45139105970615817	0.12903225806451613	0.9250480461242793	0.009779951100244499	0.5616	0.7097883411146628	0.16536218642354336	0.13802595359811246
sergio||4||5||0.1||0.5	sergio||4||5||0.1||0.5	sergio	4	5	0.1	0.5	0	0	403	9597		0.0	1.0	0.0	1.0		0.0403	0.9597	0.5		0.0
sergio||4||5||0.1||0.25	sergio||4||5||0.1||0.25	sergio	4	5	0.1	0.25	0	0	403	9597		0.0	1.0	0.0	1.0		0.0403	0.9597	0.5		0.0
sergio||4||5||0.1||0.1	sergio||4||5||0.1||0.1	sergio	4	5	0.1	0.1	0	0	403	9597		0.0	1.0	0.0	1.0		0.0403	0.9597	0.5		0.0
sergio||4||5||0.1||0.06667	sergio||4||5||0.1||0.06667	sergio	4	5	0.1	0.06666666666666667	0	0	403	9597		0.0	1.0	0.0	1.0		0.0403	0.9597	0.5		0.0
sergio||4||5||0.1||0.01	sergio||4||5||0.1||0.01	sergio	4	5	0.1	0.01	0	0	403	9597		0.0	1.0	0.0	1.0		0.0403	0.9597	0.5		0.0
sergio||4||5||0.01||0.99	sergio||4||5||0.01||0.99	sergio	4	5	0.01	0.99	354	4285	49	5312	0.07630954947186894	0.8784119106699751	0.55350630405335	0.44649369594665	0.12158808933002481	0.923690450528131	0.009140085804887147	0.5666	0.7159591073616626	0.1703282561143806	0.1404204680682269
sergio||4||5||0.01||0.5	sergio||4||5||0.01||0.5	sergio	4	5	0.01	0.5	354	44	49	9553	0.8894472361809045	0.8784119106699751	0.9954152339272689	0.004584766072731062	0.12158808933002481	0.11055276381909548	0.005103103520099979	0.9907	0.936913572298622	0.8790699109196705	0.8838951310861424
sergio||4||5||0.01||0.25	sergio||4||5||0.01||0.25	sergio	4	5	0.01	0.25	305	0	98	9597	1.0	0.7568238213399504	1.0	0.0	0.24317617866004962	0.0	0.010108303249097473	0.9902	0.8784119106699753	0.8655481596350981	0.8615819209039548
sergio||4||5||0.01||0.1	sergio||4||5||0.01||0.1	sergio	4	5	0.01	0.1	0	0	403	9597		0.0	1.0	0.0	1.0		0.0403	0.9597	0.5		0.0
sergio||4||5||0.01||0.06667	sergio||4||5||0.01||0.06667	sergio	4	5	0.01	0.06666666666666667	0	0	403	9597		0.0	1.0	0.0	1.0		0.0403	0.9597	0.5		0.0
sergio||4||5||0.01||0.01	sergio||4||5||0.01||0.01	sergio	4	5	0.01	0.01	0	0	403	9597		0.0	1.0	0.0	1.0		0.0403	0.9597	0.5		0.0
sergio||4||5||0.001||0.99	sergio||4||5||0.001||0.99	sergio	4	5	0.001	0.99	354	68	49	9529	0.8388625592417062	0.8784119106699751	0.992914452433052	0.007085547566948004	0.12158808933002481	0.16113744075829384	0.005115890582585091	0.9883	0.9356631815515135	0.8523294272474796	0.8581818181818182
sergio||4||5||0.001||0.5	sergio||4||5||0.001||0.5	sergio	4	5	0.001	0.5	354	5	49	9592	0.9860724233983287	0.8784119106699751	0.9994790038553715	0.0005209961446285298	0.12158808933002481	0.013927576601671309	0.0050824603256923555	0.9946	0.9389454572626733	0.928009792955884	0.9291338582677166
sergio||4||5||0.001||0.25	sergio||4||5||0.001||0.25	sergio	4	5	0.001	0.25	354	2	49	9595	0.9943820224719101	0.8784119106699751	0.9997916015421486	0.0002083984578514119	0.12158808933002481	0.0056179775280898875	0.005080879303193696	0.9949	0.939101756106062	0.9320985669800356	0.932806324110672
sergio||4||5||0.001||0.1	sergio||4||5||0.001||0.1	sergio	4	5	0.001	0.1	354	0	49	9597	1.0	0.8784119106699751	1.0	0.0	0.12158808933002481	0.0	0.0050798258345428155	0.9951	0.9392059553349876	0.9348527858185928	0.9352708058124174
sergio||4||5||0.001||0.06667	sergio||4||5||0.001||0.06667	sergio	4	5	0.001	0.06666666666666667	354	0	49	9597	1.0	0.8784119106699751	1.0	0.0	0.12158808933002481	0.0	0.0050798258345428155	0.9951	0.9392059553349876	0.9348527858185928	0.9352708058124174
sergio||4||5||0.001||0.01	sergio||4||5||0.001||0.01	sergio	4	5	0.001	0.01	0	0	403	9597		0.0	1.0	0.0	1.0		0.0403	0.9597	0.5		0.0
sergio||4||3||0.1||0.99	sergio||4||3||0.1||0.99	sergio	4	3	0.1	0.99	364	4149	39	5448	0.08065588300465322	0.9032258064516129	0.567677399187246	0.432322600812754	0.0967741935483871	0.9193441169953468	0.007107709130672498	0.5812	0.7354516028194295	0.18610231284468684	0.14808787632221318
sergio||4||3||0.1||0.5	sergio||4||3||0.1||0.5	sergio	4	3	0.1	0.5	0	0	403	9597		0.0	1.0	0.0	1.0		0.0403	0.9597	0.5		0.0
sergio||4||3||0.1||0.25	sergio||4||3||0.1||0.25	sergio	4	3	0.1	0.25	0	0	403	9597		0.0	1.0	0.0	1.0		0.0403	0.9597	0.5		0.0
sergio||4||3||0.1||0.1	sergio||4||3||0.1||0.1	sergio	4	3	0.1	0.1	0	0	403	9597		0.0	1.0	0.0	1.0		0.0403	0.9597	0.5		0.0
sergio||4||3||0.1||0.06667	sergio||4||3||0.1||0.06667	sergio	4	3	0.1	0.06666666666666667	0	0	403	9597		0.0	1.0	0.0	1.0		0.0403	0.9597	0.5		0.0
sergio||4||3||0.1||0.01	sergio||4||3||0.1||0.01	sergio	4	3	0.1	0.01	0	0	403	9597		0.0	1.0	0.0	1.0		0.0403	0.9597	0.5		0.0
sergio||4||3||0.01||0.99	sergio||4||3||0.01||0.99	sergio	4	3	0.01	0.99	367	4301	36	5296	0.0786203941730934	0.9106699751861043	0.5518391163905387	0.44816088360946127	0.08933002481389578	0.9213796058269066	0.006751687921980495	0.5663	0.7312545457883215	0.18231821094172362	0.14474462630644844
sergio||4||3||0.01||0.5	sergio||4||3||0.01||0.5	sergio	4	3	0.01	0.5	367	34	36	9563	0.9152119700748129	0.9106699751861043	0.996457226216526	0.003542773783474002	0.08933002481389578	0.08478802992518704	0.003750390665694343	0.993	0.9535636007013151	0.9092918077907746	0.9129353233830846
sergio||4||3||0.01||0.25	sergio||4||3||0.01||0.25	sergio	4	3	0.01	0.25	323	0	80	9597	1.0	0.8014888337468983	1.0	0.0	0.19851116625310175	0.0	0.008267024904412525	0.992	0.9007444168734491	0.8915508429684221	0.8898071625344353
sergio||4||3||0.01||0.1	sergio||4||3||0.01||0.1	sergio	4	3	0.01	0.1	0	0	403	9597		0.0	1.0	0.0	1.0		0.0403	0.9597	0.5		0.0
sergio||4||3||0.01||0.06667	sergio||4||3||0.01||0.06667	sergio	4	3	0.01	0.06666666666666667	0	0	403	9597		0.0	1.0	0.0	1.0		0.0403	0.9597	0.5		0.0
sergio||4||3||0.01||0.01	sergio||4||3||0.01||0.01	sergio	4	3	0.01	0.01	0	0	403	9597		0.0	1.0	0.0	1.0		0.0403	0.9597	0.5		0.0
sergio||4||3||0.001||0.99	sergio||4||3||0.001||0.99	sergio	4	3	0.001	0.99	367	58	36	9539	0.8635294117647059	0.9106699751861043	0.993956444722309	0.006043555277690945	0.08933002481389578	0.13647058823529412	0.003759791122715405	0.9906	0.9523132099542067	0.8819128720386037	0.8864734299516909
sergio||4||3||0.001||0.5	sergio||4||3||0.001||0.5	sergio	4	3	0.001	0.5	367	3	36	9594	0.9918918918918919	0.9106699751861043	0.9996874023132228	0.00031259768677711783	0.08933002481389578	0.008108108108108109	0.003738317757009346	0.9961	0.9551786887496636	0.9484581679315217	0.9495472186287193
sergio||4||3||0.001||0.25	sergio||4||3||0.001||0.25	sergio	4	3	0.001	0.25	367	1	36	9596	0.9972826086956522	0.9106699751861043	0.9998958007710743	0.00010419922892570594	0.08933002481389578	0.002717391304347826	0.003737541528239203	0.9963	0.9552828879785893	0.9511509528112362	0.9520103761348897
sergio||4||3||0.001||0.1	sergio||4||3||0.001||0.1	sergio	4	3	0.001	0.1	367	0	36	9597	1.0	0.9106699751861043	1.0	0.0	0.08933002481389578	0.0	0.003737153534724385	0.9964	0.9553349875930521	0.9525054654275587	0.9532467532467532
sergio||4||3||0.001||0.06667	sergio||4||3||0.001||0.06667	sergio	4	3	0.001	0.06666666666666667	367	0	36	9597	1.0	0.9106699751861043	1.0	0.0	0.08933002481389578	0.0	0.003737153534724385	0.9964	0.9553349875930521	0.9525054654275587	0.9532467532467532
sergio||4||3||0.001||0.01	sergio||4||3||0.001||0.01	sergio	4	3	0.001	0.01	0	0	403	9597		0.0	1.0	0.0	1.0		0.0403	0.9597	0.5		0.0
sergio||4||2||0.1||0.99	sergio||4||2||0.1||0.99	sergio	4	2	0.1	0.99	375	4354	26	5245	0.07929794882639035	0.9351620947630923	0.5464110844879675	0.4535889155120325	0.06483790523690773	0.9207020511736096	0.0049326503509770445	0.562	0.7407865896255299	0.18924146800518848	0.14619883040935672
sergio||4||2||0.1||0.5	sergio||4||2||0.1||0.5	sergio	4	2	0.1	0.5	0	0	401	9599		0.0	1.0	0.0	1.0		0.0401	0.9599	0.5		0.0
sergio||4||2||0.1||0.25	sergio||4||2||0.1||0.25	sergio	4	2	0.1	0.25	0	0	401	9599		0.0	1.0	0.0	1.0		0.0401	0.9599	0.5		0.0
sergio||4||2||0.1||0.1	sergio||4||2||0.1||0.1	sergio	4	2	0.1	0.1	0	0	401	9599		0.0	1.0	0.0	1.0		0.0401	0.9599	0.5		0.0
sergio||4||2||0.1||0.06667	sergio||4||2||0.1||0.06667	sergio	4	2	0.1	0.06666666666666667	0	0	401	9599		0.0	1.0	0.0	1.0		0.0401	0.9599	0.5		0.0
sergio||4||2||0.1||0.01	sergio||4||2||0.1||0.01	sergio	4	2	0.1	0.01	0	0	401	9599		0.0	1.0	0.0	1.0		0.0401	0.9599	0.5		0.0
sergio||4||2||0.01||0.99	sergio||4||2||0.01||0.99	sergio	4	2	0.01	0.99	375	4390	26	5209	0.07869884575026233	0.9351620947630923	0.5426606938222731	0.45733930617772683	0.06483790523690773	0.9213011542497377	0.0049665711556829036	0.5584	0.7389113942926827	0.1876991237473522	0.14518002322880372
sergio||4||2||0.01||0.5	sergio||4||2||0.01||0.5	sergio	4	2	0.01	0.5	375	45	26	9554	0.8928571428571429	0.9351620947630923	0.9953120116678821	0.004687988332117929	0.06483790523690773	0.10714285714285714	0.0027139874739039666	0.9929	0.9652370532154873	0.9100852471614224	0.9135200974421437
sergio||4||2||0.01||0.25	sergio||4||2||0.01||0.25	sergio	4	2	0.01	0.25	358	0	43	9599	1.0	0.8927680798004988	1.0	0.0	0.10723192019950124	0.0	0.004459655673096868	0.9957	0.9463840399002494	0.9427548151925063	0.9433465085638999
sergio||4||2||0.01||0.1	sergio||4||2||0.01||0.1	sergio	4	2	0.01	0.1	0	0	401	9599		0.0	1.0	0.0	1.0		0.0401	0.9599	0.5		0.0
sergio||4||2||0.01||0.06667	sergio||4||2||0.01||0.06667	sergio	4	2	0.01	0.06666666666666667	0	0	401	9599		0.0	1.0	0.0	1.0		0.0401	0.9599	0.5		0.0
sergio||4||2||0.01||0.01	sergio||4||2||0.01||0.01	sergio	4	2	0.01	0.01	0	0	401	9599		0.0	1.0	0.0	1.0		0.0401	0.9599	0.5		0.0
sergio||4||2||0.001||0.99	sergio||4||2||0.001||0.99	sergio	4	2	0.001	0.99	375	58	26	9541	0.8660508083140878	0.9351620947630923	0.9939577039274925	0.006042296072507553	0.06483790523690773	0.13394919168591224	0.002717675342322567	0.9916	0.9645598993452924	0.8956226363316406	0.8992805755395683
sergio||4||2||0.001||0.5	sergio||4||2||0.001||0.5	sergio	4	2	0.001	0.5	375	5	26	9594	0.9868421052631579	0.9351620947630923	0.9994791124075425	0.0005208875924575477	0.06483790523690773	0.013157894736842105	0.002702702702702703	0.9969	0.9673206035853175	0.959071029295167	0.9603072983354674
sergio||4||2||0.001||0.25	sergio||4||2||0.001||0.25	sergio	4	2	0.001	0.25	375	2	26	9597	0.9946949602122016	0.9351620947630923	0.999791644963017	0.00020835503698301907	0.06483790523690773	0.005305039787798408	0.0027018601267795907	0.9972	0.9674768698630547	0.963051223304016	0.9640102827763496
sergio||4||2||0.001||0.1	sergio||4||2||0.001||0.1	sergio	4	2	0.001	0.1	375	0	26	9599	1.0	0.9351620947630923	1.0	0.0	0.06483790523690773	0.0	0.0027012987012987014	0.9974	0.9675810473815462	0.9657307816420708	0.9664948453608248
sergio||4||2||0.001||0.06667	sergio||4||2||0.001||0.06667	sergio	4	2	0.001	0.06666666666666667	375	0	26	9599	1.0	0.9351620947630923	1.0	0.0	0.06483790523690773	0.0	0.0027012987012987014	0.9974	0.9675810473815462	0.9657307816420708	0.9664948453608248
sergio||4||2||0.001||0.01	sergio||4||2||0.001||0.01	sergio	4	2	0.001	0.01	0	0	401	9599		0.0	1.0	0.0	1.0		0.0401	0.9599	0.5		0.0
sergio||4||1||0.1||0.99	sergio||4||1||0.1||0.99	sergio	4	1	0.1	0.99	349	4382	53	5216	0.07376875924751639	0.8681592039800995	0.5434465513648676	0.4565534486351323	0.1318407960199005	0.9262312407524836	0.010058834693490226	0.5565	0.7058028776724836	0.16193631964148997	0.13598285602961233
sergio||4||1||0.1||0.5	sergio||4||1||0.1||0.5	sergio	4	1	0.1	0.5	0	0	402	9598		0.0	1.0	0.0	1.0		0.0402	0.9598	0.5		0.0
sergio||4||1||0.1||0.25	sergio||4||1||0.1||0.25	sergio	4	1	0.1	0.25	0	0	402	9598		0.0	1.0	0.0	1.0		0.0402	0.9598	0.5		0.0
sergio||4||1||0.1||0.1	sergio||4||1||0.1||0.1	sergio	4	1	0.1	0.1	0	0	402	9598		0.0	1.0	0.0	1.0		0.0402	0.9598	0.5		0.0
sergio||4||1||0.1||0.06667	sergio||4||1||0.1||0.06667	sergio	4	1	0.1	0.06666666666666667	0	0	402	9598		0.0	1.0	0.0	1.0		0.0402	0.9598	0.5		0.0
sergio||4||1||0.1||0.01	sergio||4||1||0.1||0.01	sergio	4	1	0.1	0.01	0	0	402	9598		0.0	1.0	0.0	1.0		0.0402	0.9598	0.5		0.0
sergio||4||1||0.01||0.99	sergio||4||1||0.01||0.99	sergio	4	1	0.01	0.99	351	4147	51	5451	0.07803468208092486	0.8731343283582089	0.5679308189206085	0.4320691810793915	0.12686567164179105	0.9219653179190751	0.009269356597600873	0.5802	0.7205325736394087	0.17415507001513938	0.14326530612244898
sergio||4||1||0.01||0.5	sergio||4||1||0.01||0.5	sergio	4	1	0.01	0.5	351	52	51	9546	0.8709677419354839	0.8731343283582089	0.9945822046259637	0.005417795374036257	0.12686567164179105	0.12903225806451613	0.0053141606752110035	0.9897	0.9338582664920863	0.8666844433220761	0.8720496894409938
sergio||4||1||0.01||0.25	sergio||4||1||0.01||0.25	sergio	4	1	0.01	0.25	312	0	90	9598	1.0	0.7761194029850746	1.0	0.0	0.22388059701492538	0.0	0.009289843104872006	0.991	0.8880597014925373	0.8768747775484801	0.8739495798319328
sergio||4||1||0.01||0.1	sergio||4||1||0.01||0.1	sergio	4	1	0.01	0.1	0	0	402	9598		0.0	1.0	0.0	1.0		0.0402	0.9598	0.5		0.0
sergio||4||1||0.01||0.06667	sergio||4||1||0.01||0.06667	sergio	4	1	0.01	0.06666666666666667	0	0	402	9598		0.0	1.0	0.0	1.0		0.0402	0.9598	0.5		0.0
sergio||4||1||0.01||0.01	sergio||4||1||0.01||0.01	sergio	4	1	0.01	0.01	0	0	402	9598		0.0	1.0	0.0	1.0		0.0402	0.9598	0.5		0.0
sergio||4||1||0.001||0.99	sergio||4||1||0.001||0.99	sergio	4	1	0.001	0.99	351	38	51	9560	0.9023136246786633	0.8731343283582089	0.9960408418420504	0.003959158157949573	0.12686567164179105	0.09768637532133675	0.005306419727395692	0.9911	0.9345875851001297	0.8829815343677221	0.8874841972187105
sergio||4||1||0.001||0.5	sergio||4||1||0.001||0.5	sergio	4	1	0.001	0.5	351	3	51	9595	0.9915254237288136	0.8731343283582089	0.9996874348822672	0.000312565117732861	0.12686567164179105	0.00847457627118644	0.005287165664524155	0.9946	0.9364108816202381	0.9277985855663333	0.9285714285714286
sergio||4||1||0.001||0.25	sergio||4||1||0.001||0.25	sergio	4	1	0.001	0.25	351	1	51	9597	0.9971590909090909	0.8731343283582089	0.9998958116274224	0.00010418837257762034	0.12686567164179105	0.002840909090909091	0.005286069651741294	0.9948	0.9365150699928156	0.9305563081277108	0.9310344827586207
sergio||4||1||0.001||0.1	sergio||4||1||0.001||0.1	sergio	4	1	0.001	0.1	351	0	51	9598	1.0	0.8731343283582089	1.0	0.0	0.12686567164179105	0.0	0.0052855218157322	0.9949	0.9365671641791045	0.9319438597992944	0.9322709163346613
sergio||4||1||0.001||0.06667	sergio||4||1||0.001||0.06667	sergio	4	1	0.001	0.06666666666666667	351	0	51	9598	1.0	0.8731343283582089	1.0	0.0	0.12686567164179105	0.0	0.0052855218157322	0.9949	0.9365671641791045	0.9319438597992944	0.9322709163346613
sergio||4||1||0.001||0.01	sergio||4||1||0.001||0.01	sergio	4	1	0.001	0.01	0	0	402	9598		0.0	1.0	0.0	1.0		0.0402	0.9598	0.5		0.0
sergio||10||4||0.1||0.99	sergio||10||4||0.1||0.99	sergio	10	4	0.1	0.99	723	4289	272	4716	0.1442537909018356	0.7266331658291457	0.5237090505274847	0.47629094947251527	0.2733668341708543	0.8557462090981645	0.0545308740978348	0.5439	0.6251711081783152	0.14987139103476393	0.240719160978858
sergio||10||4||0.1||0.5	sergio||10||4||0.1||0.5	sergio	10	4	0.1	0.5	470	0	525	9005	1.0	0.4723618090452261	1.0	0.0	0.5276381909547738	0.0	0.05508919202518363	0.9475	0.7361809045226131	0.6680866550391278	0.6416382252559727
sergio||10||4||0.1||0.25	sergio||10||4||0.1||0.25	sergio	10	4	0.1	0.25	0	0	995	9005		0.0	1.0	0.0	1.0		0.0995	0.9005	0.5		0.0
sergio||10||4||0.1||0.1	sergio||10||4||0.1||0.1	sergio	10	4	0.1	0.1	0	0	995	9005		0.0	1.0	0.0	1.0		0.0995	0.9005	0.5		0.0
sergio||10||4||0.1||0.06667	sergio||10||4||0.1||0.06667	sergio	10	4	0.1	0.06666666666666667	0	0	995	9005		0.0	1.0	0.0	1.0		0.0995	0.9005	0.5		0.0
sergio||10||4||0.1||0.01	sergio||10||4||0.1||0.01	sergio	10	4	0.1	0.01	0	0	995	9005		0.0	1.0	0.0	1.0		0.0995	0.9005	0.5		0.0
sergio||10||4||0.01||0.99	sergio||10||4||0.01||0.99	sergio	10	4	0.01	0.99	626	4161	369	4844	0.13077083768539796	0.629145728643216	0.5379233759022766	0.4620766240977235	0.3708542713567839	0.869229162314602	0.07078457701899099	0.547	0.5835345522727463	0.10010919465548164	0.21653407125562088
sergio||10||4||0.01||0.5	sergio||10||4||0.01||0.5	sergio	10	4	0.01	0.5	620	102	375	8903	0.8587257617728532	0.6231155778894473	0.9886729594669628	0.011327040533037201	0.3768844221105528	0.14127423822714683	0.040418193576201765	0.9523	0.805894268678205	0.7075529593286358	0.7221898660454281
sergio||10||4||0.01||0.25	sergio||10||4||0.01||0.25	sergio	10	4	0.01	0.25	613	0	382	9005	1.0	0.6160804020100502	1.0	0.0	0.38391959798994973	0.0	0.04069457760732929	0.9618	0.8080402010050252	0.7687712730572713	0.7624378109452736
sergio||10||4||0.01||0.1	sergio||10||4||0.01||0.1	sergio	10	4	0.01	0.1	488	0	507	9005	1.0	0.4904522613065327	1.0	0.0	0.5095477386934674	0.0	0.053301093355761144	0.9493	0.7452261306532664	0.681403419084531	0.6581254214430209
sergio||10||4||0.01||0.06667	sergio||10||4||0.01||0.06667	sergio	10	4	0.01	0.06666666666666667	0	0	995	9005		0.0	1.0	0.0	1.0		0.0995	0.9005	0.5		0.0
sergio||10||4||0.01||0.01	sergio||10||4||0.01||0.01	sergio	10	4	0.01	0.01	0	0	995	9005		0.0	1.0	0.0	1.0		0.0995	0.9005	0.5		0.0
sergio||10||4||0.001||0.99	sergio||10||4||0.001||0.99	sergio	10	4	0.001	0.99	561	67	434	8938	0.893312101910828	0.563819095477387	0.9925596890616324	0.007440310938367573	0.43618090452261304	0.10668789808917198	0.046308151941954756	0.9499	0.7781893922695097	0.6864801731903334	0.6913123844731978
sergio||10||4||0.001||0.5	sergio||10||4||0.001||0.5	sergio	10	4	0.001	0.5	559	9	436	8996	0.9841549295774648	0.5618090452261306	0.999000555247085	0.000999444752915047	0.4381909547738693	0.01584507042253521	0.046225614927905	0.9555	0.7804048002366077	0.7252584120303166	0.7152911068458093
sergio||10||4||0.001||0.25	sergio||10||4||0.001||0.25	sergio	10	4	0.001	0.25	557	0	438	9005	1.0	0.5597989949748744	1.0	0.0	0.4402010050251256	0.0	0.046383564545165734	0.9562	0.7798994974874371	0.7306391189630749	0.7177835051546392
sergio||10||4||0.001||0.1	sergio||10||4||0.001||0.1	sergio	10	4	0.001	0.1	554	0	441	9005	1.0	0.5567839195979899	1.0	0.0	0.44321608040201005	0.0	0.046686428117721786	0.9559	0.778391959798995	0.7285531326942292	0.7153001936733376
sergio||10||4||0.001||0.06667	sergio||10||4||0.001||0.06667	sergio	10	4	0.001	0.06666666666666667	552	0	443	9005	1.0	0.5547738693467337	1.0	0.0	0.4452261306532663	0.0	0.04688823031329382	0.9557	0.7773869346733668	0.727159889150252	0.713639301874596
sergio||10||4||0.001||0.01	sergio||10||4||0.001||0.01	sergio	10	4	0.001	0.01	0	0	995	9005		0.0	1.0	0.0	1.0		0.0995	0.9005	0.5		0.0
sergio||10||5||0.1||0.99	sergio||10||5||0.1||0.99	sergio	10	5	0.1	0.99	684	4241	311	4764	0.13888324873096447	0.6874371859296482	0.5290394225430316	0.47096057745696834	0.31256281407035175	0.8611167512690355	0.0612807881773399	0.5448	0.60823830423634	0.12961140948922503	0.23108108108108108
sergio||10||5||0.1||0.5	sergio||10||5||0.1||0.5	sergio	10	5	0.1	0.5	326	0	669	9005	1.0	0.32763819095477387	1.0	0.0	0.6723618090452261	0.0	0.0691544345668803	0.9331	0.6638190954773869	0.552250447819448	0.49356548069644207
sergio||10||5||0.1||0.25	sergio||10||5||0.1||0.25	sergio	10	5	0.1	0.25	0	0	995	9005		0.0	1.0	0.0	1.0		0.0995	0.9005	0.5		0.0
sergio||10||5||0.1||0.1	sergio||10||5||0.1||0.1	sergio	10	5	0.1	0.1	0	0	995	9005		0.0	1.0	0.0	1.0		0.0995	0.9005	0.5		0.0
sergio||10||5||0.1||0.06667	sergio||10||5||0.1||0.06667	sergio	10	5	0.1	0.06666666666666667	0	0	995	9005		0.0	1.0	0.0	1.0		0.0995	0.9005	0.5		0.0
sergio||10||5||0.1||0.01	sergio||10||5||0.1||0.01	sergio	10	5	0.1	0.01	0	0	995	9005		0.0	1.0	0.0	1.0		0.0995	0.9005	0.5		0.0
sergio||10||5||0.01||0.99	sergio||10||5||0.01||0.99	sergio	10	5	0.01	0.99	600	4207	395	4798	0.12481797378822551	0.6030150753768844	0.5328151027207108	0.4671848972792893	0.3969849246231156	0.8751820262117745	0.07606393221644521	0.5398	0.5679150890487976	0.08137733191542024	0.20682523267838676
sergio||10||5||0.01||0.5	sergio||10||5||0.01||0.5	sergio	10	5	0.01	0.5	598	118	397	8887	0.835195530726257	0.6010050251256281	0.9868961687951138	0.013103831204886174	0.39899497487437185	0.164804469273743	0.04276174062903921	0.9485	0.793950596960371	0.6825487318142881	0.6990064289888954
sergio||10||5||0.01||0.25	sergio||10||5||0.01||0.25	sergio	10	5	0.01	0.25	591	0	404	9005	1.0	0.5939698492462312	1.0	0.0	0.40603015075376886	0.0	0.042937612923796366	0.9596	0.7969849246231155	0.7539669765784778	0.7452711223203027
sergio||10||5||0.01||0.1	sergio||10||5||0.01||0.1	sergio	10	5	0.01	0.1	404	0	591	9005	1.0	0.40603015075376886	1.0	0.0	0.5939698492462312	0.0	0.06158816173405585	0.9409	0.7030150753768845	0.6172710103028026	0.5775553967119371
sergio||10||5||0.01||0.06667	sergio||10||5||0.01||0.06667	sergio	10	5	0.01	0.06666666666666667	0	0	995	9005		0.0	1.0	0.0	1.0		0.0995	0.9005	0.5		0.0
sergio||10||5||0.01||0.01	sergio||10||5||0.01||0.01	sergio	10	5	0.01	0.01	0	0	995	9005		0.0	1.0	0.0	1.0		0.0995	0.9005	0.5		0.0
sergio||10||5||0.001||0.99	sergio||10||5||0.001||0.99	sergio	10	5	0.001	0.99	529	62	466	8943	0.8950930626057529	0.5316582914572864	0.9931149361465852	0.00688506385341477	0.46834170854271356	0.10490693739424704	0.04952704857051759	0.9472	0.7623866138019357	0.66613092282029	0.6670870113493065
sergio||10||5||0.001||0.5	sergio||10||5||0.001||0.5	sergio	10	5	0.001	0.5	529	3	466	9002	0.9943609022556391	0.5316582914572864	0.9996668517490284	0.0003331482509716824	0.46834170854271356	0.005639097744360902	0.0492184199408534	0.9531	0.7656625716031573	0.7086451613933982	0.6928618205631958
sergio||10||5||0.001||0.25	sergio||10||5||0.001||0.25	sergio	10	5	0.001	0.25	526	0	469	9005	1.0	0.528643216080402	1.0	0.0	0.471356783919598	0.0	0.04950390542537471	0.9531	0.764321608040201	0.7088535196412528	0.6916502301117686
sergio||10||5||0.001||0.1	sergio||10||5||0.001||0.1	sergio	10	5	0.001	0.1	524	0	471	9005	1.0	0.5266331658291458	1.0	0.0	0.4733668341708543	0.0	0.04970451667370199	0.9529	0.7633165829145729	0.707429939186395	0.6899275839368005
sergio||10||5||0.001||0.06667	sergio||10||5||0.001||0.06667	sergio	10	5	0.001	0.06666666666666667	520	0	475	9005	1.0	0.5226130653266332	1.0	0.0	0.47738693467336685	0.0	0.05010548523206751	0.9525	0.7613065326633166	0.7045759604895869	0.6864686468646864
sergio||10||5||0.001||0.01	sergio||10||5||0.001||0.01	sergio	10	5	0.001	0.01	0	0	995	9005		0.0	1.0	0.0	1.0		0.0995	0.9005	0.5		0.0
sergio||10||3||0.1||0.99	sergio||10||3||0.1||0.99	sergio	10	3	0.1	0.99	688	4485	306	4521	0.13299826019717764	0.6921529175050302	0.5019986675549634	0.49800133244503664	0.30784708249496984	0.8670017398028224	0.06339341205717837	0.5209	0.5970757925299968	0.11624926491914263	0.22312307442840928
sergio||10||3||0.1||0.5	sergio||10||3||0.1||0.5	sergio	10	3	0.1	0.5	389	0	605	9006	1.0	0.39134808853118713	1.0	0.0	0.6086519114688129	0.0	0.06294870460930184	0.9395	0.6956740442655935	0.6055685207363594	0.5625451916124368
sergio||10||3||0.1||0.25	sergio||10||3||0.1||0.25	sergio	10	3	0.1	0.25	0	0	994	9006		0.0	1.0	0.0	1.0		0.0994	0.9006	0.5		0.0
sergio||10||3||0.1||0.1	sergio||10||3||0.1||0.1	sergio	10	3	0.1	0.1	0	0	994	9006		0.0	1.0	0.0	1.0		0.0994	0.9006	0.5		0.0
sergio||10||3||0.1||0.06667	sergio||10||3||0.1||0.06667	sergio	10	3	0.1	0.06666666666666667	0	0	994	9006		0.0	1.0	0.0	1.0		0.0994	0.9006	0.5		0.0
sergio||10||3||0.1||0.01	sergio||10||3||0.1||0.01	sergio	10	3	0.1	0.01	0	0	994	9006		0.0	1.0	0.0	1.0		0.0994	0.9006	0.5		0.0
sergio||10||3||0.01||0.99	sergio||10||3||0.01||0.99	sergio	10	3	0.01	0.99	607	4226	387	4780	0.12559486861162839	0.6106639839034205	0.5307572729291583	0.46924272707084164	0.3893360160965795	0.8744051313883716	0.07489839365202244	0.5387	0.5707106284162894	0.08467324964691525	0.2083404839540072
sergio||10||3||0.01||0.5	sergio||10||3||0.01||0.5	sergio	10	3	0.01	0.5	607	113	387	8893	0.8430555555555556	0.6106639839034205	0.9874528092382856	0.012547190761714412	0.3893360160965795	0.15694444444444444	0.04170258620689655	0.95	0.7990583965708531	0.6923168842382827	0.7082847141190198
sergio||10||3||0.01||0.25	sergio||10||3||0.01||0.25	sergio	10	3	0.01	0.25	600	0	394	9006	1.0	0.6036217303822937	1.0	0.0	0.3963782696177062	0.0	0.041914893617021276	0.9606	0.8018108651911469	0.760474187443859	0.7528230865746549
sergio||10||3||0.01||0.1	sergio||10||3||0.01||0.1	sergio	10	3	0.01	0.1	421	0	573	9006	1.0	0.42354124748490946	1.0	0.0	0.5764587525150905	0.0	0.05981835264641403	0.9427	0.7117706237424547	0.6310354251407404	0.5950530035335689
sergio||10||3||0.01||0.06667	sergio||10||3||0.01||0.06667	sergio	10	3	0.01	0.06666666666666667	0	0	994	9006		0.0	1.0	0.0	1.0		0.0994	0.9006	0.5		0.0
sergio||10||3||0.01||0.01	sergio||10||3||0.01||0.01	sergio	10	3	0.01	0.01	0	0	994	9006		0.0	1.0	0.0	1.0		0.0994	0.9006	0.5		0.0
sergio||10||3||0.001||0.99	sergio||10||3||0.001||0.99	sergio	10	3	0.001	0.99	537	43	457	8963	0.9258620689655173	0.540241448692153	0.9952254052853653	0.004774594714634688	0.4597585513078471	0.07413793103448275	0.04851380042462845	0.95	0.7677334269887591	0.6854129537718211	0.6823379923761118
sergio||10||3||0.001||0.5	sergio||10||3||0.001||0.5	sergio	10	3	0.001	0.5	535	3	459	9003	0.9944237918215614	0.5382293762575453	0.9996668887408394	0.00033311125916055963	0.46177062374245476	0.0055762081784386614	0.04850982878883957	0.9538	0.7689481324991924	0.7133046948710776	0.6984334203655352
sergio||10||3||0.001||0.25	sergio||10||3||0.001||0.25	sergio	10	3	0.001	0.25	533	0	461	9006	1.0	0.5362173038229376	1.0	0.0	0.46378269617706236	0.0	0.04869546846942009	0.9539	0.7681086519114688	0.7142170195478894	0.6981008513425017
sergio||10||3||0.001||0.1	sergio||10||3||0.001||0.1	sergio	10	3	0.001	0.1	531	0	463	9006	1.0	0.53420523138833	1.0	0.0	0.46579476861167	0.0	0.048896398774949834	0.9537	0.7671026156941649	0.7128004765477516	0.6963934426229508
sergio||10||3||0.001||0.06667	sergio||10||3||0.001||0.06667	sergio	10	3	0.001	0.06666666666666667	529	0	465	9006	1.0	0.5321931589537223	1.0	0.0	0.4678068410462777	0.0	0.04909724421919544	0.9535	0.7660965794768612	0.7113817129057973	0.6946815495732108
sergio||10||3||0.001||0.01	sergio||10||3||0.001||0.01	sergio	10	3	0.001	0.01	0	0	994	9006		0.0	1.0	0.0	1.0		0.0994	0.9006	0.5		0.0
sergio||10||2||0.1||0.99	sergio||10||2||0.1||0.99	sergio	10	2	0.1	0.99	688	4101	313	4898	0.1436625600334099	0.6873126873126874	0.5442826980775641	0.4557173019224358	0.3126873126873127	0.8563374399665901	0.060065246593744	0.5586	0.6157976926951257	0.1391429194161495	0.2376511226252159
sergio||10||2||0.1||0.5	sergio||10||2||0.1||0.5	sergio	10	2	0.1	0.5	387	0	614	8999	1.0	0.3866133866133866	1.0	0.0	0.6133866133866134	0.0	0.06387184021637365	0.9386	0.6933066933066934	0.6015976048473808	0.5576368876080692
sergio||10||2||0.1||0.25	sergio||10||2||0.1||0.25	sergio	10	2	0.1	0.25	0	0	1001	8999		0.0	1.0	0.0	1.0		0.1001	0.8999	0.5		0.0
sergio||10||2||0.1||0.1	sergio||10||2||0.1||0.1	sergio	10	2	0.1	0.1	0	0	1001	8999		0.0	1.0	0.0	1.0		0.1001	0.8999	0.5		0.0
sergio||10||2||0.1||0.06667	sergio||10||2||0.1||0.06667	sergio	10	2	0.1	0.06666666666666667	0	0	1001	8999		0.0	1.0	0.0	1.0		0.1001	0.8999	0.5		0.0
sergio||10||2||0.1||0.01	sergio||10||2||0.1||0.01	sergio	10	2	0.1	0.01	0	0	1001	8999		0.0	1.0	0.0	1.0		0.1001	0.8999	0.5		0.0
sergio||10||2||0.01||0.99	sergio||10||2||0.01||0.99	sergio	10	2	0.01	0.99	609	4338	392	4661	0.12310491206791996	0.6083916083916084	0.5179464384931659	0.4820535615068341	0.3916083916083916	0.87689508793208	0.0775776766277459	0.527	0.5631690234423872	0.07584076743793453	0.20477471418964358
sergio||10||2||0.01||0.5	sergio||10||2||0.01||0.5	sergio	10	2	0.01	0.5	606	104	395	8895	0.8535211267605634	0.6053946053946054	0.9884431603511501	0.011556839648849872	0.3946053946053946	0.14647887323943662	0.042518837459634015	0.9501	0.7969188828728777	0.6939767917539871	0.7083576855639977
sergio||10||2||0.01||0.25	sergio||10||2||0.01||0.25	sergio	10	2	0.01	0.25	593	0	408	8999	1.0	0.5924075924075924	1.0	0.0	0.4075924075924076	0.0	0.04337195705325821	0.9592	0.7962037962037962	0.7528039025879623	0.7440401505646174
sergio||10||2||0.01||0.1	sergio||10||2||0.01||0.1	sergio	10	2	0.01	0.1	441	0	560	8999	1.0	0.4405594405594406	1.0	0.0	0.5594405594405595	0.0	0.058583533842452136	0.944	0.7202797202797203	0.6440108008906488	0.6116504854368932
sergio||10||2||0.01||0.06667	sergio||10||2||0.01||0.06667	sergio	10	2	0.01	0.06666666666666667	0	0	1001	8999		0.0	1.0	0.0	1.0		0.1001	0.8999	0.5		0.0
sergio||10||2||0.01||0.01	sergio||10||2||0.01||0.01	sergio	10	2	0.01	0.01	0	0	1001	8999		0.0	1.0	0.0	1.0		0.1001	0.8999	0.5		0.0
sergio||10||2||0.001||0.99	sergio||10||2||0.001||0.99	sergio	10	2	0.001	0.99	539	49	462	8950	0.9166666666666666	0.5384615384615384	0.9945549505500612	0.005445049449938882	0.46153846153846156	0.08333333333333333	0.04908627284317892	0.9489	0.7665082445057998	0.680025481471905	0.6784140969162996
sergio||10||2||0.001||0.5	sergio||10||2||0.001||0.5	sergio	10	2	0.001	0.5	538	3	463	8996	0.9944547134935305	0.5374625374625375	0.9996666296255139	0.000333370374486054	0.46253746253746253	0.005545286506469501	0.04894809176445713	0.9534	0.7685645835440257	0.7126423957396686	0.6977950713359273
sergio||10||2||0.001||0.25	sergio||10||2||0.001||0.25	sergio	10	2	0.001	0.25	538	0	463	8999	1.0	0.5374625374625375	1.0	0.0	0.46253746253746253	0.0	0.04893257239484253	0.9537	0.7687312687312687	0.7149567210248716	0.6991552956465237
sergio||10||2||0.001||0.1	sergio||10||2||0.001||0.1	sergio	10	2	0.001	0.1	531	0	470	8999	1.0	0.5304695304695305	1.0	0.0	0.4695304695304695	0.0	0.04963565318407435	0.953	0.7652347652347653	0.7100276958192729	0.6932114882506527
sergio||10||2||0.001||0.06667	sergio||10||2||0.001||0.06667	sergio	10	2	0.001	0.06666666666666667	531	0	470	8999	1.0	0.5304695304695305	1.0	0.0	0.4695304695304695	0.0	0.04963565318407435	0.953	0.7652347652347653	0.7100276958192729	0.6932114882506527
sergio||10||2||0.001||0.01	sergio||10||2||0.001||0.01	sergio	10	2	0.001	0.01	0	0	1001	8999		0.0	1.0	0.0	1.0		0.1001	0.8999	0.5		0.0
sergio||10||1||0.1||0.99	sergio||10||1||0.1||0.99	sergio	10	1	0.1	0.99	681	4309	316	4694	0.13647294589178358	0.683049147442327	0.5213817616350106	0.47861823836498946	0.316950852557673	0.8635270541082164	0.06307385229540918	0.5375	0.6022154545386689	0.12249507512287748	0.22749290128611993
sergio||10||1||0.1||0.5	sergio||10||1||0.1||0.5	sergio	10	1	0.1	0.5	414	0	583	9003	1.0	0.4152457372116349	1.0	0.0	0.5847542627883651	0.0	0.06081785937825996	0.9417	0.7076228686058175	0.6244928985652887	0.58681785967399
sergio||10||1||0.1||0.25	sergio||10||1||0.1||0.25	sergio	10	1	0.1	0.25	0	0	997	9003		0.0	1.0	0.0	1.0		0.0997	0.9003	0.5		0.0
sergio||10||1||0.1||0.1	sergio||10||1||0.1||0.1	sergio	10	1	0.1	0.1	0	0	997	9003		0.0	1.0	0.0	1.0		0.0997	0.9003	0.5		0.0
sergio||10||1||0.1||0.06667	sergio||10||1||0.1||0.06667	sergio	10	1	0.1	0.06666666666666667	0	0	997	9003		0.0	1.0	0.0	1.0		0.0997	0.9003	0.5		0.0
sergio||10||1||0.1||0.01	sergio||10||1||0.1||0.01	sergio	10	1	0.1	0.01	0	0	997	9003		0.0	1.0	0.0	1.0		0.0997	0.9003	0.5		0.0
sergio||10||1||0.01||0.99	sergio||10||1||0.01||0.99	sergio	10	1	0.01	0.99	613	4183	384	4820	0.12781484570475396	0.6148445336008024	0.5353770965233811	0.4646229034766189	0.38515546639919757	0.872185154295246	0.07378939277478862	0.5433	0.5751108150620917	0.09008768843375181	0.2116347315725876
sergio||10||1||0.01||0.5	sergio||10||1||0.01||0.5	sergio	10	1	0.01	0.5	612	172	385	8831	0.7806122448979592	0.6138415245737212	0.98089525713651	0.019104742863489947	0.38615847542627885	0.2193877551020408	0.04177517361111111	0.9443	0.7973683908551157	0.66288278148203	0.6872543514879281
sergio||10||1||0.01||0.25	sergio||10||1||0.01||0.25	sergio	10	1	0.01	0.25	605	0	392	9003	1.0	0.6068204613841525	1.0	0.0	0.39317953861584753	0.0	0.0417243214475785	0.9608	0.8034102306920763	0.7625623183664351	0.7553058676654182
sergio||10||1||0.01||0.1	sergio||10||1||0.01||0.1	sergio	10	1	0.01	0.1	478	0	519	9003	1.0	0.4794383149448345	1.0	0.0	0.5205616850551655	0.0	0.05450535601764335	0.9481	0.7397191574724172	0.6732802974246812	0.648135593220339
sergio||10||1||0.01||0.06667	sergio||10||1||0.01||0.06667	sergio	10	1	0.01	0.06666666666666667	0	0	997	9003		0.0	1.0	0.0	1.0		0.0997	0.9003	0.5		0.0
sergio||10||1||0.01||0.01	sergio||10||1||0.01||0.01	sergio	10	1	0.01	0.01	0	0	997	9003		0.0	1.0	0.0	1.0		0.0997	0.9003	0.5		0.0
sergio||10||1||0.001||0.99	sergio||10||1||0.001||0.99	sergio	10	1	0.001	0.99	549	50	448	8953	0.9165275459098498	0.5506519558676028	0.994446295679218	0.005553704320781961	0.4493480441323972	0.08347245409015025	0.04765450483991065	0.9502	0.7725491257734105	0.68820140620562	0.6879699248120301
sergio||10||1||0.001||0.5	sergio||10||1||0.001||0.5	sergio	10	1	0.001	0.5	547	2	450	9001	0.9963570127504554	0.5486459378134403	0.9997778518271687	0.00022214817283127845	0.45135406218655966	0.0036429872495446266	0.04761400909956618	0.9548	0.7742118948203045	0.7213274107208424	0.7076326002587322
sergio||10||1||0.001||0.25	sergio||10||1||0.001||0.25	sergio	10	1	0.001	0.25	547	1	450	9002	0.9981751824817519	0.5486459378134403	0.9998889259135844	0.00011107408641563923	0.45135406218655966	0.0018248175182481751	0.047608971646212445	0.9549	0.7742674318635123	0.7220932813177164	0.7080906148867314
sergio||10||1||0.001||0.1	sergio||10||1||0.001||0.1	sergio	10	1	0.001	0.1	546	0	451	9003	1.0	0.5476429287863591	1.0	0.0	0.45235707121364094	0.0	0.0477046752697271	0.9549	0.7738214643931796	0.7221618936947889	0.7077122488658457
sergio||10||1||0.001||0.06667	sergio||10||1||0.001||0.06667	sergio	10	1	0.001	0.06666666666666667	545	0	452	9003	1.0	0.5466399197592778	1.0	0.0	0.45336008024072216	0.0	0.047805393971443684	0.9548	0.773319959879639	0.7214621147604823	0.7068741893644618
sergio||10||1||0.001||0.01	sergio||10||1||0.001||0.01	sergio	10	1	0.001	0.01	0	0	997	9003		0.0	1.0	0.0	1.0		0.0997	0.9003	0.5		0.0
sergio||6||4||0.1||0.99	sergio||6||4||0.1||0.99	sergio	6	4	0.1	0.99	476	4245	123	5156	0.10082609616606651	0.7946577629382304	0.5484522923093288	0.4515477076906712	0.20534223706176963	0.8991739038339335	0.023299867399128624	0.5632	0.6715550276237796	0.1630951520903027	0.17894736842105263
sergio||6||4||0.1||0.5	sergio||6||4||0.1||0.5	sergio	6	4	0.1	0.5	0	0	599	9401		0.0	1.0	0.0	1.0		0.0599	0.9401	0.5		0.0
sergio||6||4||0.1||0.25	sergio||6||4||0.1||0.25	sergio	6	4	0.1	0.25	0	0	599	9401		0.0	1.0	0.0	1.0		0.0599	0.9401	0.5		0.0
sergio||6||4||0.1||0.1	sergio||6||4||0.1||0.1	sergio	6	4	0.1	0.1	0	0	599	9401		0.0	1.0	0.0	1.0		0.0599	0.9401	0.5		0.0
sergio||6||4||0.1||0.06667	sergio||6||4||0.1||0.06667	sergio	6	4	0.1	0.06666666666666667	0	0	599	9401		0.0	1.0	0.0	1.0		0.0599	0.9401	0.5		0.0
sergio||6||4||0.1||0.01	sergio||6||4||0.1||0.01	sergio	6	4	0.1	0.01	0	0	599	9401		0.0	1.0	0.0	1.0		0.0599	0.9401	0.5		0.0
sergio||6||4||0.01||0.99	sergio||6||4||0.01||0.99	sergio	6	4	0.01	0.99	476	4280	123	5121	0.10008410428931876	0.7946577629382304	0.5447292841187108	0.4552707158812892	0.20534223706176963	0.8999158957106812	0.02345537757437071	0.5597	0.6696935235284707	0.1612662310575886	0.17777777777777778
sergio||6||4||0.01||0.5	sergio||6||4||0.01||0.5	sergio	6	4	0.01	0.5	476	76	123	9325	0.8623188405797102	0.7946577629382304	0.9919157536432295	0.008084246356770556	0.20534223706176963	0.13768115942028986	0.013018628281117698	0.9801	0.89328675829073	0.8173353379250675	0.8271068635968722
sergio||6||4||0.01||0.25	sergio||6||4||0.01||0.25	sergio	6	4	0.01	0.25	467	0	132	9401	1.0	0.7796327212020033	1.0	0.0	0.22036727879799667	0.0	0.013846637994335467	0.9868	0.8898163606010017	0.8768337522831683	0.8761726078799249
sergio||6||4||0.01||0.1	sergio||6||4||0.01||0.1	sergio	6	4	0.01	0.1	0	0	599	9401		0.0	1.0	0.0	1.0		0.0599	0.9401	0.5		0.0
sergio||6||4||0.01||0.06667	sergio||6||4||0.01||0.06667	sergio	6	4	0.01	0.06666666666666667	0	0	599	9401		0.0	1.0	0.0	1.0		0.0599	0.9401	0.5		0.0
sergio||6||4||0.01||0.01	sergio||6||4||0.01||0.01	sergio	6	4	0.01	0.01	0	0	599	9401		0.0	1.0	0.0	1.0		0.0599	0.9401	0.5		0.0
sergio||6||4||0.001||0.99	sergio||6||4||0.001||0.99	sergio	6	4	0.001	0.99	452	27	147	9374	0.9436325678496869	0.7545909849749582	0.9971279651100947	0.0028720348899053294	0.24540901502504173	0.05636743215031315	0.015439554668627245	0.9826	0.8758594750425265	0.8353084923216978	0.8385899814471243
sergio||6||4||0.001||0.5	sergio||6||4||0.001||0.5	sergio	6	4	0.001	0.5	452	4	147	9397	0.9912280701754386	0.7545909849749582	0.9995745133496436	0.00042548665035634504	0.24540901502504173	0.008771929824561403	0.015402347024308465	0.9849	0.877082749162301	0.8578660109703828	0.8568720379146919
sergio||6||4||0.001||0.25	sergio||6||4||0.001||0.25	sergio	6	4	0.001	0.25	450	1	149	9400	0.9977827050997783	0.7512520868113522	0.9998936283374109	0.00010637166258908626	0.24874791318864775	0.0022172949002217295	0.015603728139072154	0.985	0.8755728575743815	0.8589292928135762	0.8571428571428571
sergio||6||4||0.001||0.1	sergio||6||4||0.001||0.1	sergio	6	4	0.001	0.1	447	0	152	9401	1.0	0.7462437395659433	1.0	0.0	0.25375626043405675	0.0	0.015911232073694128	0.9848	0.8731218697829717	0.8569539557305096	0.8546845124282982
sergio||6||4||0.001||0.06667	sergio||6||4||0.001||0.06667	sergio	6	4	0.001	0.06666666666666667	445	0	154	9401	1.0	0.7429048414023373	1.0	0.0	0.2570951585976628	0.0	0.01611721611721612	0.9846	0.8714524207011687	0.8549451932837154	0.8524904214559387
sergio||6||4||0.001||0.01	sergio||6||4||0.001||0.01	sergio	6	4	0.001	0.01	0	0	599	9401		0.0	1.0	0.0	1.0		0.0599	0.9401	0.5		0.0
sergio||6||5||0.1||0.99	sergio||6||5||0.1||0.99	sergio	6	5	0.1	0.99	488	4293	112	5107	0.1020706965070069	0.8133333333333334	0.5432978723404255	0.45670212765957446	0.18666666666666668	0.897929303492993	0.021460049817972792	0.5595	0.6783156028368794	0.1695531542580427	0.1813789258502137
sergio||6||5||0.1||0.5	sergio||6||5||0.1||0.5	sergio	6	5	0.1	0.5	0	0	600	9400		0.0	1.0	0.0	1.0		0.06	0.94	0.5		0.0
sergio||6||5||0.1||0.25	sergio||6||5||0.1||0.25	sergio	6	5	0.1	0.25	0	0	600	9400		0.0	1.0	0.0	1.0		0.06	0.94	0.5		0.0
sergio||6||5||0.1||0.1	sergio||6||5||0.1||0.1	sergio	6	5	0.1	0.1	0	0	600	9400		0.0	1.0	0.0	1.0		0.06	0.94	0.5		0.0
sergio||6||5||0.1||0.06667	sergio||6||5||0.1||0.06667	sergio	6	5	0.1	0.06666666666666667	0	0	600	9400		0.0	1.0	0.0	1.0		0.06	0.94	0.5		0.0
sergio||6||5||0.1||0.01	sergio||6||5||0.1||0.01	sergio	6	5	0.1	0.01	0	0	600	9400		0.0	1.0	0.0	1.0		0.06	0.94	0.5		0.0
sergio||6||5||0.01||0.99	sergio||6||5||0.01||0.99	sergio	6	5	0.01	0.99	489	4203	111	5197	0.10421994884910486	0.815	0.5528723404255319	0.4471276595744681	0.185	0.8957800511508951	0.02091183119819141	0.5686	0.683936170212766	0.17506213815867522	0.18480725623582767
sergio||6||5||0.01||0.5	sergio||6||5||0.01||0.5	sergio	6	5	0.01	0.5	487	72	113	9328	0.8711985688729875	0.8116666666666666	0.9923404255319149	0.007659574468085106	0.18833333333333332	0.12880143112701253	0.011969071072979558	0.9815	0.9020035460992908	0.8311597981480048	0.8403796376186368
sergio||6||5||0.01||0.25	sergio||6||5||0.01||0.25	sergio	6	5	0.01	0.25	465	0	135	9400	1.0	0.775	1.0	0.0	0.225	0.0	0.01415836392239119	0.9865	0.8875	0.8740865334508632	0.8732394366197183
sergio||6||5||0.01||0.1	sergio||6||5||0.01||0.1	sergio	6	5	0.01	0.1	0	0	600	9400		0.0	1.0	0.0	1.0		0.06	0.94	0.5		0.0
sergio||6||5||0.01||0.06667	sergio||6||5||0.01||0.06667	sergio	6	5	0.01	0.06666666666666667	0	0	600	9400		0.0	1.0	0.0	1.0		0.06	0.94	0.5		0.0
sergio||6||5||0.01||0.01	sergio||6||5||0.01||0.01	sergio	6	5	0.01	0.01	0	0	600	9400		0.0	1.0	0.0	1.0		0.06	0.94	0.5		0.0
sergio||6||5||0.001||0.99	sergio||6||5||0.001||0.99	sergio	6	5	0.001	0.99	456	40	144	9360	0.9193548387096774	0.76	0.9957446808510638	0.00425531914893617	0.24	0.08064516129032258	0.015151515151515152	0.9816	0.877872340425532	0.8266479614605813	0.8321167883211679
sergio||6||5||0.001||0.5	sergio||6||5||0.001||0.5	sergio	6	5	0.001	0.5	455	2	145	9398	0.9956236323851203	0.7583333333333333	0.9997872340425532	0.0002127659574468085	0.24166666666666667	0.00437636761487965	0.015194383317615006	0.9853	0.8790602836879433	0.8621389554909181	0.8609271523178808
sergio||6||5||0.001||0.25	sergio||6||5||0.001||0.25	sergio	6	5	0.001	0.25	451	0	149	9400	1.0	0.7516666666666667	1.0	0.0	0.24833333333333332	0.0	0.015603728139072154	0.9851	0.8758333333333334	0.8601964103324294	0.8582302568981922
sergio||6||5||0.001||0.1	sergio||6||5||0.001||0.1	sergio	6	5	0.001	0.1	446	0	154	9400	1.0	0.7433333333333333	1.0	0.0	0.25666666666666665	0.0	0.016118903077245134	0.9846	0.8716666666666666	0.8551909818159028	0.8527724665391969
sergio||6||5||0.001||0.06667	sergio||6||5||0.001||0.06667	sergio	6	5	0.001	0.06666666666666667	445	0	155	9400	1.0	0.7416666666666667	1.0	0.0	0.25833333333333336	0.0	0.016221873364730507	0.9845	0.8708333333333333	0.8541870075815706	0.8516746411483254
sergio||6||5||0.001||0.01	sergio||6||5||0.001||0.01	sergio	6	5	0.001	0.01	0	0	600	9400		0.0	1.0	0.0	1.0		0.06	0.94	0.5		0.0
sergio||6||3||0.1||0.99	sergio||6||3||0.1||0.99	sergio	6	3	0.1	0.99	511	4421	90	4978	0.10360908353609083	0.8502495840266223	0.5296308117884881	0.47036918821151186	0.1497504159733777	0.8963909164639091	0.017758484609313337	0.5489	0.6899401979075552	0.18059058530629035	0.18470992228447497
sergio||6||3||0.1||0.5	sergio||6||3||0.1||0.5	sergio	6	3	0.1	0.5	0	0	601	9399		0.0	1.0	0.0	1.0		0.0601	0.9399	0.5		0.0
sergio||6||3||0.1||0.25	sergio||6||3||0.1||0.25	sergio	6	3	0.1	0.25	0	0	601	9399		0.0	1.0	0.0	1.0		0.0601	0.9399	0.5		0.0
sergio||6||3||0.1||0.1	sergio||6||3||0.1||0.1	sergio	6	3	0.1	0.1	0	0	601	9399		0.0	1.0	0.0	1.0		0.0601	0.9399	0.5		0.0
sergio||6||3||0.1||0.06667	sergio||6||3||0.1||0.06667	sergio	6	3	0.1	0.06666666666666667	0	0	601	9399		0.0	1.0	0.0	1.0		0.0601	0.9399	0.5		0.0
sergio||6||3||0.1||0.01	sergio||6||3||0.1||0.01	sergio	6	3	0.1	0.01	0	0	601	9399		0.0	1.0	0.0	1.0		0.0601	0.9399	0.5		0.0
sergio||6||3||0.01||0.99	sergio||6||3||0.01||0.99	sergio	6	3	0.01	0.99	511	4285	90	5114	0.10654712260216848	0.8502495840266223	0.5441004362166187	0.4558995637833812	0.1497504159733777	0.8934528773978315	0.017294388931591083	0.5625	0.6971750101216205	0.18760814835650608	0.1893644617380026
sergio||6||3||0.01||0.5	sergio||6||3||0.01||0.5	sergio	6	3	0.01	0.5	511	67	90	9332	0.884083044982699	0.8502495840266223	0.9928715820832004	0.007128417916799659	0.1497504159733777	0.11591695501730104	0.00955211207811505	0.9843	0.9215605830549114	0.8586824441838927	0.8668363019508057
sergio||6||3||0.01||0.25	sergio||6||3||0.01||0.25	sergio	6	3	0.01	0.25	499	0	102	9399	1.0	0.8302828618968386	1.0	0.0	0.16971713810316139	0.0	0.0107357120303126	0.9898	0.9151414309484194	0.9062942039910717	0.9072727272727272
sergio||6||3||0.01||0.1	sergio||6||3||0.01||0.1	sergio	6	3	0.01	0.1	0	0	601	9399		0.0	1.0	0.0	1.0		0.0601	0.9399	0.5		0.0
sergio||6||3||0.01||0.06667	sergio||6||3||0.01||0.06667	sergio	6	3	0.01	0.06666666666666667	0	0	601	9399		0.0	1.0	0.0	1.0		0.0601	0.9399	0.5		0.0
sergio||6||3||0.01||0.01	sergio||6||3||0.01||0.01	sergio	6	3	0.01	0.01	0	0	601	9399		0.0	1.0	0.0	1.0		0.0601	0.9399	0.5		0.0
sergio||6||3||0.001||0.99	sergio||6||3||0.001||0.99	sergio	6	3	0.001	0.99	480	39	121	9360	0.9248554913294798	0.7986688851913477	0.995850622406639	0.004149377593360996	0.20133111480865223	0.07514450867052024	0.01276236683894104	0.984	0.8972597537989934	0.8512789085568443	0.8571428571428571
sergio||6||3||0.001||0.5	sergio||6||3||0.001||0.5	sergio	6	3	0.001	0.5	480	1	121	9398	0.997920997920998	0.7986688851913477	0.9998936057027343	0.00010639429726566656	0.20133111480865223	0.002079002079002079	0.012711419266729699	0.9878	0.899281245447041	0.886990087420858	0.8872458410351202
sergio||6||3||0.001||0.25	sergio||6||3||0.001||0.25	sergio	6	3	0.001	0.25	477	0	124	9399	1.0	0.7936772046589018	1.0	0.0	0.20632279534109818	0.0	0.013021106794077496	0.9876	0.8968386023294509	0.8850664658753111	0.8849721706864564
sergio||6||3||0.001||0.1	sergio||6||3||0.001||0.1	sergio	6	3	0.001	0.1	470	0	131	9399	1.0	0.7820299500831946	1.0	0.0	0.21797004991680533	0.0	0.013746065057712488	0.9869	0.8910149750415973	0.878225549339275	0.8776844070961718
sergio||6||3||0.001||0.06667	sergio||6||3||0.001||0.06667	sergio	6	3	0.001	0.06666666666666667	463	0	138	9399	1.0	0.7703826955074875	1.0	0.0	0.22961730449251247	0.0	0.014469959106637308	0.9862	0.8851913477537438	0.8713410867203688	0.8703007518796992
sergio||6||3||0.001||0.01	sergio||6||3||0.001||0.01	sergio	6	3	0.001	0.01	0	0	601	9399		0.0	1.0	0.0	1.0		0.0601	0.9399	0.5		0.0
sergio||6||2||0.1||0.99	sergio||6||2||0.1||0.99	sergio	6	2	0.1	0.99	503	4428	99	4970	0.10200770634759683	0.8355481727574751	0.52883592253671	0.4711640774632901	0.1644518272425249	0.8979922936524032	0.01953047938449398	0.5473	0.6821920476470925	0.17335913511933368	0.18181818181818182
sergio||6||2||0.1||0.5	sergio||6||2||0.1||0.5	sergio	6	2	0.1	0.5	0	0	602	9398		0.0	1.0	0.0	1.0		0.0602	0.9398	0.5		0.0
sergio||6||2||0.1||0.25	sergio||6||2||0.1||0.25	sergio	6	2	0.1	0.25	0	0	602	9398		0.0	1.0	0.0	1.0		0.0602	0.9398	0.5		0.0
sergio||6||2||0.1||0.1	sergio||6||2||0.1||0.1	sergio	6	2	0.1	0.1	0	0	602	9398		0.0	1.0	0.0	1.0		0.0602	0.9398	0.5		0.0
sergio||6||2||0.1||0.06667	sergio||6||2||0.1||0.06667	sergio	6	2	0.1	0.06666666666666667	0	0	602	9398		0.0	1.0	0.0	1.0		0.0602	0.9398	0.5		0.0
sergio||6||2||0.1||0.01	sergio||6||2||0.1||0.01	sergio	6	2	0.1	0.01	0	0	602	9398		0.0	1.0	0.0	1.0		0.0602	0.9398	0.5		0.0
sergio||6||2||0.01||0.99	sergio||6||2||0.01||0.99	sergio	6	2	0.01	0.99	503	4241	99	5157	0.10602866779089376	0.8355481727574751	0.5487337731432219	0.45126622685677803	0.1644518272425249	0.8939713322091062	0.018835616438356163	0.566	0.6921409729503485	0.18304839644960716	0.18817807706696596
sergio||6||2||0.01||0.5	sergio||6||2||0.01||0.5	sergio	6	2	0.01	0.5	503	96	99	9302	0.8397328881469115	0.8355481727574751	0.9897850606512024	0.010214939348797617	0.1644518272425249	0.16026711185308848	0.01053079459631954	0.9805	0.9126666167043387	0.8272654018024413	0.8376353039134055
sergio||6||2||0.01||0.25	sergio||6||2||0.01||0.25	sergio	6	2	0.01	0.25	488	0	114	9398	1.0	0.8106312292358804	1.0	0.0	0.1893687707641196	0.0	0.011984861227922625	0.9886	0.9053156146179402	0.894939062979412	0.8954128440366973
sergio||6||2||0.01||0.1	sergio||6||2||0.01||0.1	sergio	6	2	0.01	0.1	0	0	602	9398		0.0	1.0	0.0	1.0		0.0602	0.9398	0.5		0.0
sergio||6||2||0.01||0.06667	sergio||6||2||0.01||0.06667	sergio	6	2	0.01	0.06666666666666667	0	0	602	9398		0.0	1.0	0.0	1.0		0.0602	0.9398	0.5		0.0
sergio||6||2||0.01||0.01	sergio||6||2||0.01||0.01	sergio	6	2	0.01	0.01	0	0	602	9398		0.0	1.0	0.0	1.0		0.0602	0.9398	0.5		0.0
sergio||6||2||0.001||0.99	sergio||6||2||0.001||0.99	sergio	6	2	0.001	0.99	461	37	141	9361	0.9257028112449799	0.7657807308970099	0.9960629921259843	0.003937007874015748	0.23421926910299004	0.07429718875502007	0.014838981267101663	0.9822	0.8809218615114971	0.8330281456213412	0.8381818181818181
sergio||6||2||0.001||0.5	sergio||6||2||0.001||0.5	sergio	6	2	0.001	0.5	459	2	143	9396	0.9956616052060737	0.7624584717607974	0.9997871887635668	0.00021281123643328368	0.23754152823920266	0.004338394793926247	0.014991089212705734	0.9855	0.8811228302621821	0.8645876735300669	0.863593603010348
sergio||6||2||0.001||0.25	sergio||6||2||0.001||0.25	sergio	6	2	0.001	0.25	458	1	144	9397	0.9978213507625272	0.760797342192691	0.9998935943817834	0.00010640561821664184	0.23920265780730898	0.002178649237472767	0.015092757572581491	0.9855	0.8803454682872371	0.864611319583647	0.8633364750235627
sergio||6||2||0.001||0.1	sergio||6||2||0.001||0.1	sergio	6	2	0.001	0.1	456	0	146	9398	1.0	0.7574750830564784	1.0	0.0	0.2425249169435216	0.0	0.015297569153394803	0.9854	0.8787375415282392	0.8636478191898874	0.8620037807183365
sergio||6||2||0.001||0.06667	sergio||6||2||0.001||0.06667	sergio	6	2	0.001	0.06666666666666667	454	0	148	9398	1.0	0.7541528239202658	1.0	0.0	0.24584717607973422	0.0	0.015503875968992248	0.9852	0.8770764119601329	0.8616614950643556	0.8598484848484849
sergio||6||2||0.001||0.01	sergio||6||2||0.001||0.01	sergio	6	2	0.001	0.01	0	0	602	9398		0.0	1.0	0.0	1.0		0.0602	0.9398	0.5		0.0
sergio||6||1||0.1||0.99	sergio||6||1||0.1||0.99	sergio	6	1	0.1	0.99	486	4087	114	5313	0.10627596763612508	0.81	0.5652127659574468	0.4347872340425532	0.19	0.8937240323638749	0.021006080707573246	0.5799	0.6876063829787235	0.17886964562871105	0.18789870481345447
sergio||6||1||0.1||0.5	sergio||6||1||0.1||0.5	sergio	6	1	0.1	0.5	0	0	600	9400		0.0	1.0	0.0	1.0		0.06	0.94	0.5		0.0
sergio||6||1||0.1||0.25	sergio||6||1||0.1||0.25	sergio	6	1	0.1	0.25	0	0	600	9400		0.0	1.0	0.0	1.0		0.06	0.94	0.5		0.0
sergio||6||1||0.1||0.1	sergio||6||1||0.1||0.1	sergio	6	1	0.1	0.1	0	0	600	9400		0.0	1.0	0.0	1.0		0.06	0.94	0.5		0.0
sergio||6||1||0.1||0.06667	sergio||6||1||0.1||0.06667	sergio	6	1	0.1	0.06666666666666667	0	0	600	9400		0.0	1.0	0.0	1.0		0.06	0.94	0.5		0.0
sergio||6||1||0.1||0.01	sergio||6||1||0.1||0.01	sergio	6	1	0.1	0.01	0	0	600	9400		0.0	1.0	0.0	1.0		0.06	0.94	0.5		0.0
sergio||6||1||0.01||0.99	sergio||6||1||0.01||0.99	sergio	6	1	0.01	0.99	486	4138	114	5262	0.1051038062283737	0.81	0.5597872340425532	0.4402127659574468	0.19	0.8948961937716263	0.021205357142857144	0.5748	0.6848936170212766	0.17613794431579227	0.1860643185298622
sergio||6||1||0.01||0.5	sergio||6||1||0.01||0.5	sergio	6	1	0.01	0.5	486	68	114	9332	0.8772563176895307	0.81	0.9927659574468085	0.00723404255319149	0.19	0.12274368231046931	0.012068600465805632	0.9818	0.9013829787234042	0.8333926122712646	0.8422876949740035
sergio||6||1||0.01||0.25	sergio||6||1||0.01||0.25	sergio	6	1	0.01	0.25	480	0	120	9400	1.0	0.8	1.0	0.0	0.2	0.0	0.012605042016806723	0.988	0.9	0.8887721678734966	0.8888888888888888
sergio||6||1||0.01||0.1	sergio||6||1||0.01||0.1	sergio	6	1	0.01	0.1	0	0	600	9400		0.0	1.0	0.0	1.0		0.06	0.94	0.5		0.0
sergio||6||1||0.01||0.06667	sergio||6||1||0.01||0.06667	sergio	6	1	0.01	0.06666666666666667	0	0	600	9400		0.0	1.0	0.0	1.0		0.06	0.94	0.5		0.0
sergio||6||1||0.01||0.01	sergio||6||1||0.01||0.01	sergio	6	1	0.01	0.01	0	0	600	9400		0.0	1.0	0.0	1.0		0.06	0.94	0.5		0.0
sergio||6||1||0.001||0.99	sergio||6||1||0.001||0.99	sergio	6	1	0.001	0.99	459	61	141	9339	0.8826923076923077	0.765	0.9935106382978723	0.00648936170212766	0.235	0.11730769230769231	0.014873417721518987	0.9798	0.8792553191489362	0.8113259888347556	0.8196428571428571
sergio||6||1||0.001||0.5	sergio||6||1||0.001||0.5	sergio	6	1	0.001	0.5	456	5	144	9395	0.9891540130151844	0.76	0.999468085106383	0.0005319148936170213	0.24	0.010845986984815618	0.015095922004402977	0.9851	0.8797340425531914	0.8600965254913759	0.8595664467483506
sergio||6||1||0.001||0.25	sergio||6||1||0.001||0.25	sergio	6	1	0.001	0.25	456	2	144	9398	0.9956331877729258	0.76	0.9997872340425532	0.0002127659574468085	0.24	0.004366812227074236	0.015091175854118634	0.9854	0.8798936170212766	0.8631357385129588	0.8620037807183365
sergio||6||1||0.001||0.1	sergio||6||1||0.001||0.1	sergio	6	1	0.001	0.1	453	0	147	9400	1.0	0.755	1.0	0.0	0.245	0.0	0.015397507070283858	0.9853	0.8775	0.8621919056462637	0.8603988603988604
sergio||6||1||0.001||0.06667	sergio||6||1||0.001||0.06667	sergio	6	1	0.001	0.06666666666666667	449	0	151	9400	1.0	0.7483333333333333	1.0	0.0	0.25166666666666665	0.0	0.01580986284158727	0.9849	0.8741666666666666	0.8581971137061377	0.8560533841754051
sergio||6||1||0.001||0.01	sergio||6||1||0.001||0.01	sergio	6	1	0.001	0.01	0	0	600	9400		0.0	1.0	0.0	1.0		0.06	0.94	0.5		0.0
sergio||8||4||0.1||0.99	sergio||8||4||0.1||0.99	sergio	8	4	0.1	0.99	622	4268	178	4932	0.12719836400817996	0.7775	0.5360869565217391	0.46391304347826084	0.2225	0.87280163599182	0.034833659491193734	0.5554	0.6567934782608695	0.1701892081758166	0.2186291739894552
sergio||8||4||0.1||0.5	sergio||8||4||0.1||0.5	sergio	8	4	0.1	0.5	57	0	743	9200	1.0	0.07125	1.0	0.0	0.92875	0.0	0.07472593784572061	0.9257	0.535625	0.2567601544798032	0.13302217036172695
sergio||8||4||0.1||0.25	sergio||8||4||0.1||0.25	sergio	8	4	0.1	0.25	0	0	800	9200		0.0	1.0	0.0	1.0		0.08	0.92	0.5		0.0
sergio||8||4||0.1||0.1	sergio||8||4||0.1||0.1	sergio	8	4	0.1	0.1	0	0	800	9200		0.0	1.0	0.0	1.0		0.08	0.92	0.5		0.0
sergio||8||4||0.1||0.06667	sergio||8||4||0.1||0.06667	sergio	8	4	0.1	0.06666666666666667	0	0	800	9200		0.0	1.0	0.0	1.0		0.08	0.92	0.5		0.0
sergio||8||4||0.1||0.01	sergio||8||4||0.1||0.01	sergio	8	4	0.1	0.01	0	0	800	9200		0.0	1.0	0.0	1.0		0.08	0.92	0.5		0.0
sergio||8||4||0.01||0.99	sergio||8||4||0.01||0.99	sergio	8	4	0.01	0.99	598	4052	202	5148	0.1286021505376344	0.7475	0.5595652173913044	0.4404347826086957	0.2525	0.8713978494623655	0.037757009345794394	0.5746	0.6535326086956522	0.16701910977195422	0.21944954128440367
sergio||8||4||0.01||0.5	sergio||8||4||0.01||0.5	sergio	8	4	0.01	0.5	595	98	205	9102	0.8585858585858586	0.74375	0.9893478260869565	0.010652173913043479	0.25625	0.1414141414141414	0.022026431718061675	0.9697	0.8665489130434783	0.7831218916805558	0.797052913596785
sergio||8||4||0.01||0.25	sergio||8||4||0.01||0.25	sergio	8	4	0.01	0.25	574	0	226	9200	1.0	0.7175	1.0	0.0	0.2825	0.0	0.023976235943136005	0.9774	0.85875	0.8368375294588549	0.8355167394468704
sergio||8||4||0.01||0.1	sergio||8||4||0.01||0.1	sergio	8	4	0.01	0.1	276	0	524	9200	1.0	0.345	1.0	0.0	0.655	0.0	0.053887289181406825	0.9476	0.6725	0.5713220503642534	0.5130111524163569
sergio||8||4||0.01||0.06667	sergio||8||4||0.01||0.06667	sergio	8	4	0.01	0.06666666666666667	0	0	800	9200		0.0	1.0	0.0	1.0		0.08	0.92	0.5		0.0
sergio||8||4||0.01||0.01	sergio||8||4||0.01||0.01	sergio	8	4	0.01	0.01	0	0	800	9200		0.0	1.0	0.0	1.0		0.08	0.92	0.5		0.0
sergio||8||4||0.001||0.99	sergio||8||4||0.001||0.99	sergio	8	4	0.001	0.99	510	49	290	9151	0.9123434704830053	0.6375	0.9946739130434783	0.005326086956521739	0.3625	0.08765652951699464	0.030717085054549308	0.9661	0.8160869565217391	0.7465528795193846	0.7505518763796909
sergio||8||4||0.001||0.5	sergio||8||4||0.001||0.5	sergio	8	4	0.001	0.5	509	3	291	9197	0.994140625	0.63625	0.9996739130434783	0.00032608695652173916	0.36375	0.005859375	0.030670320404721754	0.9706	0.8179619565217391	0.7827476005708489	0.7759146341463414
sergio||8||4||0.001||0.25	sergio||8||4||0.001||0.25	sergio	8	4	0.001	0.25	508	1	292	9199	0.9980353634577603	0.635	0.9998913043478261	0.00010869565217391305	0.365	0.0019646365422396855	0.030765988831524604	0.9707	0.8174456521739131	0.7836522920990896	0.7761650114591291
sergio||8||4||0.001||0.1	sergio||8||4||0.001||0.1	sergio	8	4	0.001	0.1	505	0	295	9200	1.0	0.63125	1.0	0.0	0.36875	0.0	0.031068983675618746	0.9705	0.815625	0.782072697423178	0.7739463601532567
sergio||8||4||0.001||0.06667	sergio||8||4||0.001||0.06667	sergio	8	4	0.001	0.06666666666666667	503	0	297	9200	1.0	0.62875	1.0	0.0	0.37125	0.0	0.0312730335895546	0.9703	0.8143750000000001	0.7804403117026744	0.7720644666155027
sergio||8||4||0.001||0.01	sergio||8||4||0.001||0.01	sergio	8	4	0.001	0.01	0	0	800	9200		0.0	1.0	0.0	1.0		0.08	0.92	0.5		0.0
sergio||8||5||0.1||0.99	sergio||8||5||0.1||0.99	sergio	8	5	0.1	0.99	593	4307	210	4890	0.1210204081632653	0.7384806973848069	0.5316951179732522	0.46830488202674786	0.261519302615193	0.8789795918367347	0.041176470588235294	0.5483	0.6350879076790296	0.1468737584993715	0.20796072242679292
sergio||8||5||0.1||0.5	sergio||8||5||0.1||0.5	sergio	8	5	0.1	0.5	0	0	803	9197		0.0	1.0	0.0	1.0		0.0803	0.9197	0.5		0.0
sergio||8||5||0.1||0.25	sergio||8||5||0.1||0.25	sergio	8	5	0.1	0.25	0	0	803	9197		0.0	1.0	0.0	1.0		0.0803	0.9197	0.5		0.0
sergio||8||5||0.1||0.1	sergio||8||5||0.1||0.1	sergio	8	5	0.1	0.1	0	0	803	9197		0.0	1.0	0.0	1.0		0.0803	0.9197	0.5		0.0
sergio||8||5||0.1||0.06667	sergio||8||5||0.1||0.06667	sergio	8	5	0.1	0.06666666666666667	0	0	803	9197		0.0	1.0	0.0	1.0		0.0803	0.9197	0.5		0.0
sergio||8||5||0.1||0.01	sergio||8||5||0.1||0.01	sergio	8	5	0.1	0.01	0	0	803	9197		0.0	1.0	0.0	1.0		0.0803	0.9197	0.5		0.0
sergio||8||5||0.01||0.99	sergio||8||5||0.01||0.99	sergio	8	5	0.01	0.99	563	4267	240	4930	0.1165631469979296	0.701120797011208	0.5360443622920518	0.46395563770794823	0.298879202988792	0.8834368530020704	0.04642166344294004	0.5493	0.6185825796516299	0.12897719225152202	0.1998934848215871
sergio||8||5||0.01||0.5	sergio||8||5||0.01||0.5	sergio	8	5	0.01	0.5	560	114	243	9083	0.8308605341246291	0.6973848069738481	0.9876046536914211	0.012395346308578884	0.3026151930261519	0.16913946587537093	0.02605618700407463	0.9643	0.8424947303326347	0.7424840036493532	0.7582938388625592
sergio||8||5||0.01||0.25	sergio||8||5||0.01||0.25	sergio	8	5	0.01	0.25	539	0	264	9197	1.0	0.6712328767123288	1.0	0.0	0.3287671232876712	0.0	0.027904027058450482	0.9736	0.8356164383561644	0.8077764395908229	0.8032786885245902
sergio||8||5||0.01||0.1	sergio||8||5||0.01||0.1	sergio	8	5	0.01	0.1	222	0	581	9197	1.0	0.2764632627646326	1.0	0.0	0.7235367372353674	0.0	0.0594191041112702	0.9419	0.6382316313823163	0.5099373131782763	0.43317073170731707
sergio||8||5||0.01||0.06667	sergio||8||5||0.01||0.06667	sergio	8	5	0.01	0.06666666666666667	0	0	803	9197		0.0	1.0	0.0	1.0		0.0803	0.9197	0.5		0.0
sergio||8||5||0.01||0.01	sergio||8||5||0.01||0.01	sergio	8	5	0.01	0.01	0	0	803	9197		0.0	1.0	0.0	1.0		0.0803	0.9197	0.5		0.0
sergio||8||5||0.001||0.99	sergio||8||5||0.001||0.99	sergio	8	5	0.001	0.99	507	49	296	9148	0.9118705035971223	0.6313823163138231	0.9946721757094705	0.005327824290529521	0.3686176836861768	0.08812949640287769	0.031342651418890304	0.9655	0.8130272460116468	0.7424677886668248	0.7461368653421634
sergio||8||5||0.001||0.5	sergio||8||5||0.001||0.5	sergio	8	5	0.001	0.5	507	4	296	9193	0.9921722113502935	0.6313823163138231	0.99956507556812	0.0004349244318799609	0.3686176836861768	0.007827788649706457	0.031194014121614502	0.97	0.8154736959409716	0.7786698191125984	0.771689497716895
sergio||8||5||0.001||0.25	sergio||8||5||0.001||0.25	sergio	8	5	0.001	0.25	504	0	299	9197	1.0	0.6276463262764632	1.0	0.0	0.3723536737235367	0.0	0.03148694187026116	0.9701	0.8138231631382316	0.7796689444154572	0.7712318286151492
sergio||8||5||0.001||0.1	sergio||8||5||0.001||0.1	sergio	8	5	0.001	0.1	500	0	303	9197	1.0	0.6226650062266501	1.0	0.0	0.37733499377334995	0.0	0.03189473684210526	0.9697	0.811332503113325	0.7764053514191304	0.7674597083653109
sergio||8||5||0.001||0.06667	sergio||8||5||0.001||0.06667	sergio	8	5	0.001	0.06666666666666667	500	0	303	9197	1.0	0.6226650062266501	1.0	0.0	0.37733499377334995	0.0	0.03189473684210526	0.9697	0.811332503113325	0.7764053514191304	0.7674597083653109
sergio||8||5||0.001||0.01	sergio||8||5||0.001||0.01	sergio	8	5	0.001	0.01	0	0	803	9197		0.0	1.0	0.0	1.0		0.0803	0.9197	0.5		0.0
sergio||8||3||0.1||0.99	sergio||8||3||0.1||0.99	sergio	8	3	0.1	0.99	641	4484	162	4713	0.12507317073170732	0.7982565379825654	0.5124497118625638	0.4875502881374361	0.20174346201743462	0.8749268292682927	0.03323076923076923	0.5354	0.6553531249225646	0.1689260434247104	0.2162618083670715
sergio||8||3||0.1||0.5	sergio||8||3||0.1||0.5	sergio	8	3	0.1	0.5	175	0	628	9197	1.0	0.21793275217932753	1.0	0.0	0.7820672478206725	0.0	0.06391857506361323	0.9372	0.6089663760896638	0.4516666925956942	0.35787321063394684
sergio||8||3||0.1||0.25	sergio||8||3||0.1||0.25	sergio	8	3	0.1	0.25	0	0	803	9197		0.0	1.0	0.0	1.0		0.0803	0.9197	0.5		0.0
sergio||8||3||0.1||0.1	sergio||8||3||0.1||0.1	sergio	8	3	0.1	0.1	0	0	803	9197		0.0	1.0	0.0	1.0		0.0803	0.9197	0.5		0.0
sergio||8||3||0.1||0.06667	sergio||8||3||0.1||0.06667	sergio	8	3	0.1	0.06666666666666667	0	0	803	9197		0.0	1.0	0.0	1.0		0.0803	0.9197	0.5		0.0
sergio||8||3||0.1||0.01	sergio||8||3||0.1||0.01	sergio	8	3	0.1	0.01	0	0	803	9197		0.0	1.0	0.0	1.0		0.0803	0.9197	0.5		0.0
sergio||8||3||0.01||0.99	sergio||8||3||0.01||0.99	sergio	8	3	0.01	0.99	621	4272	182	4925	0.12691600245248313	0.7733499377334994	0.5355007067522018	0.4644992932477982	0.2266500622665006	0.8730839975475169	0.03563736048560799	0.5546	0.6544253222428507	0.16790314886638952	0.21804775280898878
sergio||8||3||0.01||0.5	sergio||8||3||0.01||0.5	sergio	8	3	0.01	0.5	607	113	196	9084	0.8430555555555556	0.7559153175591532	0.9877133847993911	0.012286615200608895	0.24408468244084683	0.15694444444444444	0.021120689655172414	0.9691	0.8718143511792722	0.7818019939554682	0.7971109652002626
sergio||8||3||0.01||0.25	sergio||8||3||0.01||0.25	sergio	8	3	0.01	0.25	590	0	213	9197	1.0	0.7347447073474471	1.0	0.0	0.26525529265255293	0.0	0.02263549415515409	0.9787	0.8673723536737236	0.847415717236088	0.8470926058865758
sergio||8||3||0.01||0.1	sergio||8||3||0.01||0.1	sergio	8	3	0.01	0.1	346	0	457	9197	1.0	0.43088418430884184	1.0	0.0	0.5691158156911582	0.0	0.047337891029625025	0.9543	0.7154420921544209	0.6406926218910601	0.6022628372497825
sergio||8||3||0.01||0.06667	sergio||8||3||0.01||0.06667	sergio	8	3	0.01	0.06666666666666667	0	0	803	9197		0.0	1.0	0.0	1.0		0.0803	0.9197	0.5		0.0
sergio||8||3||0.01||0.01	sergio||8||3||0.01||0.01	sergio	8	3	0.01	0.01	0	0	803	9197		0.0	1.0	0.0	1.0		0.0803	0.9197	0.5		0.0
sergio||8||3||0.001||0.99	sergio||8||3||0.001||0.99	sergio	8	3	0.001	0.99	541	40	262	9157	0.9311531841652324	0.6737235367372354	0.9956507556812004	0.004349244318799609	0.32627646326276466	0.06884681583476764	0.02781611636054783	0.9698	0.8346871462092179	0.777605690936676	0.7817919075144508
sergio||8||3||0.001||0.5	sergio||8||3||0.001||0.5	sergio	8	3	0.001	0.5	541	5	262	9192	0.9908424908424909	0.6737235367372354	0.9994563444601501	0.0005436555398499511	0.32627646326276466	0.009157509157509158	0.027713137296382483	0.9733	0.8365899405986927	0.8052076153377363	0.8020756115641215
sergio||8||3||0.001||0.25	sergio||8||3||0.001||0.25	sergio	8	3	0.001	0.25	540	1	263	9196	0.9981515711645101	0.6724782067247821	0.9998912688920301	0.00010873110796999022	0.3275217932752179	0.0018484288354898336	0.027804207632942172	0.9736	0.8361847378084061	0.8077325968313255	0.8035714285714286
sergio||8||3||0.001||0.1	sergio||8||3||0.001||0.1	sergio	8	3	0.001	0.1	539	0	264	9197	1.0	0.6712328767123288	1.0	0.0	0.3287671232876712	0.0	0.027904027058450482	0.9736	0.8356164383561644	0.8077764395908229	0.8032786885245902
sergio||8||3||0.001||0.06667	sergio||8||3||0.001||0.06667	sergio	8	3	0.001	0.06666666666666667	539	0	264	9197	1.0	0.6712328767123288	1.0	0.0	0.3287671232876712	0.0	0.027904027058450482	0.9736	0.8356164383561644	0.8077764395908229	0.8032786885245902
sergio||8||3||0.001||0.01	sergio||8||3||0.001||0.01	sergio	8	3	0.001	0.01	0	0	803	9197		0.0	1.0	0.0	1.0		0.0803	0.9197	0.5		0.0
sergio||8||2||0.1||0.99	sergio||8||2||0.1||0.99	sergio	8	2	0.1	0.99	609	4326	189	4876	0.12340425531914893	0.7631578947368421	0.5298848076505107	0.47011519234948923	0.23684210526315788	0.8765957446808511	0.03731490621915104	0.5485	0.6465213511936765	0.15883279103205233	0.21245421245421245
sergio||8||2||0.1||0.5	sergio||8||2||0.1||0.5	sergio	8	2	0.1	0.5	17	0	781	9202	1.0	0.021303258145363407	1.0	0.0	0.9786967418546366	0.0	0.07823299609335871	0.9219	0.5106516290726817	0.14013079759318212	0.04171779141104295
sergio||8||2||0.1||0.25	sergio||8||2||0.1||0.25	sergio	8	2	0.1	0.25	0	0	798	9202		0.0	1.0	0.0	1.0		0.0798	0.9202	0.5		0.0
sergio||8||2||0.1||0.1	sergio||8||2||0.1||0.1	sergio	8	2	0.1	0.1	0	0	798	9202		0.0	1.0	0.0	1.0		0.0798	0.9202	0.5		0.0
sergio||8||2||0.1||0.06667	sergio||8||2||0.1||0.06667	sergio	8	2	0.1	0.06666666666666667	0	0	798	9202		0.0	1.0	0.0	1.0		0.0798	0.9202	0.5		0.0
sergio||8||2||0.1||0.01	sergio||8||2||0.1||0.01	sergio	8	2	0.1	0.01	0	0	798	9202		0.0	1.0	0.0	1.0		0.0798	0.9202	0.5		0.0
sergio||8||2||0.01||0.99	sergio||8||2||0.01||0.99	sergio	8	2	0.01	0.99	568	4153	230	5049	0.12031349290404575	0.7117794486215538	0.5486850684633775	0.4513149315366225	0.2882205513784461	0.8796865070959542	0.043568857738208	0.5617	0.6302322585424657	0.14138335947815492	0.20583439028809566
sergio||8||2||0.01||0.5	sergio||8||2||0.01||0.5	sergio	8	2	0.01	0.5	563	102	235	9100	0.8466165413533835	0.7055137844611529	0.988915453162356	0.01108454683764399	0.29448621553884713	0.15338345864661654	0.025174076057846814	0.9663	0.8472146188117544	0.75527059053478	0.7696514012303486
sergio||8||2||0.01||0.25	sergio||8||2||0.01||0.25	sergio	8	2	0.01	0.25	553	0	245	9202	1.0	0.6929824561403509	1.0	0.0	0.30701754385964913	0.0	0.02593415899227268	0.9755	0.8464912280701755	0.8215902500297526	0.8186528497409327
sergio||8||2||0.01||0.1	sergio||8||2||0.01||0.1	sergio	8	2	0.01	0.1	232	0	566	9202	1.0	0.2907268170426065	1.0	0.0	0.7092731829573935	0.0	0.057944307944307945	0.9434	0.6453634085213033	0.5233362712713703	0.45048543689320386
sergio||8||2||0.01||0.06667	sergio||8||2||0.01||0.06667	sergio	8	2	0.01	0.06666666666666667	0	0	798	9202		0.0	1.0	0.0	1.0		0.0798	0.9202	0.5		0.0
sergio||8||2||0.01||0.01	sergio||8||2||0.01||0.01	sergio	8	2	0.01	0.01	0	0	798	9202		0.0	1.0	0.0	1.0		0.0798	0.9202	0.5		0.0
sergio||8||2||0.001||0.99	sergio||8||2||0.001||0.99	sergio	8	2	0.001	0.99	509	47	289	9155	0.9154676258992805	0.6378446115288221	0.9948924146924581	0.005107585307541839	0.36215538847117795	0.08453237410071943	0.030601440067767896	0.9664	0.8163685131106402	0.7482563725266882	0.7518463810930576
sergio||8||2||0.001||0.5	sergio||8||2||0.001||0.5	sergio	8	2	0.001	0.5	508	4	290	9198	0.9921875	0.6365914786967418	0.9995653118887199	0.0004346881112801565	0.3634085213032581	0.0078125	0.030564924114671165	0.9706	0.8180783952927309	0.7821398414796009	0.7755725190839695
sergio||8||2||0.001||0.25	sergio||8||2||0.001||0.25	sergio	8	2	0.001	0.25	508	0	290	9202	1.0	0.6365914786967418	1.0	0.0	0.3634085213032581	0.0	0.03055204382638011	0.971	0.818295739348371	0.7855840552990487	0.777947932618683
sergio||8||2||0.001||0.1	sergio||8||2||0.001||0.1	sergio	8	2	0.001	0.1	502	0	296	9202	1.0	0.6290726817042607	1.0	0.0	0.37092731829573933	0.0	0.03116445567487892	0.9704	0.8145363408521303	0.7806842985477619	0.7723076923076924
sergio||8||2||0.001||0.06667	sergio||8||2||0.001||0.06667	sergio	8	2	0.001	0.06666666666666667	501	0	297	9202	1.0	0.6278195488721805	1.0	0.0	0.37218045112781956	0.0	0.03126644909990525	0.9703	0.8139097744360902	0.7798652838173032	0.7713625866050808
sergio||8||2||0.001||0.01	sergio||8||2||0.001||0.01	sergio	8	2	0.001	0.01	0	0	798	9202		0.0	1.0	0.0	1.0		0.0798	0.9202	0.5		0.0
sergio||8||1||0.1||0.99	sergio||8||1||0.1||0.99	sergio	8	1	0.1	0.99	613	4376	192	4819	0.12287031469232311	0.7614906832298136	0.5240891789015769	0.47591082109842303	0.23850931677018633	0.8771296853076769	0.03831570544801437	0.5432	0.6427899310656953	0.15539335137181157	0.21159820503969623
sergio||8||1||0.1||0.5	sergio||8||1||0.1||0.5	sergio	8	1	0.1	0.5	128	0	677	9195	1.0	0.15900621118012423	1.0	0.0	0.8409937888198757	0.0	0.06857779578606159	0.9323	0.5795031055900621	0.3848401170630451	0.27438370846730975
sergio||8||1||0.1||0.25	sergio||8||1||0.1||0.25	sergio	8	1	0.1	0.25	0	0	805	9195		0.0	1.0	0.0	1.0		0.0805	0.9195	0.5		0.0
sergio||8||1||0.1||0.1	sergio||8||1||0.1||0.1	sergio	8	1	0.1	0.1	0	0	805	9195		0.0	1.0	0.0	1.0		0.0805	0.9195	0.5		0.0
sergio||8||1||0.1||0.06667	sergio||8||1||0.1||0.06667	sergio	8	1	0.1	0.06666666666666667	0	0	805	9195		0.0	1.0	0.0	1.0		0.0805	0.9195	0.5		0.0
sergio||8||1||0.1||0.01	sergio||8||1||0.1||0.01	sergio	8	1	0.1	0.01	0	0	805	9195		0.0	1.0	0.0	1.0		0.0805	0.9195	0.5		0.0
sergio||8||1||0.01||0.99	sergio||8||1||0.01||0.99	sergio	8	1	0.01	0.99	581	4182	224	5013	0.12198194415284484	0.7217391304347827	0.5451876019575856	0.45481239804241436	0.2782608695652174	0.8780180558471552	0.04277257972121443	0.5594	0.6334633661961842	0.14540666017281115	0.20869252873563218
sergio||8||1||0.01||0.5	sergio||8||1||0.01||0.5	sergio	8	1	0.01	0.5	574	132	231	9063	0.8130311614730878	0.7130434782608696	0.9856443719412724	0.01435562805872757	0.28695652173913044	0.18696883852691218	0.02485474499677211	0.9637	0.849343925101071	0.7420844197312494	0.7597617471872932
sergio||8||1||0.01||0.25	sergio||8||1||0.01||0.25	sergio	8	1	0.01	0.25	555	0	250	9195	1.0	0.6894409937888198	1.0	0.0	0.3105590062111801	0.0	0.026469031233456855	0.975	0.84472049689441	0.8192631802971485	0.8161764705882353
sergio||8||1||0.01||0.1	sergio||8||1||0.01||0.1	sergio	8	1	0.01	0.1	289	0	516	9195	1.0	0.3590062111801242	1.0	0.0	0.6409937888198758	0.0	0.053135619400679644	0.9484	0.6795031055900621	0.5830353280723023	0.5283363802559415
sergio||8||1||0.01||0.06667	sergio||8||1||0.01||0.06667	sergio	8	1	0.01	0.06666666666666667	0	0	805	9195		0.0	1.0	0.0	1.0		0.0805	0.9195	0.5		0.0
sergio||8||1||0.01||0.01	sergio||8||1||0.01||0.01	sergio	8	1	0.01	0.01	0	0	805	9195		0.0	1.0	0.0	1.0		0.0805	0.9195	0.5		0.0
sergio||8||1||0.001||0.99	sergio||8||1||0.001||0.99	sergio	8	1	0.001	0.99	519	42	286	9153	0.9251336898395722	0.6447204968944099	0.9954323001631321	0.004567699836867863	0.3552795031055901	0.0748663101604278	0.03029981989617544	0.9672	0.820076398528771	0.7568556036299726	0.7598828696925329
sergio||8||1||0.001||0.5	sergio||8||1||0.001||0.5	sergio	8	1	0.001	0.5	518	4	287	9191	0.9923371647509579	0.6434782608695652	0.9995649809679173	0.0004350190320826536	0.3565217391304348	0.007662835249042145	0.030280649926144758	0.9709	0.8215216209187413	0.7865392171556469	0.7807083647324793
sergio||8||1||0.001||0.25	sergio||8||1||0.001||0.25	sergio	8	1	0.001	0.25	516	0	289	9195	1.0	0.6409937888198758	1.0	0.0	0.3590062111801242	0.0	0.030472374525516658	0.9711	0.8204968944099379	0.7883280954135953	0.781226343679031
sergio||8||1||0.001||0.1	sergio||8||1||0.001||0.1	sergio	8	1	0.001	0.1	514	0	291	9195	1.0	0.6385093167701863	1.0	0.0	0.36149068322981365	0.0	0.030676786843769767	0.9709	0.8192546583850931	0.7867158969805214	0.7793783169067475
sergio||8||1||0.001||0.06667	sergio||8||1||0.001||0.06667	sergio	8	1	0.001	0.06666666666666667	512	0	293	9195	1.0	0.6360248447204969	1.0	0.0	0.3639751552795031	0.0	0.030881112984822934	0.9707	0.8180124223602485	0.7851010696907302	0.7775246772968869
sergio||8||1||0.001||0.01	sergio||8||1||0.001||0.01	sergio	8	1	0.001	0.01	0	0	805	9195		0.0	1.0	0.0	1.0		0.0805	0.9195	0.5		0.0
splatter||4||4||0.1||0.99	splatter||4||4||0.1||0.99	splatter	4	4	0.1	0.99	1725	3629	154	4492	0.3221890175569668	0.9180415114422565	0.5531338505110208	0.4468661494889792	0.08195848855774349	0.6778109824430333	0.03314679294016358	0.6217	0.7355876809766386	0.3690387172148781	0.476980506014102
splatter||4||4||0.1||0.5	splatter||4||4||0.1||0.5	splatter	4	4	0.1	0.5	381	0	1498	8121	1.0	0.20276742948376797	1.0	0.0	0.7972325705162321	0.0	0.1557334442249714	0.8502	0.601383714741884	0.4137508420699791	0.33716814159292036
splatter||4||4||0.1||0.25	splatter||4||4||0.1||0.25	splatter	4	4	0.1	0.25	0	0	1879	8121		0.0	1.0	0.0	1.0		0.1879	0.8121	0.5		0.0
splatter||4||4||0.1||0.1	splatter||4||4||0.1||0.1	splatter	4	4	0.1	0.1	0	0	1879	8121		0.0	1.0	0.0	1.0		0.1879	0.8121	0.5		0.0
splatter||4||4||0.1||0.06667	splatter||4||4||0.1||0.06667	splatter	4	4	0.1	0.06666666666666667	0	0	1879	8121		0.0	1.0	0.0	1.0		0.1879	0.8121	0.5		0.0
splatter||4||4||0.1||0.01	splatter||4||4||0.1||0.01	splatter	4	4	0.1	0.01	0	0	1879	8121		0.0	1.0	0.0	1.0		0.1879	0.8121	0.5		0.0
splatter||4||4||0.01||0.99	splatter||4||4||0.01||0.99	splatter	4	4	0.01	0.99	1695	3737	184	4384	0.312039764359352	0.902075572112826	0.5398349956901859	0.46016500430981405	0.09792442788717402	0.687960235640648	0.040280210157618214	0.6079	0.7209552839015059	0.3465449738535845	0.46368485843249896
splatter||4||4||0.01||0.5	splatter||4||4||0.01||0.5	splatter	4	4	0.01	0.5	1161	10	718	8111	0.9914602903501281	0.6178818520489622	0.9987686245536264	0.0012313754463735994	0.38211814795103777	0.008539709649871904	0.08132291312719447	0.9272	0.8083252383012942	0.7491572915205138	0.761311475409836
splatter||4||4||0.01||0.25	splatter||4||4||0.01||0.25	splatter	4	4	0.01	0.25	706	0	1173	8121	1.0	0.37573177221926557	1.0	0.0	0.6242682277807344	0.0	0.1262104583602324	0.8827	0.6878658861096327	0.5729838505812966	0.5462282398452611
splatter||4||4||0.01||0.1	splatter||4||4||0.01||0.1	splatter	4	4	0.01	0.1	185	0	1694	8121	1.0	0.09845662586482172	1.0	0.0	0.9015433741351783	0.0	0.1725929699439633	0.8306	0.5492283129324108	0.285418472415768	0.17926356589147288
splatter||4||4||0.01||0.06667	splatter||4||4||0.01||0.06667	splatter	4	4	0.01	0.06666666666666667	11	0	1868	8121	1.0	0.005854177754124534	1.0	0.0	0.9941458222458754	0.0	0.1870057062769046	0.8132	0.5029270888770623	0.06898849982818826	0.01164021164021164
splatter||4||4||0.01||0.01	splatter||4||4||0.01||0.01	splatter	4	4	0.01	0.01	0	0	1879	8121		0.0	1.0	0.0	1.0		0.1879	0.8121	0.5		0.0
splatter||4||4||0.001||0.99	splatter||4||4||0.001||0.99	splatter	4	4	0.001	0.99	1470	19	409	8102	0.9872397582269979	0.7823310271420969	0.9976603866518902	0.0023396133481098386	0.21766897285790315	0.012760241773002015	0.04805545764305017	0.9572	0.8899957068969935	0.8558946725068397	0.8729216152019003
splatter||4||4||0.001||0.5	splatter||4||4||0.001||0.5	splatter	4	4	0.001	0.5	1314	0	565	8121	1.0	0.699308142629058	1.0	0.0	0.300691857370942	0.0	0.06504720239465807	0.9435	0.8496540713145291	0.8085914322692476	0.8230504227998747
splatter||4||4||0.001||0.25	splatter||4||4||0.001||0.25	splatter	4	4	0.001	0.25	1049	0	830	8121	1.0	0.5582756785524216	1.0	0.0	0.4417243214475785	0.0	0.09272706960116188	0.917	0.7791378392762107	0.7116940430063015	0.7165300546448088
splatter||4||4||0.001||0.1	splatter||4||4||0.001||0.1	splatter	4	4	0.001	0.1	777	0	1102	8121	1.0	0.41351782863225117	1.0	0.0	0.5864821713677488	0.0	0.11948389894828147	0.8898	0.7067589143161256	0.6034145392536067	0.5850903614457831
splatter||4||4||0.001||0.06667	splatter||4||4||0.001||0.06667	splatter	4	4	0.001	0.06666666666666667	653	0	1226	8121	1.0	0.3475252794039383	1.0	0.0	0.6524747205960617	0.0	0.13116507970471808	0.8774	0.6737626397019691	0.5494925826901728	0.5157977883096366
splatter||4||4||0.001||0.01	splatter||4||4||0.001||0.01	splatter	4	4	0.001	0.01	22	0	1857	8121	1.0	0.011708355508249068	1.0	0.0	0.9882916444917509	0.0	0.18610944076969332	0.8143	0.5058541777541246	0.0976182360641498	0.023145712782745922
splatter||4||5||0.1||0.99	splatter||4||5||0.1||0.99	splatter	4	5	0.1	0.99	1742	3847	145	4266	0.3116836643406692	0.9231584525702172	0.5258227536053248	0.47417724639467523	0.07684154742978272	0.6883163356593308	0.03287236454318749	0.6008	0.724490603087771	0.3538093182470524	0.46602461209202783
splatter||4||5||0.1||0.5	splatter||4||5||0.1||0.5	splatter	4	5	0.1	0.5	350	0	1537	8113	1.0	0.18547959724430313	1.0	0.0	0.8145204027556969	0.0	0.15927461139896373	0.8463	0.5927397986221515	0.3948891065486365	0.3129190880643719
splatter||4||5||0.1||0.25	splatter||4||5||0.1||0.25	splatter	4	5	0.1	0.25	0	0	1887	8113		0.0	1.0	0.0	1.0		0.1887	0.8113	0.5		0.0
splatter||4||5||0.1||0.1	splatter||4||5||0.1||0.1	splatter	4	5	0.1	0.1	0	0	1887	8113		0.0	1.0	0.0	1.0		0.1887	0.8113	0.5		0.0
splatter||4||5||0.1||0.06667	splatter||4||5||0.1||0.06667	splatter	4	5	0.1	0.06666666666666667	0	0	1887	8113		0.0	1.0	0.0	1.0		0.1887	0.8113	0.5		0.0
splatter||4||5||0.1||0.01	splatter||4||5||0.1||0.01	splatter	4	5	0.1	0.01	0	0	1887	8113		0.0	1.0	0.0	1.0		0.1887	0.8113	0.5		0.0
splatter||4||5||0.01||0.99	splatter||4||5||0.01||0.99	splatter	4	5	0.01	0.99	1706	3790	181	4323	0.3104075691411936	0.9040805511393747	0.5328485147294466	0.46715148527055345	0.09591944886062533	0.6895924308588064	0.04018650088809947	0.6029	0.7184645329344106	0.34360942788273346	0.46214276039550317
splatter||4||5||0.01||0.5	splatter||4||5||0.01||0.5	splatter	4	5	0.01	0.5	1141	6	746	8107	0.994768962510898	0.6046634870164282	0.9992604461974609	0.0007395538025391348	0.3953365129835718	0.0052310374891020054	0.08426522082909749	0.9248	0.8019619666069446	0.7415355695328686	0.7521423862887278
splatter||4||5||0.01||0.25	splatter||4||5||0.01||0.25	splatter	4	5	0.01	0.25	690	0	1197	8113	1.0	0.3656597774244833	1.0	0.0	0.6343402225755167	0.0	0.12857142857142856	0.8803	0.6828298887122417	0.5644877124171145	0.5355064027939465
splatter||4||5||0.01||0.1	splatter||4||5||0.01||0.1	splatter	4	5	0.01	0.1	155	0	1732	8113	1.0	0.08214096449390568	1.0	0.0	0.9178590355060944	0.0	0.17592686642965974	0.8268	0.5410704822469529	0.260173330695102	0.15181194906953965
splatter||4||5||0.01||0.06667	splatter||4||5||0.01||0.06667	splatter	4	5	0.01	0.06666666666666667	0	0	1887	8113		0.0	1.0	0.0	1.0		0.1887	0.8113	0.5		0.0
splatter||4||5||0.01||0.01	splatter||4||5||0.01||0.01	splatter	4	5	0.01	0.01	0	0	1887	8113		0.0	1.0	0.0	1.0		0.1887	0.8113	0.5		0.0
splatter||4||5||0.001||0.99	splatter||4||5||0.001||0.99	splatter	4	5	0.001	0.99	1497	21	390	8092	0.9861660079051383	0.7933227344992051	0.997411561691113	0.0025884383088869713	0.2066772655007949	0.01383399209486166	0.045979721763734965	0.9589	0.895367148095159	0.8622282419752972	0.879295154185022
splatter||4||5||0.001||0.5	splatter||4||5||0.001||0.5	splatter	4	5	0.001	0.5	1303	0	584	8113	1.0	0.6905140434552199	1.0	0.0	0.30948595654478006	0.0	0.06714959181326895	0.9416	0.84525702172761	0.8025872583687533	0.8169278996865204
splatter||4||5||0.001||0.25	splatter||4||5||0.001||0.25	splatter	4	5	0.001	0.25	1069	0	818	8113	1.0	0.566507684154743	1.0	0.0	0.43349231584525705	0.0	0.091591087224275	0.9182	0.7832538420773715	0.7173706360327999	0.7232746955345061
splatter||4||5||0.001||0.1	splatter||4||5||0.001||0.1	splatter	4	5	0.001	0.1	764	0	1123	8113	1.0	0.40487546369899313	1.0	0.0	0.5951245363010069	0.0	0.12158943265482892	0.8877	0.7024377318494965	0.596361371797312	0.5763862693323274
splatter||4||5||0.001||0.06667	splatter||4||5||0.001||0.06667	splatter	4	5	0.001	0.06666666666666667	645	0	1242	8113	1.0	0.34181240063593005	1.0	0.0	0.6581875993640699	0.0	0.1327632282202031	0.8758	0.670906200317965	0.544455951277793	0.509478672985782
splatter||4||5||0.001||0.01	splatter||4||5||0.001||0.01	splatter	4	5	0.001	0.01	16	0	1871	8113	1.0	0.008479067302596715	1.0	0.0	0.9915209326974033	0.0	0.18739983974358973	0.8129	0.5042395336512984	0.08300657473305942	0.016815554387808723
splatter||4||3||0.1||0.99	splatter||4||3||0.1||0.99	splatter	4	3	0.1	0.99	1626	3788	151	4435	0.3003324713705209	0.9150253235790659	0.5393408731606469	0.46065912683935306	0.08497467642093416	0.6996675286294791	0.03292629742695159	0.6061	0.7271830983698564	0.3485689691287187	0.4522319566124322
splatter||4||3||0.1||0.5	splatter||4||3||0.1||0.5	splatter	4	3	0.1	0.5	286	0	1491	8223	1.0	0.16094541361845807	1.0	0.0	0.839054586381542	0.0	0.1534898085237801	0.8509	0.580472706809229	0.3691096488841498	0.2772661173048958
splatter||4||3||0.1||0.25	splatter||4||3||0.1||0.25	splatter	4	3	0.1	0.25	0	0	1777	8223		0.0	1.0	0.0	1.0		0.1777	0.8223	0.5		0.0
splatter||4||3||0.1||0.1	splatter||4||3||0.1||0.1	splatter	4	3	0.1	0.1	0	0	1777	8223		0.0	1.0	0.0	1.0		0.1777	0.8223	0.5		0.0
splatter||4||3||0.1||0.06667	splatter||4||3||0.1||0.06667	splatter	4	3	0.1	0.06666666666666667	0	0	1777	8223		0.0	1.0	0.0	1.0		0.1777	0.8223	0.5		0.0
splatter||4||3||0.1||0.01	splatter||4||3||0.1||0.01	splatter	4	3	0.1	0.01	0	0	1777	8223		0.0	1.0	0.0	1.0		0.1777	0.8223	0.5		0.0
splatter||4||3||0.01||0.99	splatter||4||3||0.01||0.99	splatter	4	3	0.01	0.99	1584	3894	193	4329	0.2891566265060241	0.891389983117614	0.5264502006566947	0.4735497993433054	0.10861001688238604	0.7108433734939759	0.04268022998673154	0.5913	0.7089200918871543	0.32091703416560885	0.43666436940041353
splatter||4||3||0.01||0.5	splatter||4||3||0.01||0.5	splatter	4	3	0.01	0.5	1026	7	751	8216	0.9932236205227493	0.5773776027011818	0.9991487291742673	0.000851270825732701	0.42262239729881823	0.006776379477250726	0.08375153340024534	0.9242	0.7882631659377246	0.7241095264749982	0.7302491103202847
splatter||4||3||0.01||0.25	splatter||4||3||0.01||0.25	splatter	4	3	0.01	0.25	604	0	1173	8223	1.0	0.33989870568373665	1.0	0.0	0.6601012943162634	0.0	0.12484035759897828	0.8827	0.6699493528418683	0.5454040976365588	0.5073498530029399
splatter||4||3||0.01||0.1	splatter||4||3||0.01||0.1	splatter	4	3	0.01	0.1	102	0	1675	8223	1.0	0.057400112549240295	1.0	0.0	0.9425998874507597	0.0	0.1692261062840978	0.8325	0.5287000562746201	0.2183724227146445	0.10856838744012773
splatter||4||3||0.01||0.06667	splatter||4||3||0.01||0.06667	splatter	4	3	0.01	0.06666666666666667	0	0	1777	8223		0.0	1.0	0.0	1.0		0.1777	0.8223	0.5		0.0
splatter||4||3||0.01||0.01	splatter||4||3||0.01||0.01	splatter	4	3	0.01	0.01	0	0	1777	8223		0.0	1.0	0.0	1.0		0.1777	0.8223	0.5		0.0
splatter||4||3||0.001||0.99	splatter||4||3||0.001||0.99	splatter	4	3	0.001	0.99	1366	23	411	8200	0.9834413246940245	0.7687113111986494	0.9972029672868783	0.002797032713121732	0.2312886888013506	0.01655867530597552	0.04772964812449193	0.9566	0.8829571392427639	0.8465665559365294	0.8629185091598232
splatter||4||3||0.001||0.5	splatter||4||3||0.001||0.5	splatter	4	3	0.001	0.5	1180	1	597	8222	0.9991532599491956	0.6640405177265053	0.9998783898820381	0.00012161011796181443	0.33595948227349465	0.000846740050804403	0.06769474997165212	0.9402	0.8319594538042717	0.7863923425536214	0.7978363759296823
splatter||4||3||0.001||0.25	splatter||4||3||0.001||0.25	splatter	4	3	0.001	0.25	964	0	813	8223	1.0	0.5424873382104671	1.0	0.0	0.4575126617895329	0.0	0.0899734395750332	0.9187	0.7712436691052336	0.7026221505658408	0.7033929222911346
splatter||4||3||0.001||0.1	splatter||4||3||0.001||0.1	splatter	4	3	0.001	0.1	674	0	1103	8223	1.0	0.37929093978615647	1.0	0.0	0.6207090602138435	0.0	0.11827149903495604	0.8897	0.6896454698930783	0.5783006413339609	0.5499796001631987
splatter||4||3||0.001||0.06667	splatter||4||3||0.001||0.06667	splatter	4	3	0.001	0.06666666666666667	569	0	1208	8223	1.0	0.3202025886325267	1.0	0.0	0.6797974113674733	0.0	0.1280882197009861	0.8792	0.6601012943162634	0.5283828243905541	0.48508098891730606
splatter||4||3||0.001||0.01	splatter||4||3||0.001||0.01	splatter	4	3	0.001	0.01	0	0	1777	8223		0.0	1.0	0.0	1.0		0.1777	0.8223	0.5		0.0
splatter||4||2||0.1||0.99	splatter||4||2||0.1||0.99	splatter	4	2	0.1	0.99	1610	3910	157	4323	0.2916666666666667	0.9111488398415394	0.5250819871249848	0.47491801287501517	0.08885116015846067	0.7083333333333334	0.03504464285714286	0.5933	0.7181154134832621	0.3345839769986776	0.44188280499519694
splatter||4||2||0.1||0.5	splatter||4||2||0.1||0.5	splatter	4	2	0.1	0.5	262	0	1505	8233	1.0	0.1482739105829089	1.0	0.0	0.8517260894170912	0.0	0.1545491887451222	0.8495	0.5741369552914545	0.3540597378836706	0.2582552981764416
splatter||4||2||0.1||0.25	splatter||4||2||0.1||0.25	splatter	4	2	0.1	0.25	0	0	1767	8233		0.0	1.0	0.0	1.0		0.1767	0.8233	0.5		0.0
splatter||4||2||0.1||0.1	splatter||4||2||0.1||0.1	splatter	4	2	0.1	0.1	0	0	1767	8233		0.0	1.0	0.0	1.0		0.1767	0.8233	0.5		0.0
splatter||4||2||0.1||0.06667	splatter||4||2||0.1||0.06667	splatter	4	2	0.1	0.06666666666666667	0	0	1767	8233		0.0	1.0	0.0	1.0		0.1767	0.8233	0.5		0.0
splatter||4||2||0.1||0.01	splatter||4||2||0.1||0.01	splatter	4	2	0.1	0.01	0	0	1767	8233		0.0	1.0	0.0	1.0		0.1767	0.8233	0.5		0.0
splatter||4||2||0.01||0.99	splatter||4||2||0.01||0.99	splatter	4	2	0.01	0.99	1577	3891	190	4342	0.2884052670080468	0.8924731182795699	0.5273897728652982	0.4726102271347018	0.10752688172043011	0.7115947329919532	0.041924095322153576	0.5919	0.709931445572434	0.32169597037702186	0.4359364201796821
splatter||4||2||0.01||0.5	splatter||4||2||0.01||0.5	splatter	4	2	0.01	0.5	997	6	770	8227	0.9940179461615155	0.5642331635540464	0.9992712255556905	0.0007287744443094862	0.4357668364459536	0.005982053838484547	0.0855840835834167	0.9224	0.7817521945548684	0.7154763928870541	0.71985559566787
splatter||4||2||0.01||0.25	splatter||4||2||0.01||0.25	splatter	4	2	0.01	0.25	580	0	1187	8233	1.0	0.3282399547255235	1.0	0.0	0.6717600452744765	0.0	0.12600849256900212	0.8813	0.6641199773627617	0.5356108035034793	0.49424797613975285
splatter||4||2||0.01||0.1	splatter||4||2||0.01||0.1	splatter	4	2	0.01	0.1	88	0	1679	8233	1.0	0.04980192416525184	1.0	0.0	0.9501980758347481	0.0	0.16939063761097659	0.8321	0.5249009620826259	0.20338619539350827	0.09487870619946091
splatter||4||2||0.01||0.06667	splatter||4||2||0.01||0.06667	splatter	4	2	0.01	0.06666666666666667	0	0	1767	8233		0.0	1.0	0.0	1.0		0.1767	0.8233	0.5		0.0
splatter||4||2||0.01||0.01	splatter||4||2||0.01||0.01	splatter	4	2	0.01	0.01	0	0	1767	8233		0.0	1.0	0.0	1.0		0.1767	0.8233	0.5		0.0
splatter||4||2||0.001||0.99	splatter||4||2||0.001||0.99	splatter	4	2	0.001	0.99	1361	20	406	8213	0.9855177407675597	0.7702320316921336	0.9975707518523017	0.0024292481476982874	0.22976796830786644	0.01448225923244026	0.047105232625594615	0.9574	0.8839013917722176	0.848831983294878	0.8646759847522236
splatter||4||2||0.001||0.5	splatter||4||2||0.001||0.5	splatter	4	2	0.001	0.5	1173	0	594	8233	1.0	0.6638370118845501	1.0	0.0	0.3361629881154499	0.0	0.06729353121105698	0.9406	0.8319185059422751	0.7868704310153243	0.7979591836734694
splatter||4||2||0.001||0.25	splatter||4||2||0.001||0.25	splatter	4	2	0.001	0.25	924	0	843	8233	1.0	0.5229202037351444	1.0	0.0	0.4770797962648557	0.0	0.09288232701630675	0.9157	0.7614601018675722	0.6887308315796403	0.6867335562987736
splatter||4||2||0.001||0.1	splatter||4||2||0.001||0.1	splatter	4	2	0.001	0.1	641	0	1126	8233	1.0	0.36276174306734577	1.0	0.0	0.6372382569326542	0.0	0.12031199914520782	0.8874	0.6813808715336729	0.5649045517125111	0.532392026578073
splatter||4||2||0.001||0.06667	splatter||4||2||0.001||0.06667	splatter	4	2	0.001	0.06666666666666667	544	0	1223	8233	1.0	0.3078664402942841	1.0	0.0	0.6921335597057159	0.0	0.1293358714043993	0.8777	0.6539332201471421	0.517733779043489	0.4707918649935093
splatter||4||2||0.001||0.01	splatter||4||2||0.001||0.01	splatter	4	2	0.001	0.01	0	0	1767	8233		0.0	1.0	0.0	1.0		0.1767	0.8233	0.5		0.0
splatter||4||1||0.1||0.99	splatter||4||1||0.1||0.99	splatter	4	1	0.1	0.99	1664	3736	180	4420	0.30814814814814817	0.9023861171366594	0.5419323197645904	0.4580676802354095	0.09761388286334056	0.6918518518518518	0.0391304347826087	0.6084	0.7221592184506249	0.34573042952758004	0.45941468801766977
splatter||4||1||0.1||0.5	splatter||4||1||0.1||0.5	splatter	4	1	0.1	0.5	286	0	1558	8156	1.0	0.15509761388286333	1.0	0.0	0.8449023861171366	0.0	0.1603870702079473	0.8442	0.5775488069414316	0.36086280217826194	0.26854460093896715
splatter||4||1||0.1||0.25	splatter||4||1||0.1||0.25	splatter	4	1	0.1	0.25	0	0	1844	8156		0.0	1.0	0.0	1.0		0.1844	0.8156	0.5		0.0
splatter||4||1||0.1||0.1	splatter||4||1||0.1||0.1	splatter	4	1	0.1	0.1	0	0	1844	8156		0.0	1.0	0.0	1.0		0.1844	0.8156	0.5		0.0
splatter||4||1||0.1||0.06667	splatter||4||1||0.1||0.06667	splatter	4	1	0.1	0.06666666666666667	0	0	1844	8156		0.0	1.0	0.0	1.0		0.1844	0.8156	0.5		0.0
splatter||4||1||0.1||0.01	splatter||4||1||0.1||0.01	splatter	4	1	0.1	0.01	0	0	1844	8156		0.0	1.0	0.0	1.0		0.1844	0.8156	0.5		0.0
splatter||4||1||0.01||0.99	splatter||4||1||0.01||0.99	splatter	4	1	0.01	0.99	1636	3665	208	4491	0.30862101490284854	0.8872017353579176	0.5506375674350171	0.4493624325649828	0.11279826464208242	0.6913789850971515	0.04426473717812301	0.6127	0.7189196513964673	0.3402140037210833	0.45794261721483553
splatter||4||1||0.01||0.5	splatter||4||1||0.01||0.5	splatter	4	1	0.01	0.5	1085	11	759	8145	0.989963503649635	0.5883947939262473	0.9986512996566944	0.001348700343305542	0.4116052060737527	0.010036496350364963	0.08524258760107817	0.923	0.7935230467914709	0.7287749169318919	0.7380952380952381
splatter||4||1||0.01||0.25	splatter||4||1||0.01||0.25	splatter	4	1	0.01	0.25	617	0	1227	8156	1.0	0.3345986984815618	1.0	0.0	0.6654013015184381	0.0	0.13076841095598424	0.8773	0.6672993492407809	0.539299321688047	0.5014221861032101
splatter||4||1||0.01||0.1	splatter||4||1||0.01||0.1	splatter	4	1	0.01	0.1	114	0	1730	8156	1.0	0.06182212581344902	1.0	0.0	0.938177874186551	0.0	0.17499494234270685	0.827	0.5309110629067245	0.22583969197468576	0.11644535240040858
splatter||4||1||0.01||0.06667	splatter||4||1||0.01||0.06667	splatter	4	1	0.01	0.06666666666666667	0	0	1844	8156		0.0	1.0	0.0	1.0		0.1844	0.8156	0.5		0.0
splatter||4||1||0.01||0.01	splatter||4||1||0.01||0.01	splatter	4	1	0.01	0.01	0	0	1844	8156		0.0	1.0	0.0	1.0		0.1844	0.8156	0.5		0.0
splatter||4||1||0.001||0.99	splatter||4||1||0.001||0.99	splatter	4	1	0.001	0.99	1425	25	419	8131	0.9827586206896551	0.7727765726681128	0.9969347719470328	0.003065228052967141	0.2272234273318872	0.017241379310344827	0.04900584795321637	0.9556	0.8848556723075729	0.8477736149710515	0.8652094717668488
splatter||4||1||0.001||0.5	splatter||4||1||0.001||0.5	splatter	4	1	0.001	0.5	1264	0	580	8156	1.0	0.6854663774403471	1.0	0.0	0.31453362255965295	0.0	0.06639194139194139	0.942	0.8427331887201736	0.7999730832241677	0.8133848133848134
splatter||4||1||0.001||0.25	splatter||4||1||0.001||0.25	splatter	4	1	0.001	0.25	1021	1	823	8155	0.9990215264187867	0.5536876355748374	0.9998773908778813	0.00012260912211868564	0.4463123644251627	0.0009784735812133072	0.09166852305635999	0.9176	0.7767825132263593	0.7087163673207184	0.7124912770411723
splatter||4||1||0.001||0.1	splatter||4||1||0.001||0.1	splatter	4	1	0.001	0.1	711	0	1133	8156	1.0	0.3855748373101952	1.0	0.0	0.6144251626898047	0.0	0.12197222521261708	0.8867	0.6927874186550976	0.5818465574509124	0.5565557729941292
splatter||4||1||0.001||0.06667	splatter||4||1||0.001||0.06667	splatter	4	1	0.001	0.06666666666666667	579	0	1265	8156	1.0	0.3139913232104121	1.0	0.0	0.6860086767895879	0.0	0.13427449315359305	0.8735	0.6569956616052061	0.5213734721211927	0.4779199339661577
splatter||4||1||0.001||0.01	splatter||4||1||0.001||0.01	splatter	4	1	0.001	0.01	17	0	1827	8156	1.0	0.009219088937093275	1.0	0.0	0.9907809110629068	0.0	0.18301111890213362	0.8173	0.5046095444685467	0.08678648025733936	0.018269747447608814
splatter||10||4||0.1||0.99	splatter||10||4||0.1||0.99	splatter	10	4	0.1	0.99	2881	3128	492	3499	0.4794474954235314	0.8541357841683961	0.527991549720839	0.472008450279161	0.14586421583160392	0.5205525045764686	0.12327737409170635	0.638	0.6910636669446175	0.3689205048184983	0.6141547644425496
splatter||10||4||0.1||0.5	splatter||10||4||0.1||0.5	splatter	10	4	0.1	0.5	137	0	3236	6627	1.0	0.04061666172546694	1.0	0.0	0.959383338274533	0.0	0.32809490013180576	0.6764	0.5203083308627334	0.16519849319216726	0.07806267806267807
splatter||10||4||0.1||0.25	splatter||10||4||0.1||0.25	splatter	10	4	0.1	0.25	0	0	3373	6627		0.0	1.0	0.0	1.0		0.3373	0.6627	0.5		0.0
splatter||10||4||0.1||0.1	splatter||10||4||0.1||0.1	splatter	10	4	0.1	0.1	0	0	3373	6627		0.0	1.0	0.0	1.0		0.3373	0.6627	0.5		0.0
splatter||10||4||0.1||0.06667	splatter||10||4||0.1||0.06667	splatter	10	4	0.1	0.06666666666666667	0	0	3373	6627		0.0	1.0	0.0	1.0		0.3373	0.6627	0.5		0.0
splatter||10||4||0.1||0.01	splatter||10||4||0.1||0.01	splatter	10	4	0.1	0.01	0	0	3373	6627		0.0	1.0	0.0	1.0		0.3373	0.6627	0.5		0.0
splatter||10||4||0.01||0.99	splatter||10||4||0.01||0.99	splatter	10	4	0.01	0.99	2685	2864	688	3763	0.4838709677419355	0.7960272754224725	0.5678285800513053	0.43217141994869473	0.20397272457752744	0.5161290322580645	0.15457200629072118	0.6448	0.6819279277368889	0.34614643624549735	0.6018829858776059
splatter||10||4||0.01||0.5	splatter||10||4||0.01||0.5	splatter	10	4	0.01	0.5	963	6	2410	6621	0.9938080495356038	0.2855025200118589	0.9990946129470348	0.0009053870529651426	0.7144974799881412	0.006191950464396285	0.26685859816188684	0.7584	0.6422985664794468	0.4548491284667924	0.4435743896821741
splatter||10||4||0.01||0.25	splatter||10||4||0.01||0.25	splatter	10	4	0.01	0.25	242	0	3131	6627	1.0	0.07174621998221169	1.0	0.0	0.9282537800177884	0.0	0.320864931338389	0.6869	0.5358731099911058	0.22073824778191564	0.1338865836791148
splatter||10||4||0.01||0.1	splatter||10||4||0.01||0.1	splatter	10	4	0.01	0.1	0	0	3373	6627		0.0	1.0	0.0	1.0		0.3373	0.6627	0.5		0.0
splatter||10||4||0.01||0.06667	splatter||10||4||0.01||0.06667	splatter	10	4	0.01	0.06666666666666667	0	0	3373	6627		0.0	1.0	0.0	1.0		0.3373	0.6627	0.5		0.0
splatter||10||4||0.01||0.01	splatter||10||4||0.01||0.01	splatter	10	4	0.01	0.01	0	0	3373	6627		0.0	1.0	0.0	1.0		0.3373	0.6627	0.5		0.0
splatter||10||4||0.001||0.99	splatter||10||4||0.001||0.99	splatter	10	4	0.001	0.99	2240	28	1133	6599	0.9876543209876543	0.6640972428105544	0.995774860419496	0.004225139580503999	0.3359027571894456	0.012345679012345678	0.1465338851526125	0.8839	0.8299360516150251	0.7450046382837128	0.7941854281155823
splatter||10||4||0.001||0.5	splatter||10||4||0.001||0.5	splatter	10	4	0.001	0.5	1445	2	1928	6625	0.9986178299930891	0.42840201600948713	0.9996982043156782	0.0003017956843217142	0.5715979839905129	0.00138217000691085	0.22541798199462176	0.807	0.7140501101625827	0.5753320999940194	0.5995850622406639
splatter||10||4||0.001||0.25	splatter||10||4||0.001||0.25	splatter	10	4	0.001	0.25	677	0	2696	6627	1.0	0.20071153276015416	1.0	0.0	0.7992884672398458	0.0	0.2891773034430977	0.7304	0.600355766380077	0.3777172394088491	0.334320987654321
splatter||10||4||0.001||0.1	splatter||10||4||0.001||0.1	splatter	10	4	0.001	0.1	225	0	3148	6627	1.0	0.06670619626445301	1.0	0.0	0.933293803735547	0.0	0.3220460358056266	0.6852	0.5333530981322265	0.2126587176529893	0.12506948304613674
splatter||10||4||0.001||0.06667	splatter||10||4||0.001||0.06667	splatter	10	4	0.001	0.06666666666666667	131	0	3242	6627	1.0	0.03883782982508153	1.0	0.0	0.9611621701749185	0.0	0.3285033944675246	0.6758	0.5194189149125408	0.16149139572680082	0.0747716894977169
splatter||10||4||0.001||0.01	splatter||10||4||0.001||0.01	splatter	10	4	0.001	0.01	0	0	3373	6627		0.0	1.0	0.0	1.0		0.3373	0.6627	0.5		0.0
splatter||10||5||0.1||0.99	splatter||10||5||0.1||0.99	splatter	10	5	0.1	0.99	2930	2999	484	3587	0.4941811435317929	0.8582308142940832	0.5446401457637413	0.45535985423625874	0.14176918570591682	0.5058188564682071	0.11888970768852862	0.6517	0.7014354800289122	0.3888367537407637	0.6272075350529809
splatter||10||5||0.1||0.5	splatter||10||5||0.1||0.5	splatter	10	5	0.1	0.5	106	0	3308	6586	1.0	0.031048623315758642	1.0	0.0	0.9689513766842414	0.0	0.33434404689710934	0.6692	0.5155243116578794	0.14376265490656448	0.060227272727272727
splatter||10||5||0.1||0.25	splatter||10||5||0.1||0.25	splatter	10	5	0.1	0.25	0	0	3414	6586		0.0	1.0	0.0	1.0		0.3414	0.6586	0.5		0.0
splatter||10||5||0.1||0.1	splatter||10||5||0.1||0.1	splatter	10	5	0.1	0.1	0	0	3414	6586		0.0	1.0	0.0	1.0		0.3414	0.6586	0.5		0.0
splatter||10||5||0.1||0.06667	splatter||10||5||0.1||0.06667	splatter	10	5	0.1	0.06666666666666667	0	0	3414	6586		0.0	1.0	0.0	1.0		0.3414	0.6586	0.5		0.0
splatter||10||5||0.1||0.01	splatter||10||5||0.1||0.01	splatter	10	5	0.1	0.01	0	0	3414	6586		0.0	1.0	0.0	1.0		0.3414	0.6586	0.5		0.0
splatter||10||5||0.01||0.99	splatter||10||5||0.01||0.99	splatter	10	5	0.01	0.99	2734	2900	680	3686	0.4852680156194533	0.8008201523140012	0.559672031582144	0.44032796841785604	0.19917984768599883	0.5147319843805467	0.15574896930829135	0.642	0.6802460919480726	0.3446578602615727	0.6043324491600354
splatter||10||5||0.01||0.5	splatter||10||5||0.01||0.5	splatter	10	5	0.01	0.5	885	3	2529	6583	0.9966216216216216	0.2592267135325132	0.9995444883085333	0.00045551169146674765	0.7407732864674869	0.0033783783783783786	0.2775460930640913	0.7468	0.6293856009205232	0.4313653193516116	0.41143654114365413
splatter||10||5||0.01||0.25	splatter||10||5||0.01||0.25	splatter	10	5	0.01	0.25	197	0	3217	6586	1.0	0.05770357352079672	1.0	0.0	0.9422964264792033	0.0	0.3281648474956646	0.6783	0.5288517867603983	0.1968941063526016	0.10911104957075603
splatter||10||5||0.01||0.1	splatter||10||5||0.01||0.1	splatter	10	5	0.01	0.1	0	0	3414	6586		0.0	1.0	0.0	1.0		0.3414	0.6586	0.5		0.0
splatter||10||5||0.01||0.06667	splatter||10||5||0.01||0.06667	splatter	10	5	0.01	0.06666666666666667	0	0	3414	6586		0.0	1.0	0.0	1.0		0.3414	0.6586	0.5		0.0
splatter||10||5||0.01||0.01	splatter||10||5||0.01||0.01	splatter	10	5	0.01	0.01	0	0	3414	6586		0.0	1.0	0.0	1.0		0.3414	0.6586	0.5		0.0
splatter||10||5||0.001||0.99	splatter||10||5||0.001||0.99	splatter	10	5	0.001	0.99	2222	23	1192	6563	0.9897550111358575	0.6508494434680726	0.9965077436987549	0.0034922563012450654	0.34915055653192734	0.010244988864142539	0.15370728562217925	0.8785	0.8236785935834138	0.7356775815027657	0.7852977557872416
splatter||10||5||0.001||0.5	splatter||10||5||0.001||0.5	splatter	10	5	0.001	0.5	1414	0	2000	6586	1.0	0.4141769185705917	1.0	0.0	0.5858230814294083	0.0	0.23293733985557885	0.8	0.7070884592852958	0.5636485154146841	0.5857497928748965
splatter||10||5||0.001||0.25	splatter||10||5||0.001||0.25	splatter	10	5	0.001	0.25	623	0	2791	6586	1.0	0.18248388986526068	1.0	0.0	0.8175161101347393	0.0	0.29764316945718244	0.7209	0.5912419449326304	0.3580067129410971	0.3086450334406738
splatter||10||5||0.001||0.1	splatter||10||5||0.001||0.1	splatter	10	5	0.001	0.1	182	0	3232	6586	1.0	0.053309900410076154	1.0	0.0	0.9466900995899239	0.0	0.32919128132002445	0.6768	0.526654950205038	0.1891051188811141	0.10122358175750834
splatter||10||5||0.001||0.06667	splatter||10||5||0.001||0.06667	splatter	10	5	0.001	0.06666666666666667	83	0	3331	6586	1.0	0.024311657879320447	1.0	0.0	0.9756883421206796	0.0	0.3358878693153171	0.6669	0.5121558289396603	0.1270656008316671	0.047469259365170144
splatter||10||5||0.001||0.01	splatter||10||5||0.001||0.01	splatter	10	5	0.001	0.01	0	0	3414	6586		0.0	1.0	0.0	1.0		0.3414	0.6586	0.5		0.0
splatter||10||3||0.1||0.99	splatter||10||3||0.1||0.99	splatter	10	3	0.1	0.99	2981	3050	483	3486	0.49427955562924886	0.8605658198614319	0.5333537331701347	0.4666462668298654	0.13943418013856812	0.5057204443707511	0.12169312169312169	0.6467	0.6969597765157833	0.3831045308029448	0.6279094260136914
splatter||10||3||0.1||0.5	splatter||10||3||0.1||0.5	splatter	10	3	0.1	0.5	140	0	3324	6536	1.0	0.04041570438799076	1.0	0.0	0.9595842956120092	0.0	0.33711967545638943	0.6676	0.5202078521939953	0.16367887842165202	0.07769145394006659
splatter||10||3||0.1||0.25	splatter||10||3||0.1||0.25	splatter	10	3	0.1	0.25	0	0	3464	6536		0.0	1.0	0.0	1.0		0.3464	0.6536	0.5		0.0
splatter||10||3||0.1||0.1	splatter||10||3||0.1||0.1	splatter	10	3	0.1	0.1	0	0	3464	6536		0.0	1.0	0.0	1.0		0.3464	0.6536	0.5		0.0
splatter||10||3||0.1||0.06667	splatter||10||3||0.1||0.06667	splatter	10	3	0.1	0.06666666666666667	0	0	3464	6536		0.0	1.0	0.0	1.0		0.3464	0.6536	0.5		0.0
splatter||10||3||0.1||0.01	splatter||10||3||0.1||0.01	splatter	10	3	0.1	0.01	0	0	3464	6536		0.0	1.0	0.0	1.0		0.3464	0.6536	0.5		0.0
splatter||10||3||0.01||0.99	splatter||10||3||0.01||0.99	splatter	10	3	0.01	0.99	2778	2819	686	3717	0.4963373235661962	0.8019630484988453	0.5686964504283966	0.43130354957160344	0.19803695150115475	0.5036626764338038	0.15580286168521462	0.6495	0.6853297494636209	0.3552778251006704	0.613177353492992
splatter||10||3||0.01||0.5	splatter||10||3||0.01||0.5	splatter	10	3	0.01	0.5	946	4	2518	6532	0.9957894736842106	0.273094688221709	0.9993880048959608	0.0006119951040391676	0.726905311778291	0.004210526315789474	0.278232044198895	0.7478	0.6362413465588349	0.44217867525780935	0.42863615768010876
splatter||10||3||0.01||0.25	splatter||10||3||0.01||0.25	splatter	10	3	0.01	0.25	264	0	3200	6536	1.0	0.07621247113163972	1.0	0.0	0.9237875288683602	0.0	0.3286770747740345	0.68	0.5381062355658198	0.22619279179229348	0.14163090128755365
splatter||10||3||0.01||0.1	splatter||10||3||0.01||0.1	splatter	10	3	0.01	0.1	0	0	3464	6536		0.0	1.0	0.0	1.0		0.3464	0.6536	0.5		0.0
splatter||10||3||0.01||0.06667	splatter||10||3||0.01||0.06667	splatter	10	3	0.01	0.06666666666666667	0	0	3464	6536		0.0	1.0	0.0	1.0		0.3464	0.6536	0.5		0.0
splatter||10||3||0.01||0.01	splatter||10||3||0.01||0.01	splatter	10	3	0.01	0.01	0	0	3464	6536		0.0	1.0	0.0	1.0		0.3464	0.6536	0.5		0.0
splatter||10||3||0.001||0.99	splatter||10||3||0.001||0.99	splatter	10	3	0.001	0.99	2256	26	1208	6510	0.9886064855390009	0.651270207852194	0.9960220318237454	0.00397796817625459	0.34872979214780603	0.011393514460999123	0.15651723244363824	0.8766	0.8236461198379696	0.7338970746953396	0.7852419074138531
splatter||10||3||0.001||0.5	splatter||10||3||0.001||0.5	splatter	10	3	0.001	0.5	1493	0	1971	6536	1.0	0.43100461893764436	1.0	0.0	0.5689953810623557	0.0	0.2316915481368285	0.8029	0.7155023094688222	0.5754515544525514	0.6023804720597136
splatter||10||3||0.001||0.25	splatter||10||3||0.001||0.25	splatter	10	3	0.001	0.25	659	0	2805	6536	1.0	0.19024249422632794	1.0	0.0	0.809757505773672	0.0	0.30028904828176856	0.7195	0.5951212471131639	0.3648489505156265	0.3196701430996847
splatter||10||3||0.001||0.1	splatter||10||3||0.001||0.1	splatter	10	3	0.001	0.1	255	0	3209	6536	1.0	0.07361431870669746	1.0	0.0	0.9263856812933026	0.0	0.329297075423294	0.6791	0.5368071593533488	0.22220112251584984	0.1371336380747513
splatter||10||3||0.001||0.06667	splatter||10||3||0.001||0.06667	splatter	10	3	0.001	0.06666666666666667	131	0	3333	6536	1.0	0.0378175519630485	1.0	0.0	0.9621824480369515	0.0	0.33772418684770494	0.6667	0.5189087759815243	0.15825817507401352	0.07287899860917942
splatter||10||3||0.001||0.01	splatter||10||3||0.001||0.01	splatter	10	3	0.001	0.01	0	0	3464	6536		0.0	1.0	0.0	1.0		0.3464	0.6536	0.5		0.0
splatter||10||2||0.1||0.99	splatter||10||2||0.1||0.99	splatter	10	2	0.1	0.99	2930	3058	461	3551	0.489311957247829	0.8640519020937777	0.5372976244515055	0.46270237554849447	0.13594809790622236	0.5106880427521711	0.11490528414755732	0.6481	0.7006747632726416	0.3876440906091419	0.62480008529694
splatter||10||2||0.1||0.5	splatter||10||2||0.1||0.5	splatter	10	2	0.1	0.5	96	0	3295	6609	1.0	0.02831023296962548	1.0	0.0	0.9716897670303746	0.0	0.3326938610662359	0.6705	0.5141551164848127	0.13744668877523433	0.05506165758531689
splatter||10||2||0.1||0.25	splatter||10||2||0.1||0.25	splatter	10	2	0.1	0.25	0	0	3391	6609		0.0	1.0	0.0	1.0		0.3391	0.6609	0.5		0.0
splatter||10||2||0.1||0.1	splatter||10||2||0.1||0.1	splatter	10	2	0.1	0.1	0	0	3391	6609		0.0	1.0	0.0	1.0		0.3391	0.6609	0.5		0.0
splatter||10||2||0.1||0.06667	splatter||10||2||0.1||0.06667	splatter	10	2	0.1	0.06666666666666667	0	0	3391	6609		0.0	1.0	0.0	1.0		0.3391	0.6609	0.5		0.0
splatter||10||2||0.1||0.01	splatter||10||2||0.1||0.01	splatter	10	2	0.1	0.01	0	0	3391	6609		0.0	1.0	0.0	1.0		0.3391	0.6609	0.5		0.0
splatter||10||2||0.01||0.99	splatter||10||2||0.01||0.99	splatter	10	2	0.01	0.99	2735	3028	656	3581	0.4745792122158598	0.8065467413742259	0.541836889090634	0.458163110909366	0.19345325862577412	0.5254207877841403	0.15482652820391787	0.6316	0.67419181523243	0.33376129330250903	0.5975529823028184
splatter||10||2||0.01||0.5	splatter||10||2||0.01||0.5	splatter	10	2	0.01	0.5	894	6	2497	6603	0.9933333333333333	0.26363904452963727	0.9990921470721743	0.0009078529278256923	0.7363609554703627	0.006666666666666667	0.2743956043956044	0.7497	0.6313655958009058	0.43461174191605745	0.4166860871591704
splatter||10||2||0.01||0.25	splatter||10||2||0.01||0.25	splatter	10	2	0.01	0.25	187	0	3204	6609	1.0	0.05514597463874963	1.0	0.0	0.9448540253612504	0.0	0.3265056557627637	0.6796	0.5275729873193749	0.19271871218604575	0.10452766908887647
splatter||10||2||0.01||0.1	splatter||10||2||0.01||0.1	splatter	10	2	0.01	0.1	0	0	3391	6609		0.0	1.0	0.0	1.0		0.3391	0.6609	0.5		0.0
splatter||10||2||0.01||0.06667	splatter||10||2||0.01||0.06667	splatter	10	2	0.01	0.06666666666666667	0	0	3391	6609		0.0	1.0	0.0	1.0		0.3391	0.6609	0.5		0.0
splatter||10||2||0.01||0.01	splatter||10||2||0.01||0.01	splatter	10	2	0.01	0.01	0	0	3391	6609		0.0	1.0	0.0	1.0		0.3391	0.6609	0.5		0.0
splatter||10||2||0.001||0.99	splatter||10||2||0.001||0.99	splatter	10	2	0.001	0.99	2224	31	1167	6578	0.9862527716186252	0.6558537304629902	0.9953094265395672	0.004690573460432743	0.3441462695370097	0.013747228381374724	0.15067785668173014	0.8802	0.8255815785012788	0.7376283613869874	0.787814381863266
splatter||10||2||0.001||0.5	splatter||10||2||0.001||0.5	splatter	10	2	0.001	0.5	1423	0	1968	6609	1.0	0.41964022412267765	1.0	0.0	0.5803597758773223	0.0	0.22945085694298706	0.8032	0.7098201120613388	0.5686417282349072	0.5911923556294142
splatter||10||2||0.001||0.25	splatter||10||2||0.001||0.25	splatter	10	2	0.001	0.25	609	0	2782	6609	1.0	0.17959304040106164	1.0	0.0	0.8204069595989384	0.0	0.296241081886913	0.7218	0.5897965202005309	0.3555139994617526	0.3045
splatter||10||2||0.001||0.1	splatter||10||2||0.001||0.1	splatter	10	2	0.001	0.1	177	0	3214	6609	1.0	0.05219699203774698	1.0	0.0	0.947803007962253	0.0	0.3271912857579151	0.6786	0.5260984960188735	0.187399549359706	0.0992152466367713
splatter||10||2||0.001||0.06667	splatter||10||2||0.001||0.06667	splatter	10	2	0.001	0.06666666666666667	93	0	3298	6609	1.0	0.027425538189324684	1.0	0.0	0.9725744618106753	0.0	0.3328959321691733	0.6702	0.5137127690946623	0.13526155436245801	0.053386911595866816
splatter||10||2||0.001||0.01	splatter||10||2||0.001||0.01	splatter	10	2	0.001	0.01	0	0	3391	6609		0.0	1.0	0.0	1.0		0.3391	0.6609	0.5		0.0
splatter||10||1||0.1||0.99	splatter||10||1||0.1||0.99	splatter	10	1	0.1	0.99	2791	3081	519	3609	0.4753065395095368	0.843202416918429	0.5394618834080718	0.4605381165919282	0.156797583081571	0.5246934604904632	0.1257267441860465	0.64	0.6913321501632503	0.36574814802777167	0.6079285558701808
splatter||10||1||0.1||0.5	splatter||10||1||0.1||0.5	splatter	10	1	0.1	0.5	89	0	3221	6690	1.0	0.02688821752265861	1.0	0.0	0.9731117824773414	0.0	0.32499243265059025	0.6779	0.5134441087613293	0.13472100912749863	0.052368343630479555
splatter||10||1||0.1||0.25	splatter||10||1||0.1||0.25	splatter	10	1	0.1	0.25	0	0	3310	6690		0.0	1.0	0.0	1.0		0.331	0.669	0.5		0.0
splatter||10||1||0.1||0.1	splatter||10||1||0.1||0.1	splatter	10	1	0.1	0.1	0	0	3310	6690		0.0	1.0	0.0	1.0		0.331	0.669	0.5		0.0
splatter||10||1||0.1||0.06667	splatter||10||1||0.1||0.06667	splatter	10	1	0.1	0.06666666666666667	0	0	3310	6690		0.0	1.0	0.0	1.0		0.331	0.669	0.5		0.0
splatter||10||1||0.1||0.01	splatter||10||1||0.1||0.01	splatter	10	1	0.1	0.01	0	0	3310	6690		0.0	1.0	0.0	1.0		0.331	0.669	0.5		0.0
splatter||10||1||0.01||0.99	splatter||10||1||0.01||0.99	splatter	10	1	0.01	0.99	2590	2848	720	3842	0.4762780433983082	0.7824773413897281	0.5742899850523169	0.4257100149476831	0.2175226586102719	0.5237219566016919	0.1578255151249452	0.6432	0.6783836632210225	0.33706595365120673	0.5921353452217649
splatter||10||1||0.01||0.5	splatter||10||1||0.01||0.5	splatter	10	1	0.01	0.5	855	4	2455	6686	0.9953434225844005	0.2583081570996979	0.9994020926756353	0.0005979073243647235	0.7416918429003021	0.004656577415599534	0.2685701783174707	0.7541	0.6288551248876666	0.432778135203316	0.4101703046294075
splatter||10||1||0.01||0.25	splatter||10||1||0.01||0.25	splatter	10	1	0.01	0.25	185	0	3125	6690	1.0	0.055891238670694864	1.0	0.0	0.9441087613293051	0.0	0.3183902190524707	0.6875	0.5279456193353474	0.19518200467055974	0.10586552217453506
splatter||10||1||0.01||0.1	splatter||10||1||0.01||0.1	splatter	10	1	0.01	0.1	0	0	3310	6690		0.0	1.0	0.0	1.0		0.331	0.669	0.5		0.0
splatter||10||1||0.01||0.06667	splatter||10||1||0.01||0.06667	splatter	10	1	0.01	0.06666666666666667	0	0	3310	6690		0.0	1.0	0.0	1.0		0.331	0.669	0.5		0.0
splatter||10||1||0.01||0.01	splatter||10||1||0.01||0.01	splatter	10	1	0.01	0.01	0	0	3310	6690		0.0	1.0	0.0	1.0		0.331	0.669	0.5		0.0
splatter||10||1||0.001||0.99	splatter||10||1||0.001||0.99	splatter	10	1	0.001	0.99	2103	36	1207	6654	0.9831697054698457	0.6353474320241692	0.9946188340807175	0.0053811659192825115	0.3646525679758308	0.016830294530154277	0.1535428062587457	0.8757	0.8149831330524433	0.7229363457153001	0.7718847494953203
splatter||10||1||0.001||0.5	splatter||10||1||0.001||0.5	splatter	10	1	0.001	0.5	1333	0	1977	6690	1.0	0.4027190332326284	1.0	0.0	0.5972809667673716	0.0	0.2281066112841814	0.8023	0.7013595166163142	0.5575447598734041	0.5741977169933233
splatter||10||1||0.001||0.25	splatter||10||1||0.001||0.25	splatter	10	1	0.001	0.25	599	0	2711	6690	1.0	0.1809667673716012	1.0	0.0	0.8190332326283988	0.0	0.28837357727901286	0.7289	0.5904833836858006	0.3588603256087717	0.3064722435405475
splatter||10||1||0.001||0.1	splatter||10||1||0.001||0.1	splatter	10	1	0.001	0.1	193	0	3117	6690	1.0	0.05830815709969789	1.0	0.0	0.9416918429003022	0.0	0.3178342000611808	0.6883	0.529154078549849	0.1994387891832322	0.11019126463031687
splatter||10||1||0.001||0.06667	splatter||10||1||0.001||0.06667	splatter	10	1	0.001	0.06666666666666667	90	0	3220	6690	1.0	0.027190332326283987	1.0	0.0	0.972809667673716	0.0	0.3249243188698285	0.678	0.513595166163142	0.13548258971292912	0.052941176470588235
splatter||10||1||0.001||0.01	splatter||10||1||0.001||0.01	splatter	10	1	0.001	0.01	0	0	3310	6690		0.0	1.0	0.0	1.0		0.331	0.669	0.5		0.0
splatter||6||4||0.1||0.99	splatter||6||4||0.1||0.99	splatter	6	4	0.1	0.99	2205	3441	308	4046	0.39054197662061635	0.8774373259052924	0.5404033658341124	0.45959663416588753	0.12256267409470752	0.6094580233793836	0.0707395498392283	0.6251	0.7089203458697024	0.3655495414116609	0.5405074151244025
splatter||6||4||0.1||0.5	splatter||6||4||0.1||0.5	splatter	6	4	0.1	0.5	283	0	2230	7487	1.0	0.11261440509351373	1.0	0.0	0.8873855949064863	0.0	0.22949470001029124	0.777	0.5563072025467568	0.2945674727116699	0.20243204577968527
splatter||6||4||0.1||0.25	splatter||6||4||0.1||0.25	splatter	6	4	0.1	0.25	0	0	2513	7487		0.0	1.0	0.0	1.0		0.2513	0.7487	0.5		0.0
splatter||6||4||0.1||0.1	splatter||6||4||0.1||0.1	splatter	6	4	0.1	0.1	0	0	2513	7487		0.0	1.0	0.0	1.0		0.2513	0.7487	0.5		0.0
splatter||6||4||0.1||0.06667	splatter||6||4||0.1||0.06667	splatter	6	4	0.1	0.06666666666666667	0	0	2513	7487		0.0	1.0	0.0	1.0		0.2513	0.7487	0.5		0.0
splatter||6||4||0.1||0.01	splatter||6||4||0.1||0.01	splatter	6	4	0.1	0.01	0	0	2513	7487		0.0	1.0	0.0	1.0		0.2513	0.7487	0.5		0.0
splatter||6||4||0.01||0.99	splatter||6||4||0.01||0.99	splatter	6	4	0.01	0.99	2101	3391	412	4096	0.3825564457392571	0.8360525268603263	0.5470816081207426	0.45291839187925736	0.1639474731396737	0.6174435542607429	0.09139307897071872	0.6197	0.6915670674905344	0.33399794110898295	0.5249219237976265
splatter||6||4||0.01||0.5	splatter||6||4||0.01||0.5	splatter	6	4	0.01	0.5	1143	5	1370	7482	0.9956445993031359	0.4548348587345802	0.999332175771337	0.0006678242286630158	0.5451651412654198	0.004355400696864111	0.15476728422955263	0.8625	0.7270835172529586	0.6179795761756751	0.6244195574979514
splatter||6||4||0.01||0.25	splatter||6||4||0.01||0.25	splatter	6	4	0.01	0.25	522	0	1991	7487	1.0	0.20771985674492638	1.0	0.0	0.7922801432550736	0.0	0.21006541464443976	0.8009	0.6038599283724632	0.4050741893874748	0.34398682042833606
splatter||6||4||0.01||0.1	splatter||6||4||0.01||0.1	splatter	6	4	0.01	0.1	49	0	2464	7487	1.0	0.019498607242339833	1.0	0.0	0.9805013927576601	0.0	0.24761330519545774	0.7536	0.5097493036211699	0.1211218091689353	0.03825136612021858
splatter||6||4||0.01||0.06667	splatter||6||4||0.01||0.06667	splatter	6	4	0.01	0.06666666666666667	0	0	2513	7487		0.0	1.0	0.0	1.0		0.2513	0.7487	0.5		0.0
splatter||6||4||0.01||0.01	splatter||6||4||0.01||0.01	splatter	6	4	0.01	0.01	0	0	2513	7487		0.0	1.0	0.0	1.0		0.2513	0.7487	0.5		0.0
splatter||6||4||0.001||0.99	splatter||6||4||0.001||0.99	splatter	6	4	0.001	0.99	1813	34	700	7453	0.981591770438549	0.7214484679665738	0.9954587952450915	0.004541204754908508	0.2785515320334262	0.018408229561451002	0.08585796639273886	0.9266	0.8584536316058327	0.801347658650511	0.831651376146789
splatter||6||4||0.001||0.5	splatter||6||4||0.001||0.5	splatter	6	4	0.001	0.5	1405	2	1108	7485	0.9985785358919688	0.5590927178670911	0.9997328703085347	0.00026712969146520634	0.44090728213290886	0.0014214641080312722	0.1289421622250669	0.889	0.7794127940878129	0.6971191132176229	0.7168367346938775
splatter||6||4||0.001||0.25	splatter||6||4||0.001||0.25	splatter	6	4	0.001	0.25	961	0	1552	7487	1.0	0.38241146040588936	1.0	0.0	0.6175885395941106	0.0	0.17170040933731606	0.8448	0.6912057302029446	0.5628065885532234	0.5532527345998849
splatter||6||4||0.001||0.1	splatter||6||4||0.001||0.1	splatter	6	4	0.001	0.1	553	0	1960	7487	1.0	0.2200557103064067	1.0	0.0	0.7799442896935933	0.0	0.20747327193818144	0.804	0.6100278551532033	0.4176122987658001	0.3607305936073059
splatter||6||4||0.001||0.06667	splatter||6||4||0.001||0.06667	splatter	6	4	0.001	0.06666666666666667	384	0	2129	7487	1.0	0.15280541185833665	1.0	0.0	0.8471945881416634	0.0	0.2214018302828619	0.7871	0.5764027059291683	0.3449260993253111	0.26510182947877114
splatter||6||4||0.001||0.01	splatter||6||4||0.001||0.01	splatter	6	4	0.001	0.01	0	0	2513	7487		0.0	1.0	0.0	1.0		0.2513	0.7487	0.5		0.0
splatter||6||5||0.1||0.99	splatter||6||5||0.1||0.99	splatter	6	5	0.1	0.99	2082	3599	269	4050	0.3664847738074283	0.8855806039982986	0.5294809779056086	0.47051902209439145	0.11441939600170141	0.6335152261925717	0.06228293586478351	0.6132	0.7075307909519536	0.35533434406844233	0.5184262948207171
splatter||6||5||0.1||0.5	splatter||6||5||0.1||0.5	splatter	6	5	0.1	0.5	213	0	2138	7649	1.0	0.09059974478945129	1.0	0.0	0.9094002552105487	0.0	0.21845304996423828	0.7862	0.5452998723947257	0.26609764037701283	0.16614664586583464
splatter||6||5||0.1||0.25	splatter||6||5||0.1||0.25	splatter	6	5	0.1	0.25	0	0	2351	7649		0.0	1.0	0.0	1.0		0.2351	0.7649	0.5		0.0
splatter||6||5||0.1||0.1	splatter||6||5||0.1||0.1	splatter	6	5	0.1	0.1	0	0	2351	7649		0.0	1.0	0.0	1.0		0.2351	0.7649	0.5		0.0
splatter||6||5||0.1||0.06667	splatter||6||5||0.1||0.06667	splatter	6	5	0.1	0.06666666666666667	0	0	2351	7649		0.0	1.0	0.0	1.0		0.2351	0.7649	0.5		0.0
splatter||6||5||0.1||0.01	splatter||6||5||0.1||0.01	splatter	6	5	0.1	0.01	0	0	2351	7649		0.0	1.0	0.0	1.0		0.2351	0.7649	0.5		0.0
splatter||6||5||0.01||0.99	splatter||6||5||0.01||0.99	splatter	6	5	0.01	0.99	1982	3348	369	4301	0.37185741088180113	0.843045512547852	0.5622957249313636	0.4377042750686364	0.15695448745214802	0.6281425891181989	0.07901498929336188	0.6283	0.7026706187396078	0.3445302737831149	0.5160786355943237
splatter||6||5||0.01||0.5	splatter||6||5||0.01||0.5	splatter	6	5	0.01	0.5	1038	4	1313	7645	0.9961612284069098	0.4415142492556359	0.9994770558242908	0.0005229441757092431	0.5584857507443641	0.003838771593090211	0.14657289573565527	0.8683	0.7204956525399634	0.6120956359960227	0.6118479221927497
splatter||6||5||0.01||0.25	splatter||6||5||0.01||0.25	splatter	6	5	0.01	0.25	440	0	1911	7649	1.0	0.18715440238196512	1.0	0.0	0.8128455976180349	0.0	0.19989539748953974	0.8089	0.5935772011909826	0.3869665343746213	0.31529917592260837
splatter||6||5||0.01||0.1	splatter||6||5||0.01||0.1	splatter	6	5	0.01	0.1	42	0	2309	7649	1.0	0.01786473840918758	1.0	0.0	0.9821352615908124	0.0	0.2318738702550713	0.7691	0.5089323692045938	0.11714253016370627	0.035102381947346425
splatter||6||5||0.01||0.06667	splatter||6||5||0.01||0.06667	splatter	6	5	0.01	0.06666666666666667	0	0	2351	7649		0.0	1.0	0.0	1.0		0.2351	0.7649	0.5		0.0
splatter||6||5||0.01||0.01	splatter||6||5||0.01||0.01	splatter	6	5	0.01	0.01	0	0	2351	7649		0.0	1.0	0.0	1.0		0.2351	0.7649	0.5		0.0
splatter||6||5||0.001||0.99	splatter||6||5||0.001||0.99	splatter	6	5	0.001	0.99	1682	21	669	7628	0.9876688197298884	0.7154402381965121	0.9972545430775265	0.002745456922473526	0.28455976180348785	0.012331180270111567	0.08063155357358082	0.931	0.8563473906370194	0.8040153767252661	0.8297977306364085
splatter||6||5||0.001||0.5	splatter||6||5||0.001||0.5	splatter	6	5	0.001	0.5	1301	1	1050	7648	0.999231950844854	0.5533815397703105	0.9998692639560727	0.00013073604392731077	0.4466184602296895	0.0007680491551459293	0.12071740630029892	0.8949	0.7766254018631915	0.6971648857010747	0.7122912674514098
splatter||6||5||0.001||0.25	splatter||6||5||0.001||0.25	splatter	6	5	0.001	0.25	911	0	1440	7649	1.0	0.3874946831135687	1.0	0.0	0.6125053168864313	0.0	0.15843327098690724	0.856	0.6937473415567843	0.5710539667823444	0.5585530349478848
splatter||6||5||0.001||0.1	splatter||6||5||0.001||0.1	splatter	6	5	0.001	0.1	486	0	1865	7649	1.0	0.20672054444917057	1.0	0.0	0.7932794555508295	0.0	0.1960269077149464	0.8135	0.6033602722245853	0.40767358923487984	0.34261543884384915
splatter||6||5||0.001||0.06667	splatter||6||5||0.001||0.06667	splatter	6	5	0.001	0.06666666666666667	340	0	2011	7649	1.0	0.1446193109315185	1.0	0.0	0.8553806890684815	0.0	0.20817805383022775	0.7989	0.5723096554657593	0.3383973171222349	0.25269416573764397
splatter||6||5||0.001||0.01	splatter||6||5||0.001||0.01	splatter	6	5	0.001	0.01	0	0	2351	7649		0.0	1.0	0.0	1.0		0.2351	0.7649	0.5		0.0
splatter||6||3||0.1||0.99	splatter||6||3||0.1||0.99	splatter	6	3	0.1	0.99	2156	3247	324	4273	0.3990375717194151	0.8693548387096774	0.5682180851063829	0.431781914893617	0.13064516129032258	0.6009624282805849	0.07048074831411791	0.6429	0.7187864619080302	0.3791669419360988	0.5469998731447419
splatter||6||3||0.1||0.5	splatter||6||3||0.1||0.5	splatter	6	3	0.1	0.5	193	0	2287	7520	1.0	0.07782258064516129	1.0	0.0	0.9221774193548387	0.0	0.2332007749566636	0.7713	0.5389112903225807	0.24428322605038238	0.1444070332959222
splatter||6||3||0.1||0.25	splatter||6||3||0.1||0.25	splatter	6	3	0.1	0.25	0	0	2480	7520		0.0	1.0	0.0	1.0		0.248	0.752	0.5		0.0
splatter||6||3||0.1||0.1	splatter||6||3||0.1||0.1	splatter	6	3	0.1	0.1	0	0	2480	7520		0.0	1.0	0.0	1.0		0.248	0.752	0.5		0.0
splatter||6||3||0.1||0.06667	splatter||6||3||0.1||0.06667	splatter	6	3	0.1	0.06666666666666667	0	0	2480	7520		0.0	1.0	0.0	1.0		0.248	0.752	0.5		0.0
splatter||6||3||0.1||0.01	splatter||6||3||0.1||0.01	splatter	6	3	0.1	0.01	0	0	2480	7520		0.0	1.0	0.0	1.0		0.248	0.752	0.5		0.0
splatter||6||3||0.01||0.99	splatter||6||3||0.01||0.99	splatter	6	3	0.01	0.99	2070	3276	410	4244	0.3872053872053872	0.8346774193548387	0.5643617021276596	0.43563829787234043	0.16532258064516128	0.6127946127946128	0.08809626128061883	0.6314	0.6995195607412492	0.34547972854628894	0.5290058778430872
splatter||6||3||0.01||0.5	splatter||6||3||0.01||0.5	splatter	6	3	0.01	0.5	1058	8	1422	7512	0.9924953095684803	0.4266129032258065	0.9989361702127659	0.0010638297872340426	0.5733870967741935	0.0075046904315197	0.15916722632639355	0.857	0.7127745367192861	0.5955014640569841	0.5967287084038353
splatter||6||3||0.01||0.25	splatter||6||3||0.01||0.25	splatter	6	3	0.01	0.25	425	0	2055	7520	1.0	0.17137096774193547	1.0	0.0	0.8286290322580645	0.0	0.21462140992167103	0.7945	0.5856854838709677	0.3668665820506415	0.29259896729776247
splatter||6||3||0.01||0.1	splatter||6||3||0.01||0.1	splatter	6	3	0.01	0.1	33	0	2447	7520	1.0	0.013306451612903225	1.0	0.0	0.9866935483870968	0.0	0.24551018360589946	0.7553	0.5066532258064516	0.10019771571386415	0.02626343016315161
splatter||6||3||0.01||0.06667	splatter||6||3||0.01||0.06667	splatter	6	3	0.01	0.06666666666666667	0	0	2480	7520		0.0	1.0	0.0	1.0		0.248	0.752	0.5		0.0
splatter||6||3||0.01||0.01	splatter||6||3||0.01||0.01	splatter	6	3	0.01	0.01	0	0	2480	7520		0.0	1.0	0.0	1.0		0.248	0.752	0.5		0.0
splatter||6||3||0.001||0.99	splatter||6||3||0.001||0.99	splatter	6	3	0.001	0.99	1752	26	728	7494	0.9853768278965129	0.7064516129032258	0.9965425531914893	0.003457446808510638	0.29354838709677417	0.014623172103487065	0.0885429335927998	0.9246	0.8514970830473576	0.794020777846219	0.822921559417567
splatter||6||3||0.001||0.5	splatter||6||3||0.001||0.5	splatter	6	3	0.001	0.5	1360	1	1120	7519	0.9992652461425422	0.5483870967741935	0.9998670212765958	0.00013297872340425532	0.45161290322580644	0.0007347538574577516	0.12964463479569394	0.8879	0.7741270590253946	0.6904875678191132	0.7081489195521999
splatter||6||3||0.001||0.25	splatter||6||3||0.001||0.25	splatter	6	3	0.001	0.25	898	0	1582	7520	1.0	0.3620967741935484	1.0	0.0	0.6379032258064516	0.0	0.17380795429575918	0.8418	0.6810483870967742	0.5469565564227878	0.5316755476613381
splatter||6||3||0.001||0.1	splatter||6||3||0.001||0.1	splatter	6	3	0.001	0.1	465	0	2015	7520	1.0	0.1875	1.0	0.0	0.8125	0.0	0.21132669113791294	0.7985	0.59375	0.3845468052287541	0.3157894736842105
splatter||6||3||0.001||0.06667	splatter||6||3||0.001||0.06667	splatter	6	3	0.001	0.06666666666666667	321	0	2159	7520	1.0	0.12943548387096773	1.0	0.0	0.8705645161290323	0.0	0.2230602334951958	0.7841	0.5647177419354839	0.31711760376261994	0.22920385576579794
splatter||6||3||0.001||0.01	splatter||6||3||0.001||0.01	splatter	6	3	0.001	0.01	0	0	2480	7520		0.0	1.0	0.0	1.0		0.248	0.752	0.5		0.0
splatter||6||2||0.1||0.99	splatter||6||2||0.1||0.99	splatter	6	2	0.1	0.99	2205	3347	243	4205	0.3971541786743516	0.9007352941176471	0.5568061440677966	0.4431938559322034	0.09926470588235294	0.6028458213256485	0.05463129496402878	0.641	0.7287707190927218	0.395876764693568	0.55125
splatter||6||2||0.1||0.5	splatter||6||2||0.1||0.5	splatter	6	2	0.1	0.5	289	0	2159	7552	1.0	0.11805555555555555	1.0	0.0	0.8819444444444444	0.0	0.2223251982288127	0.7841	0.5590277777777778	0.30299972073362386	0.2111801242236025
splatter||6||2||0.1||0.25	splatter||6||2||0.1||0.25	splatter	6	2	0.1	0.25	0	0	2448	7552		0.0	1.0	0.0	1.0		0.2448	0.7552	0.5		0.0
splatter||6||2||0.1||0.1	splatter||6||2||0.1||0.1	splatter	6	2	0.1	0.1	0	0	2448	7552		0.0	1.0	0.0	1.0		0.2448	0.7552	0.5		0.0
splatter||6||2||0.1||0.06667	splatter||6||2||0.1||0.06667	splatter	6	2	0.1	0.06666666666666667	0	0	2448	7552		0.0	1.0	0.0	1.0		0.2448	0.7552	0.5		0.0
splatter||6||2||0.1||0.01	splatter||6||2||0.1||0.01	splatter	6	2	0.1	0.01	0	0	2448	7552		0.0	1.0	0.0	1.0		0.2448	0.7552	0.5		0.0
splatter||6||2||0.01||0.99	splatter||6||2||0.01||0.99	splatter	6	2	0.01	0.99	2140	3448	308	4104	0.3829634931997137	0.8741830065359477	0.5434322033898306	0.4565677966101695	0.12581699346405228	0.6170365068002863	0.06980961015412511	0.6244	0.7088076049628891	0.3616321675503385	0.5326032852165257
splatter||6||2||0.01||0.5	splatter||6||2||0.01||0.5	splatter	6	2	0.01	0.5	1176	10	1272	7542	0.9915682967959528	0.4803921568627451	0.9986758474576272	0.0013241525423728813	0.5196078431372549	0.008431703204047217	0.14431586113002043	0.8718	0.7395340021601862	0.6370961728891901	0.647220693450743
splatter||6||2||0.01||0.25	splatter||6||2||0.01||0.25	splatter	6	2	0.01	0.25	555	0	1893	7552	1.0	0.2267156862745098	1.0	0.0	0.7732843137254902	0.0	0.2004235044997353	0.8107	0.6133578431372549	0.42576582050031914	0.3696303696303696
splatter||6||2||0.01||0.1	splatter||6||2||0.01||0.1	splatter	6	2	0.01	0.1	79	0	2369	7552	1.0	0.03227124183006536	1.0	0.0	0.9677287581699346	0.0	0.2387864126600141	0.7631	0.5161356209150327	0.15673323757703808	0.06252473288484368
splatter||6||2||0.01||0.06667	splatter||6||2||0.01||0.06667	splatter	6	2	0.01	0.06666666666666667	0	0	2448	7552		0.0	1.0	0.0	1.0		0.2448	0.7552	0.5		0.0
splatter||6||2||0.01||0.01	splatter||6||2||0.01||0.01	splatter	6	2	0.01	0.01	0	0	2448	7552		0.0	1.0	0.0	1.0		0.2448	0.7552	0.5		0.0
splatter||6||2||0.001||0.99	splatter||6||2||0.001||0.99	splatter	6	2	0.001	0.99	1842	33	606	7519	0.9824	0.7524509803921569	0.9956302966101694	0.004369703389830508	0.24754901960784315	0.0176	0.07458461538461539	0.9361	0.8740406385011632	0.8240871872595976	0.8521859819569744
splatter||6||2||0.001||0.5	splatter||6||2||0.001||0.5	splatter	6	2	0.001	0.5	1479	2	969	7550	0.9986495611073599	0.6041666666666666	0.9997351694915254	0.00026483050847457627	0.3958333333333333	0.0013504388926401081	0.11374574480572837	0.9029	0.801950918079096	0.7310232824527183	0.7528633240010181
splatter||6||2||0.001||0.25	splatter||6||2||0.001||0.25	splatter	6	2	0.001	0.25	1038	0	1410	7552	1.0	0.42401960784313725	1.0	0.0	0.5759803921568627	0.0	0.15733095291229637	0.859	0.7120098039215687	0.5977526234887458	0.5955249569707401
splatter||6||2||0.001||0.1	splatter||6||2||0.001||0.1	splatter	6	2	0.001	0.1	588	0	1860	7552	1.0	0.24019607843137256	1.0	0.0	0.7598039215686274	0.0	0.19762005949851252	0.814	0.6200980392156863	0.4390085592792643	0.38735177865612647
splatter||6||2||0.001||0.06667	splatter||6||2||0.001||0.06667	splatter	6	2	0.001	0.06666666666666667	449	0	1999	7552	1.0	0.18341503267973855	1.0	0.0	0.8165849673202614	0.0	0.20929745576379435	0.8001	0.5917075163398693	0.3808237558123654	0.309975837072834
splatter||6||2||0.001||0.01	splatter||6||2||0.001||0.01	splatter	6	2	0.001	0.01	0	0	2448	7552		0.0	1.0	0.0	1.0		0.2448	0.7552	0.5		0.0
splatter||6||1||0.1||0.99	splatter||6||1||0.1||0.99	splatter	6	1	0.1	0.99	2190	3695	270	3845	0.3721325403568394	0.8902439024390244	0.5099469496021221	0.490053050397878	0.10975609756097561	0.6278674596431606	0.06561360874848117	0.6035	0.7000954260205732	0.3502371659420096	0.5248651887357699
splatter||6||1||0.1||0.5	splatter||6||1||0.1||0.5	splatter	6	1	0.1	0.5	223	0	2237	7540	1.0	0.09065040650406504	1.0	0.0	0.9093495934959349	0.0	0.22880229109133682	0.7763	0.5453252032520325	0.2644038309245423	0.16623183004099887
splatter||6||1||0.1||0.25	splatter||6||1||0.1||0.25	splatter	6	1	0.1	0.25	0	0	2460	7540		0.0	1.0	0.0	1.0		0.246	0.754	0.5		0.0
splatter||6||1||0.1||0.1	splatter||6||1||0.1||0.1	splatter	6	1	0.1	0.1	0	0	2460	7540		0.0	1.0	0.0	1.0		0.246	0.754	0.5		0.0
splatter||6||1||0.1||0.06667	splatter||6||1||0.1||0.06667	splatter	6	1	0.1	0.06666666666666667	0	0	2460	7540		0.0	1.0	0.0	1.0		0.246	0.754	0.5		0.0
splatter||6||1||0.1||0.01	splatter||6||1||0.1||0.01	splatter	6	1	0.1	0.01	0	0	2460	7540		0.0	1.0	0.0	1.0		0.246	0.754	0.5		0.0
splatter||6||1||0.01||0.99	splatter||6||1||0.01||0.99	splatter	6	1	0.01	0.99	2054	3517	406	4023	0.368695027822653	0.8349593495934959	0.5335543766578249	0.46644562334217504	0.16504065040650406	0.6313049721773469	0.09166854820501241	0.6077	0.6842568631256605	0.3195122224175193	0.5115178682604906
splatter||6||1||0.01||0.5	splatter||6||1||0.01||0.5	splatter	6	1	0.01	0.5	1026	5	1434	7535	0.9951503394762367	0.4170731707317073	0.9993368700265252	0.000663129973474801	0.5829268292682926	0.004849660523763337	0.15988404504404058	0.8561	0.7082050203791163	0.5897569598643908	0.5877971927814379
splatter||6||1||0.01||0.25	splatter||6||1||0.01||0.25	splatter	6	1	0.01	0.25	437	0	2023	7540	1.0	0.17764227642276423	1.0	0.0	0.8223577235772358	0.0	0.21154449440552128	0.7977	0.5888211382113822	0.3742499577446398	0.3016914049016224
splatter||6||1||0.01||0.1	splatter||6||1||0.01||0.1	splatter	6	1	0.01	0.1	37	0	2423	7540	1.0	0.015040650406504066	1.0	0.0	0.984959349593496	0.0	0.24319983940580148	0.7577	0.5075203252032521	0.10669004940988393	0.029635562675210253
splatter||6||1||0.01||0.06667	splatter||6||1||0.01||0.06667	splatter	6	1	0.01	0.06666666666666667	0	0	2460	7540		0.0	1.0	0.0	1.0		0.246	0.754	0.5		0.0
splatter||6||1||0.01||0.01	splatter||6||1||0.01||0.01	splatter	6	1	0.01	0.01	0	0	2460	7540		0.0	1.0	0.0	1.0		0.246	0.754	0.5		0.0
splatter||6||1||0.001||0.99	splatter||6||1||0.001||0.99	splatter	6	1	0.001	0.99	1740	26	720	7514	0.9852774631936579	0.7073170731707317	0.996551724137931	0.0034482758620689655	0.2926829268292683	0.014722536806342015	0.08744231236337138	0.9254	0.8519343986543313	0.7949579534770098	0.8234737340274492
splatter||6||1||0.001||0.5	splatter||6||1||0.001||0.5	splatter	6	1	0.001	0.5	1361	0	1099	7540	1.0	0.5532520325203252	1.0	0.0	0.4467479674796748	0.0	0.1272137978932747	0.8901	0.7766260162601626	0.6948890129159052	0.7123789583878566
splatter||6||1||0.001||0.25	splatter||6||1||0.001||0.25	splatter	6	1	0.001	0.25	858	0	1602	7540	1.0	0.348780487804878	1.0	0.0	0.651219512195122	0.0	0.17523517829796542	0.8398	0.674390243902439	0.5363411944252827	0.5171790235081374
splatter||6||1||0.001||0.1	splatter||6||1||0.001||0.1	splatter	6	1	0.001	0.1	488	0	1972	7540	1.0	0.1983739837398374	1.0	0.0	0.8016260162601626	0.0	0.2073170731707317	0.8028	0.5991869918699186	0.3965446633579577	0.3310719131614654
splatter||6||1||0.001||0.06667	splatter||6||1||0.001||0.06667	splatter	6	1	0.001	0.06666666666666667	337	0	2123	7540	1.0	0.1369918699186992	1.0	0.0	0.8630081300813008	0.0	0.21970402566490738	0.7877	0.5684959349593496	0.326946791717242	0.24097247050411155
splatter||6||1||0.001||0.01	splatter||6||1||0.001||0.01	splatter	6	1	0.001	0.01	0	0	2460	7540		0.0	1.0	0.0	1.0		0.246	0.754	0.5		0.0
splatter||8||4||0.1||0.99	splatter||8||4||0.1||0.99	splatter	8	4	0.1	0.99	2569	3148	390	3893	0.44936155326220045	0.8681987157823589	0.5529044169862235	0.44709558301377644	0.1318012842176411	0.5506384467377995	0.09105766985757646	0.6462	0.7105515663842912	0.38843646557041484	0.5922083909635777
splatter||8||4||0.1||0.5	splatter||8||4||0.1||0.5	splatter	8	4	0.1	0.5	166	0	2793	7041	1.0	0.05610003379520108	1.0	0.0	0.9438999662047989	0.0	0.28401464307504576	0.7207	0.5280500168976006	0.20041657296830281	0.10624
splatter||8||4||0.1||0.25	splatter||8||4||0.1||0.25	splatter	8	4	0.1	0.25	0	0	2959	7041		0.0	1.0	0.0	1.0		0.2959	0.7041	0.5		0.0
splatter||8||4||0.1||0.1	splatter||8||4||0.1||0.1	splatter	8	4	0.1	0.1	0	0	2959	7041		0.0	1.0	0.0	1.0		0.2959	0.7041	0.5		0.0
splatter||8||4||0.1||0.06667	splatter||8||4||0.1||0.06667	splatter	8	4	0.1	0.06666666666666667	0	0	2959	7041		0.0	1.0	0.0	1.0		0.2959	0.7041	0.5		0.0
splatter||8||4||0.1||0.01	splatter||8||4||0.1||0.01	splatter	8	4	0.1	0.01	0	0	2959	7041		0.0	1.0	0.0	1.0		0.2959	0.7041	0.5		0.0
splatter||8||4||0.01||0.99	splatter||8||4||0.01||0.99	splatter	8	4	0.01	0.99	2475	3175	484	3866	0.43805309734513276	0.8364312267657993	0.5490697344127254	0.45093026558727456	0.16356877323420074	0.5619469026548672	0.11126436781609196	0.6341	0.6927504805892624	0.3549329082175308	0.5749796724358229
splatter||8||4||0.01||0.5	splatter||8||4||0.01||0.5	splatter	8	4	0.01	0.5	1024	4	1935	7037	0.9961089494163424	0.34606285907401146	0.9994318988780003	0.000568101121999716	0.6539371409259885	0.0038910505836575876	0.2156709763709318	0.8061	0.6727473789760059	0.519266047988777	0.5136694256333082
splatter||8||4||0.01||0.25	splatter||8||4||0.01||0.25	splatter	8	4	0.01	0.25	330	0	2629	7041	1.0	0.11152416356877323	1.0	0.0	0.8884758364312267	0.0	0.2718717683557394	0.7371	0.5557620817843866	0.2849629660235451	0.20066889632107024
splatter||8||4||0.01||0.1	splatter||8||4||0.01||0.1	splatter	8	4	0.01	0.1	22	0	2937	7041	1.0	0.007434944237918215	1.0	0.0	0.9925650557620818	0.0	0.29434756464221284	0.7063	0.5037174721189591	0.07243263427652162	0.014760147601476014
splatter||8||4||0.01||0.06667	splatter||8||4||0.01||0.06667	splatter	8	4	0.01	0.06666666666666667	0	0	2959	7041		0.0	1.0	0.0	1.0		0.2959	0.7041	0.5		0.0
splatter||8||4||0.01||0.01	splatter||8||4||0.01||0.01	splatter	8	4	0.01	0.01	0	0	2959	7041		0.0	1.0	0.0	1.0		0.2959	0.7041	0.5		0.0
splatter||8||4||0.001||0.99	splatter||8||4||0.001||0.99	splatter	8	4	0.001	0.99	2010	33	949	7008	0.9838472834067548	0.6792835417370733	0.9953131657435024	0.004686834256497656	0.32071645826292666	0.016152716593245228	0.11926605504587157	0.9018	0.8372983537402878	0.763703902046967	0.8036785285885646
splatter||8||4||0.001||0.5	splatter||8||4||0.001||0.5	splatter	8	4	0.001	0.5	1409	3	1550	7038	0.9978753541076487	0.47617438323758027	0.9995739241585002	0.00042607584149978694	0.5238256167624198	0.002124645892351275	0.18048439683278994	0.8447	0.7378741536980402	0.6235963152588186	0.6447037291237703
splatter||8||4||0.001||0.25	splatter||8||4||0.001||0.25	splatter	8	4	0.001	0.25	816	0	2143	7041	1.0	0.2757688408246029	1.0	0.0	0.724231159175397	0.0	0.23334059233449478	0.7857	0.6378844204123014	0.45980515020951324	0.432317880794702
splatter||8||4||0.001||0.1	splatter||8||4||0.001||0.1	splatter	8	4	0.001	0.1	354	0	2605	7041	1.0	0.11963501182832038	1.0	0.0	0.8803649881716796	0.0	0.2700601285506946	0.7395	0.5598175059141602	0.2955103469504922	0.213703591910655
splatter||8||4||0.001||0.06667	splatter||8||4||0.001||0.06667	splatter	8	4	0.001	0.06666666666666667	217	0	2742	7041	1.0	0.07333558634673876	1.0	0.0	0.9266644136532612	0.0	0.2802821220484514	0.7258	0.5366677931733694	0.22974101197611058	0.13664987405541562
splatter||8||4||0.001||0.01	splatter||8||4||0.001||0.01	splatter	8	4	0.001	0.01	0	0	2959	7041		0.0	1.0	0.0	1.0		0.2959	0.7041	0.5		0.0
splatter||8||5||0.1||0.99	splatter||8||5||0.1||0.99	splatter	8	5	0.1	0.99	2426	3244	379	3951	0.42786596119929454	0.8648841354723708	0.5491313412091731	0.45086865879082694	0.13511586452762922	0.5721340388007055	0.08752886836027714	0.6377	0.7070077383407719	0.3753729128801872	0.5725073746312684
splatter||8||5||0.1||0.5	splatter||8||5||0.1||0.5	splatter	8	5	0.1	0.5	150	0	2655	7195	1.0	0.053475935828877004	1.0	0.0	0.946524064171123	0.0	0.26954314720812184	0.7345	0.5267379679144385	0.19764074424485942	0.10152284263959391
splatter||8||5||0.1||0.25	splatter||8||5||0.1||0.25	splatter	8	5	0.1	0.25	0	0	2805	7195		0.0	1.0	0.0	1.0		0.2805	0.7195	0.5		0.0
splatter||8||5||0.1||0.1	splatter||8||5||0.1||0.1	splatter	8	5	0.1	0.1	0	0	2805	7195		0.0	1.0	0.0	1.0		0.2805	0.7195	0.5		0.0
splatter||8||5||0.1||0.06667	splatter||8||5||0.1||0.06667	splatter	8	5	0.1	0.06666666666666667	0	0	2805	7195		0.0	1.0	0.0	1.0		0.2805	0.7195	0.5		0.0
splatter||8||5||0.1||0.01	splatter||8||5||0.1||0.01	splatter	8	5	0.1	0.01	0	0	2805	7195		0.0	1.0	0.0	1.0		0.2805	0.7195	0.5		0.0
splatter||8||5||0.01||0.99	splatter||8||5||0.01||0.99	splatter	8	5	0.01	0.99	2335	3238	470	3957	0.41898438901848195	0.8324420677361853	0.5499652536483669	0.4500347463516331	0.16755793226381463	0.581015610981518	0.10616670431443416	0.6292	0.6912036606922761	0.34586669815030235	0.5574122702315588
splatter||8||5||0.01||0.5	splatter||8||5||0.01||0.5	splatter	8	5	0.01	0.5	961	5	1844	7190	0.994824016563147	0.342602495543672	0.9993050729673384	0.0006949270326615705	0.6573975044563279	0.005175983436853002	0.20411777728580915	0.8151	0.6709537842555052	0.5199504280965637	0.5096791302041899
splatter||8||5||0.01||0.25	splatter||8||5||0.01||0.25	splatter	8	5	0.01	0.25	324	0	2481	7195	1.0	0.11550802139037433	1.0	0.0	0.8844919786096257	0.0	0.25640760644894584	0.7519	0.5577540106951872	0.29307146926989464	0.20709491850431447
splatter||8||5||0.01||0.1	splatter||8||5||0.01||0.1	splatter	8	5	0.01	0.1	19	0	2786	7195	1.0	0.006773618538324421	1.0	0.0	0.9932263814616756	0.0	0.27913034766055506	0.7214	0.5033868092691622	0.06987772206363016	0.013456090651558074
splatter||8||5||0.01||0.06667	splatter||8||5||0.01||0.06667	splatter	8	5	0.01	0.06666666666666667	0	0	2805	7195		0.0	1.0	0.0	1.0		0.2805	0.7195	0.5		0.0
splatter||8||5||0.01||0.01	splatter||8||5||0.01||0.01	splatter	8	5	0.01	0.01	0	0	2805	7195		0.0	1.0	0.0	1.0		0.2805	0.7195	0.5		0.0
splatter||8||5||0.001||0.99	splatter||8||5||0.001||0.99	splatter	8	5	0.001	0.99	1936	41	869	7154	0.9792615073343449	0.6901960784313725	0.9943015983321751	0.005698401667824878	0.30980392156862746	0.020738492665655032	0.10831359840458682	0.909	0.8422488383817739	0.7721151599628706	0.8097030531158511
splatter||8||5||0.001||0.5	splatter||8||5||0.001||0.5	splatter	8	5	0.001	0.5	1371	0	1434	7195	1.0	0.48877005347593583	1.0	0.0	0.5112299465240642	0.0	0.16618379881793952	0.8566	0.7443850267379679	0.638392034130171	0.6566091954022989
splatter||8||5||0.001||0.25	splatter||8||5||0.001||0.25	splatter	8	5	0.001	0.25	757	0	2048	7195	1.0	0.2698752228163993	1.0	0.0	0.7301247771836007	0.0	0.221573082332576	0.7952	0.6349376114081997	0.4583428169523102	0.42504211117349805
splatter||8||5||0.001||0.1	splatter||8||5||0.001||0.1	splatter	8	5	0.001	0.1	327	0	2478	7195	1.0	0.11657754010695187	1.0	0.0	0.8834224598930481	0.0	0.2561769874909542	0.7522	0.558288770053476	0.29447080852479596	0.20881226053639848
splatter||8||5||0.001||0.06667	splatter||8||5||0.001||0.06667	splatter	8	5	0.001	0.06666666666666667	206	0	2599	7195	1.0	0.07344028520499109	1.0	0.0	0.9265597147950089	0.0	0.26536655094956096	0.7401	0.5367201426024956	0.2322750309856626	0.13683161740285618
splatter||8||5||0.001||0.01	splatter||8||5||0.001||0.01	splatter	8	5	0.001	0.01	0	0	2805	7195		0.0	1.0	0.0	1.0		0.2805	0.7195	0.5		0.0
splatter||8||3||0.1||0.99	splatter||8||3||0.1||0.99	splatter	8	3	0.1	0.99	2613	3211	376	3800	0.4486607142857143	0.8742054198728672	0.5420054200542005	0.45799457994579945	0.12579458012713282	0.5513392857142857	0.09003831417624521	0.6413	0.7081054199635338	0.3863450923283782	0.5929876319074096
splatter||8||3||0.1||0.5	splatter||8||3||0.1||0.5	splatter	8	3	0.1	0.5	163	0	2826	7011	1.0	0.054533288725326194	1.0	0.0	0.9454667112746739	0.0	0.28728270814272644	0.7174	0.5272666443626631	0.19714669121338374	0.1034263959390863
splatter||8||3||0.1||0.25	splatter||8||3||0.1||0.25	splatter	8	3	0.1	0.25	0	0	2989	7011		0.0	1.0	0.0	1.0		0.2989	0.7011	0.5		0.0
splatter||8||3||0.1||0.1	splatter||8||3||0.1||0.1	splatter	8	3	0.1	0.1	0	0	2989	7011		0.0	1.0	0.0	1.0		0.2989	0.7011	0.5		0.0
splatter||8||3||0.1||0.06667	splatter||8||3||0.1||0.06667	splatter	8	3	0.1	0.06666666666666667	0	0	2989	7011		0.0	1.0	0.0	1.0		0.2989	0.7011	0.5		0.0
splatter||8||3||0.1||0.01	splatter||8||3||0.1||0.01	splatter	8	3	0.1	0.01	0	0	2989	7011		0.0	1.0	0.0	1.0		0.2989	0.7011	0.5		0.0
splatter||8||3||0.01||0.99	splatter||8||3||0.01||0.99	splatter	8	3	0.01	0.99	2493	3071	496	3940	0.448058950395399	0.8340582134493142	0.5619740407930395	0.43802595920696047	0.16594178655068584	0.551941049604601	0.11181244364292155	0.6433	0.6980161271211769	0.3649170618788609	0.582953349701859
splatter||8||3||0.01||0.5	splatter||8||3||0.01||0.5	splatter	8	3	0.01	0.5	1058	1	1931	7010	0.9990557129367328	0.35396453663432587	0.9998573669947226	0.0001426330052774212	0.6460354633656742	0.0009442870632672333	0.21597136785594453	0.8068	0.6769109518145242	0.5263766652109411	0.5227272727272727
splatter||8||3||0.01||0.25	splatter||8||3||0.01||0.25	splatter	8	3	0.01	0.25	334	0	2655	7011	1.0	0.11174305787888926	1.0	0.0	0.8882569421211107	0.0	0.2746741154562384	0.7345	0.5558715289394446	0.28469304926118255	0.2010231718326813
splatter||8||3||0.01||0.1	splatter||8||3||0.01||0.1	splatter	8	3	0.01	0.1	13	0	2976	7011	1.0	0.004349280695884911	1.0	0.0	0.9956507193041151	0.0	0.29798738359867827	0.7024	0.5021746403479425	0.05525622065235667	0.008660892738174551
splatter||8||3||0.01||0.06667	splatter||8||3||0.01||0.06667	splatter	8	3	0.01	0.06666666666666667	0	0	2989	7011		0.0	1.0	0.0	1.0		0.2989	0.7011	0.5		0.0
splatter||8||3||0.01||0.01	splatter||8||3||0.01||0.01	splatter	8	3	0.01	0.01	0	0	2989	7011		0.0	1.0	0.0	1.0		0.2989	0.7011	0.5		0.0
splatter||8||3||0.001||0.99	splatter||8||3||0.001||0.99	splatter	8	3	0.001	0.99	2074	23	915	6988	0.989031950405341	0.6938775510204082	0.9967194408786193	0.0032805591213806874	0.30612244897959184	0.010968049594659036	0.11577881817031507	0.9062	0.8452984959495138	0.7765732330488302	0.8155721588674794
splatter||8||3||0.001||0.5	splatter||8||3||0.001||0.5	splatter	8	3	0.001	0.5	1440	0	1549	7011	1.0	0.4817664770826363	1.0	0.0	0.5182335229173637	0.0	0.18095794392523365	0.8451	0.7408832385413182	0.6281616081373163	0.6502596522917137
splatter||8||3||0.001||0.25	splatter||8||3||0.001||0.25	splatter	8	3	0.001	0.25	812	0	2177	7011	1.0	0.2716627634660422	1.0	0.0	0.7283372365339579	0.0	0.2369394862864606	0.7823	0.6358313817330211	0.45529674702026796	0.427255985267035
splatter||8||3||0.001||0.1	splatter||8||3||0.001||0.1	splatter	8	3	0.001	0.1	341	0	2648	7011	1.0	0.11408497825359652	1.0	0.0	0.8859150217464035	0.0	0.2741484625737654	0.7352	0.5570424891267982	0.2877651070971107	0.2048048048048048
splatter||8||3||0.001||0.06667	splatter||8||3||0.001||0.06667	splatter	8	3	0.001	0.06666666666666667	219	0	2770	7011	1.0	0.07326865172298427	1.0	0.0	0.9267313482770158	0.0	0.2832021265719252	0.723	0.5366343258614922	0.2291698360255498	0.13653366583541146
splatter||8||3||0.001||0.01	splatter||8||3||0.001||0.01	splatter	8	3	0.001	0.01	0	0	2989	7011		0.0	1.0	0.0	1.0		0.2989	0.7011	0.5		0.0
splatter||8||2||0.1||0.99	splatter||8||2||0.1||0.99	splatter	8	2	0.1	0.99	2644	3203	371	3782	0.4521977082264409	0.8769485903814263	0.541445955619184	0.45855404438081604	0.1230514096185738	0.5478022917735591	0.08933301228027932	0.6426	0.7091972730003051	0.3896416426924152	0.5967050327239901
splatter||8||2||0.1||0.5	splatter||8||2||0.1||0.5	splatter	8	2	0.1	0.5	190	0	2825	6985	1.0	0.06301824212271974	1.0	0.0	0.9369817578772802	0.0	0.28797145769622834	0.7175	0.5315091210613598	0.211827257635051	0.11856474258970359
splatter||8||2||0.1||0.25	splatter||8||2||0.1||0.25	splatter	8	2	0.1	0.25	0	0	3015	6985		0.0	1.0	0.0	1.0		0.3015	0.6985	0.5		0.0
splatter||8||2||0.1||0.1	splatter||8||2||0.1||0.1	splatter	8	2	0.1	0.1	0	0	3015	6985		0.0	1.0	0.0	1.0		0.3015	0.6985	0.5		0.0
splatter||8||2||0.1||0.06667	splatter||8||2||0.1||0.06667	splatter	8	2	0.1	0.06666666666666667	0	0	3015	6985		0.0	1.0	0.0	1.0		0.3015	0.6985	0.5		0.0
splatter||8||2||0.1||0.01	splatter||8||2||0.1||0.01	splatter	8	2	0.1	0.01	0	0	3015	6985		0.0	1.0	0.0	1.0		0.3015	0.6985	0.5		0.0
splatter||8||2||0.01||0.99	splatter||8||2||0.01||0.99	splatter	8	2	0.01	0.99	2533	3118	482	3867	0.4482392496903203	0.8401326699834163	0.55361488904796	0.4463851109520401	0.15986733001658374	0.5517607503096797	0.11083007587951253	0.64	0.6968737795156881	0.3644914794378586	0.5845834294945765
splatter||8||2||0.01||0.5	splatter||8||2||0.01||0.5	splatter	8	2	0.01	0.5	1056	7	1959	6978	0.993414863593603	0.3502487562189055	0.9989978525411596	0.0010021474588403723	0.6497512437810945	0.00658513640639699	0.21920107418596846	0.8034	0.6746233043800325	0.5199918657112779	0.5179009318293281
splatter||8||2||0.01||0.25	splatter||8||2||0.01||0.25	splatter	8	2	0.01	0.25	370	0	2645	6985	1.0	0.12271973466003316	1.0	0.0	0.8772802653399668	0.0	0.27466251298027	0.7355	0.5613598673300166	0.29835084036422044	0.21861152141802068
splatter||8||2||0.01||0.1	splatter||8||2||0.01||0.1	splatter	8	2	0.01	0.1	22	0	2993	6985	1.0	0.007296849087893864	1.0	0.0	0.9927031509121061	0.0	0.29995991180597315	0.7007	0.503648424543947	0.07147088133658158	0.014487981560750741
splatter||8||2||0.01||0.06667	splatter||8||2||0.01||0.06667	splatter	8	2	0.01	0.06666666666666667	0	0	3015	6985		0.0	1.0	0.0	1.0		0.3015	0.6985	0.5		0.0
splatter||8||2||0.01||0.01	splatter||8||2||0.01||0.01	splatter	8	2	0.01	0.01	0	0	3015	6985		0.0	1.0	0.0	1.0		0.3015	0.6985	0.5		0.0
splatter||8||2||0.001||0.99	splatter||8||2||0.001||0.99	splatter	8	2	0.001	0.99	2084	23	931	6962	0.9890840056953014	0.6912106135986733	0.9967072297780959	0.00329277022190408	0.3087893864013267	0.010915994304698624	0.11795261624223996	0.9046	0.8439589216883846	0.7741232632664894	0.8137446310035142
splatter||8||2||0.001||0.5	splatter||8||2||0.001||0.5	splatter	8	2	0.001	0.5	1488	0	1527	6985	1.0	0.4935323383084577	1.0	0.0	0.5064676616915423	0.0	0.1793937969924812	0.8473	0.7467661691542289	0.6363927232462088	0.6608927381745503
splatter||8||2||0.001||0.25	splatter||8||2||0.001||0.25	splatter	8	2	0.001	0.25	881	0	2134	6985	1.0	0.2922056384742952	1.0	0.0	0.7077943615257049	0.0	0.23401688781664656	0.7866	0.6461028192371476	0.4731010297558699	0.45225872689938396
splatter||8||2||0.001||0.1	splatter||8||2||0.001||0.1	splatter	8	2	0.001	0.1	386	0	2629	6985	1.0	0.12802653399668326	1.0	0.0	0.8719734660033167	0.0	0.2734553775743707	0.7371	0.5640132669983416	0.30498686824694965	0.2269920611584828
splatter||8||2||0.001||0.06667	splatter||8||2||0.001||0.06667	splatter	8	2	0.001	0.06666666666666667	239	0	2776	6985	1.0	0.07927031509121062	1.0	0.0	0.9207296849087894	0.0	0.2843970904620428	0.7224	0.5396351575456053	0.2381723496110767	0.14689612784265518
splatter||8||2||0.001||0.01	splatter||8||2||0.001||0.01	splatter	8	2	0.001	0.01	0	0	3015	6985		0.0	1.0	0.0	1.0		0.3015	0.6985	0.5		0.0
splatter||8||1||0.1||0.99	splatter||8||1||0.1||0.99	splatter	8	1	0.1	0.99	2658	3190	359	3793	0.4545143638850889	0.8810076234670202	0.5431762852642131	0.4568237147357869	0.11899237653297978	0.5454856361149111	0.08646435452793834	0.6451	0.7120919543656167	0.39512136309959645	0.5996615905245347
splatter||8||1||0.1||0.5	splatter||8||1||0.1||0.5	splatter	8	1	0.1	0.5	180	0	2837	6983	1.0	0.05966191581040769	1.0	0.0	0.9403380841895923	0.0	0.2889002036659878	0.7163	0.5298309579052038	0.20597469791621956	0.11260556771973726
splatter||8||1||0.1||0.25	splatter||8||1||0.1||0.25	splatter	8	1	0.1	0.25	0	0	3017	6983		0.0	1.0	0.0	1.0		0.3017	0.6983	0.5		0.0
splatter||8||1||0.1||0.1	splatter||8||1||0.1||0.1	splatter	8	1	0.1	0.1	0	0	3017	6983		0.0	1.0	0.0	1.0		0.3017	0.6983	0.5		0.0
splatter||8||1||0.1||0.06667	splatter||8||1||0.1||0.06667	splatter	8	1	0.1	0.06666666666666667	0	0	3017	6983		0.0	1.0	0.0	1.0		0.3017	0.6983	0.5		0.0
splatter||8||1||0.1||0.01	splatter||8||1||0.1||0.01	splatter	8	1	0.1	0.01	0	0	3017	6983		0.0	1.0	0.0	1.0		0.3017	0.6983	0.5		0.0
splatter||8||1||0.01||0.99	splatter||8||1||0.01||0.99	splatter	8	1	0.01	0.99	2485	3018	532	3965	0.4515718698891514	0.8236658932714617	0.5678075325791208	0.4321924674208793	0.17633410672853828	0.5484281301108487	0.11830108961529909	0.645	0.6957367129252912	0.3612016806296749	0.5833333333333334
splatter||8||1||0.01||0.5	splatter||8||1||0.01||0.5	splatter	8	1	0.01	0.5	1103	10	1914	6973	0.9910152740341419	0.3655949618826649	0.9985679507375054	0.0014320492624946299	0.6344050381173351	0.008984725965858042	0.21537076628783616	0.8076	0.6820814563100851	0.5314705665403616	0.5341404358353511
splatter||8||1||0.01||0.25	splatter||8||1||0.01||0.25	splatter	8	1	0.01	0.25	370	0	2647	6983	1.0	0.12263838249917136	1.0	0.0	0.8773616175008286	0.0	0.27487019730010387	0.7353	0.5613191912495856	0.29820923209226524	0.21848243283141422
splatter||8||1||0.01||0.1	splatter||8||1||0.01||0.1	splatter	8	1	0.01	0.1	18	0	2999	6983	1.0	0.005966191581040769	1.0	0.0	0.9940338084189593	0.0	0.3004407934281707	0.7001	0.5029830957905204	0.0646042123138144	0.01186161449752883
splatter||8||1||0.01||0.06667	splatter||8||1||0.01||0.06667	splatter	8	1	0.01	0.06666666666666667	0	0	3017	6983		0.0	1.0	0.0	1.0		0.3017	0.6983	0.5		0.0
splatter||8||1||0.01||0.01	splatter||8||1||0.01||0.01	splatter	8	1	0.01	0.01	0	0	3017	6983		0.0	1.0	0.0	1.0		0.3017	0.6983	0.5		0.0
splatter||8||1||0.001||0.99	splatter||8||1||0.001||0.99	splatter	8	1	0.001	0.99	2078	29	939	6954	0.9862363550071191	0.6887636725223732	0.9958470571387655	0.004152942861234426	0.3112363274776268	0.013763644992880873	0.11896617255796275	0.9032	0.8423053648305694	0.7705468658166522	0.8110850897736144
splatter||8||1||0.001||0.5	splatter||8||1||0.001||0.5	splatter	8	1	0.001	0.5	1476	1	1541	6982	0.999322951929587	0.48922770964534307	0.9998567950737506	0.00014320492624946297	0.510772290354657	0.0006770480704129993	0.18080488091047753	0.8458	0.7445422523595469	0.632712024042541	0.6568758344459279
splatter||8||1||0.001||0.25	splatter||8||1||0.001||0.25	splatter	8	1	0.001	0.25	860	0	2157	6983	1.0	0.28505137553861454	1.0	0.0	0.7149486244613855	0.0	0.23599562363238513	0.7843	0.6425256877693073	0.46666958161113303	0.4436419912303327
splatter||8||1||0.001||0.1	splatter||8||1||0.001||0.1	splatter	8	1	0.001	0.1	382	0	2635	6983	1.0	0.12661584355319855	1.0	0.0	0.8733841564468015	0.0	0.2739654813890622	0.7365	0.5633079217765993	0.30319543700831697	0.22477199176228302
splatter||8||1||0.001||0.06667	splatter||8||1||0.001||0.06667	splatter	8	1	0.001	0.06666666666666667	222	0	2795	6983	1.0	0.07358302949950282	1.0	0.0	0.9264169705004972	0.0	0.28584577623235835	0.7205	0.5367915147497514	0.22923706357107465	0.13707934547699907
splatter||8||1||0.001||0.01	splatter||8||1||0.001||0.01	splatter	8	1	0.001	0.01	0	0	3017	6983		0.0	1.0	0.0	1.0		0.3017	0.6983	0.5		0.0
