# Supplementary material for: Anti-correlated feature selection prevents false discovery of subpopulations in scRNAseq
Source: Nat Commun. 2024 Jan 24;15:699. doi: 10.1038/s41467-023-43406-9 (PMC10808220; doi:10.1038/s41467-023-43406-9)
Supplement: Supplementary file 6 — Source Data [file 41467_2023_43406_MOESM6_ESM.zip › source_data/FigS4.tsv]

	sim	cluster_method	fs_method	percent_signal	fs_clust_method	num_clust	guessed_num_clust	abs_delta_clust_num	purity	rev_purity	ari	nMI
sergio_none_sc3s_10_1	sergio	sc3s	none	1.0	none||sc3s	10	8.0	2.0	0.7952	0.9952	0.7211567615922785	0.9096166917906453
sergio_anticor_sc3s_10_1	sergio	sc3s	anticor	1.0	anticor||sc3s	10	8.0	2.0	0.798	0.998	0.730445870860593	0.9174079903398897
sergio_none_sc3s_10_1	sergio	sc3s	none	0.5	none||sc3s	10	8.0	2.0	0.7964	0.9964	0.7254218599471021	0.9118159211428019
sergio_anticor_sc3s_10_1	sergio	sc3s	anticor	0.5	anticor||sc3s	10	8.0	2.0	0.7928	0.9928	0.7137882866224692	0.9045348545865962
sergio_anticor.25_sc3s_10_1	sergio	sc3s	anticor.25	0.5	anticor.25||sc3s	10	8.0	2.0	0.7852	0.9852	0.6906860853267219	0.8893529006565296
sergio_none_sc3s_10_1	sergio	sc3s	none	0.2	none||sc3s	10	7.0	3.0	0.6052	0.9044	0.3376326332869537	0.681662004939975
sergio_anticor_sc3s_10_1	sergio	sc3s	anticor	0.2	anticor||sc3s	10	8.0	2.0	0.7552	0.9552	0.6028700576903833	0.8333990144840657
sergio_anticor.25_sc3s_10_1	sergio	sc3s	anticor.25	0.2	anticor.25||sc3s	10	8.0	2.0	0.748	0.948	0.597764241229038	0.8468245422000305
sergio_none_locally_weighted_louvain_10_1	sergio	locally_weighted_louvain	none	1.0	none||locally_weighted_louvain	10	10.0	0.0	1.0	1.0	1.0	1.0
sergio_anticor_locally_weighted_louvain_10_1	sergio	locally_weighted_louvain	anticor	1.0	anticor||locally_weighted_louvain	10	10.0	0.0	1.0	1.0	1.0	1.0
sergio_none_locally_weighted_louvain_10_1	sergio	locally_weighted_louvain	none	0.5	none||locally_weighted_louvain	10	10.0	0.0	0.998	0.998	0.9955645208411604	0.9949091223370012
sergio_anticor_locally_weighted_louvain_10_1	sergio	locally_weighted_louvain	anticor	0.5	anticor||locally_weighted_louvain	10	10.0	0.0	1.0	1.0	1.0	1.0
sergio_anticor.25_locally_weighted_louvain_10_1	sergio	locally_weighted_louvain	anticor.25	0.5	anticor.25||locally_weighted_louvain	10	10.0	0.0	1.0	1.0	1.0	1.0
sergio_none_locally_weighted_louvain_10_1	sergio	locally_weighted_louvain	none	0.2	none||locally_weighted_louvain	10	10.0	0.0	0.9816	0.9816	0.9593677721964468	0.9524441007402077
sergio_anticor_locally_weighted_louvain_10_1	sergio	locally_weighted_louvain	anticor	0.2	anticor||locally_weighted_louvain	10	10.0	0.0	1.0	1.0	1.0	1.0
sergio_anticor.25_locally_weighted_louvain_10_1	sergio	locally_weighted_louvain	anticor.25	0.2	anticor.25||locally_weighted_louvain	10	10.0	0.0	1.0	1.0	1.0	1.0
sergio_none_scanpy_louvain_10_1	sergio	scanpy_louvain	none	1.0	none||scanpy_louvain	10	10.0	0.0	0.9992	0.9992	0.9982211516712007	0.9977345599834543
sergio_anticor_scanpy_louvain_10_1	sergio	scanpy_louvain	anticor	1.0	anticor||scanpy_louvain	10	19.0	9.0	1.0	0.6996	0.7635437304367871	0.8962713997226196
sergio_none_scanpy_louvain_10_1	sergio	scanpy_louvain	none	0.5	none||scanpy_louvain	10	10.0	0.0	0.9952	0.9952	0.9893324759915988	0.9866484957870898
sergio_anticor_scanpy_louvain_10_1	sergio	scanpy_louvain	anticor	0.5	anticor||scanpy_louvain	10	13.0	3.0	1.0	0.886	0.9184338539594075	0.9593797880771059
sergio_anticor.25_scanpy_louvain_10_1	sergio	scanpy_louvain	anticor.25	0.5	anticor.25||scanpy_louvain	10	13.0	3.0	1.0	0.8852	0.9180854846404828	0.9592651174150212
sergio_none_scanpy_louvain_10_1	sergio	scanpy_louvain	none	0.2	none||scanpy_louvain	10	10.0	0.0	0.92	0.92	0.8300720363444424	0.8118387820005045
sergio_anticor_scanpy_louvain_10_1	sergio	scanpy_louvain	anticor	0.2	anticor||scanpy_louvain	10	11.0	1.0	0.9988	0.9524	0.9696153466632761	0.9820757171617164
sergio_anticor.25_scanpy_louvain_10_1	sergio	scanpy_louvain	anticor.25	0.2	anticor.25||scanpy_louvain	10	11.0	1.0	0.998	0.986	0.9836552886710538	0.9864830172095364
sergio_none_scanpy_leiden_10_1	sergio	scanpy_leiden	none	1.0	none||scanpy_leiden	10	10.0	0.0	0.998	0.998	0.9955502473764498	0.994335874763499
sergio_anticor_scanpy_leiden_10_1	sergio	scanpy_leiden	anticor	1.0	anticor||scanpy_leiden	10	29.0	19.0	1.0	0.512	0.5571699203284384	0.8277808570927145
sergio_none_scanpy_leiden_10_1	sergio	scanpy_leiden	none	0.5	none||scanpy_leiden	10	10.0	0.0	0.9896	0.9896	0.9769756106391586	0.9708087935175216
sergio_anticor_scanpy_leiden_10_1	sergio	scanpy_leiden	anticor	0.5	anticor||scanpy_leiden	10	22.0	12.0	1.0	0.6736	0.7192641209066265	0.8794174286879218
sergio_anticor.25_scanpy_leiden_10_1	sergio	scanpy_leiden	anticor.25	0.5	anticor.25||scanpy_leiden	10	22.0	12.0	1.0	0.652	0.702753080670151	0.8758462505064094
sergio_none_scanpy_leiden_10_1	sergio	scanpy_leiden	none	0.2	none||scanpy_leiden	10	11.0	1.0	0.8852	0.884	0.7610539844489652	0.7482809013117079
sergio_anticor_scanpy_leiden_10_1	sergio	scanpy_leiden	anticor	0.2	anticor||scanpy_leiden	10	14.0	4.0	0.9996	0.8528	0.8968160155962935	0.9487569483486253
sergio_anticor.25_scanpy_leiden_10_1	sergio	scanpy_leiden	anticor.25	0.2	anticor.25||scanpy_leiden	10	14.0	4.0	0.9992	0.8936	0.9160207164659956	0.9545752906887949
sergio_none_seurat_louvain_10_1	sergio	seurat_louvain	none	1.0	none||seurat_louvain	10	10.0	0.0	1.0	1.0	1.0	1.0
sergio_anticor_seurat_louvain_10_1	sergio	seurat_louvain	anticor	1.0	anticor||seurat_louvain	10	10.0	0.0	1.0	1.0	1.0	1.0
sergio_none_seurat_louvain_10_1	sergio	seurat_louvain	none	0.5	none||seurat_louvain	10	10.0	0.0	0.9996	0.9996	0.9991096837351345	0.9988671062734109
sergio_anticor_seurat_louvain_10_1	sergio	seurat_louvain	anticor	0.5	anticor||seurat_louvain	10	10.0	0.0	1.0	1.0	1.0	1.0
sergio_anticor.25_seurat_louvain_10_1	sergio	seurat_louvain	anticor.25	0.5	anticor.25||seurat_louvain	10	10.0	0.0	1.0	1.0	1.0	1.0
sergio_none_seurat_louvain_10_1	sergio	seurat_louvain	none	0.2	none||seurat_louvain	10	10.0	0.0	0.986	0.986	0.9690181201102538	0.9641045870170097
sergio_anticor_seurat_louvain_10_1	sergio	seurat_louvain	anticor	0.2	anticor||seurat_louvain	10	10.0	0.0	1.0	1.0	1.0	1.0
sergio_anticor.25_seurat_louvain_10_1	sergio	seurat_louvain	anticor.25	0.2	anticor.25||seurat_louvain	10	10.0	0.0	1.0	1.0	1.0	1.0
sergio_none_sccan_10_1	sergio	sccan	none	1.0	none||sccan	10	10.0	0.0	1.0	1.0	1.0	1.0
sergio_anticor_sccan_10_1	sergio	sccan	anticor	1.0	anticor||sccan	10	10.0	0.0	1.0	1.0	1.0	1.0
sergio_none_sccan_10_1	sergio	sccan	none	0.5	none||sccan	10	10.0	0.0	1.0	1.0	1.0	1.0
sergio_anticor_sccan_10_1	sergio	sccan	anticor	0.5	anticor||sccan	10	10.0	0.0	1.0	1.0	1.0	1.0
sergio_anticor.25_sccan_10_1	sergio	sccan	anticor.25	0.5	anticor.25||sccan	10	10.0	0.0	1.0	1.0	1.0	1.0
sergio_none_sccan_10_1	sergio	sccan	none	0.2	none||sccan	10	8.0	2.0	0.7956	0.9932	0.7231882036008994	0.9033571078034608
sergio_anticor_sccan_10_1	sergio	sccan	anticor	0.2	anticor||sccan	10	10.0	0.0	1.0	1.0	1.0	1.0
sergio_anticor.25_sccan_10_1	sergio	sccan	anticor.25	0.2	anticor.25||sccan	10	10.0	0.0	1.0	1.0	1.0	1.0
sergio_none_scdha_10_1	sergio	scdha	none	1.0	none||scdha	10	10.0	0.0	1.0	1.0	1.0	1.0
sergio_anticor_scdha_10_1	sergio	scdha	anticor	1.0	anticor||scdha	10	9.0	1.0	0.9	1.0	0.8976281184711811	0.9689626841273452
sergio_none_scdha_10_1	sergio	scdha	none	0.5	none||scdha	10	9.0	1.0	0.7372	0.9116	0.6147697805812766	0.8058516643720953
sergio_anticor_scdha_10_1	sergio	scdha	anticor	0.5	anticor||scdha	10	9.0	1.0	0.9	1.0	0.8976281184711811	0.9689626841273452
sergio_anticor.25_scdha_10_1	sergio	scdha	anticor.25	0.5	anticor.25||scdha	10	10.0	0.0	1.0	1.0	1.0	1.0
sergio_none_scdha_10_1	sergio	scdha	none	0.2	none||scdha	10	6.0	4.0	0.4544	0.9464	0.20739302250584654	0.5606332670541869
sergio_anticor_scdha_10_1	sergio	scdha	anticor	0.2	anticor||scdha	10	10.0	0.0	1.0	1.0	1.0	1.0
sergio_anticor.25_scdha_10_1	sergio	scdha	anticor.25	0.2	anticor.25||scdha	10	10.0	0.0	1.0	1.0	1.0	1.0
sergio_none_scincera_10_1	sergio	scincera	none	1.0	none||scincera	10	10.0	0.0	0.996	0.996	0.9911236764520581	0.988916397140727
sergio_anticor_scincera_10_1	sergio	scincera	anticor	1.0	anticor||scincera	10	15.0	5.0	1.0	0.9968	0.9964500782632781	0.9958948198708333
sergio_none_scincera_10_1	sergio	scincera	none	0.5	none||scincera	10	10.0	0.0	0.976	0.976	0.9472833680958269	0.9371459431606267
sergio_anticor_scincera_10_1	sergio	scincera	anticor	0.5	anticor||scincera	10	15.0	5.0	1.0	0.9952	0.9947071257931535	0.9943281454535252
sergio_anticor.25_scincera_10_1	sergio	scincera	anticor.25	0.5	anticor.25||scincera	10	15.0	5.0	1.0	0.9964	0.9960174878786044	0.9955288311254302
sergio_none_scincera_10_1	sergio	scincera	none	0.2	none||scincera	10	10.0	0.0	0.74	0.74	0.5062116234790955	0.521564131386763
sergio_anticor_scincera_10_1	sergio	scincera	anticor	0.2	anticor||scincera	10	15.0	5.0	1.0	0.9956	0.9951550061419148	0.9947908767906918
sergio_anticor.25_scincera_10_1	sergio	scincera	anticor.25	0.2	anticor.25||scincera	10	15.0	5.0	1.0	0.998	0.9977764991799551	0.9971769761162035
sergio_none_sc3s_10_2	sergio	sc3s	none	1.0	none||sc3s	10	8.0	2.0	0.7788	0.9788	0.6716751658334983	0.8758588292139812
sergio_anticor_sc3s_10_2	sergio	sc3s	anticor	1.0	anticor||sc3s	10	8.0	2.0	0.79	0.99	0.70509517800877	0.8973354110157381
sergio_none_sc3s_10_2	sergio	sc3s	none	0.5	none||sc3s	10	8.0	2.0	0.7768	0.9768	0.6658234862131628	0.8699703026197051
sergio_anticor_sc3s_10_2	sergio	sc3s	anticor	0.5	anticor||sc3s	10	8.0	2.0	0.7896	0.9892	0.7830487010044304	0.9094949525675194
sergio_anticor.25_sc3s_10_2	sergio	sc3s	anticor.25	0.5	anticor.25||sc3s	10	7.0	3.0	0.6976	0.95	0.6714841914047328	0.8575361042056777
sergio_none_sc3s_10_2	sergio	sc3s	none	0.2	none||sc3s	10	8.0	2.0	0.6692	0.824	0.4192975957888842	0.6910066346159103
sergio_anticor_sc3s_10_2	sergio	sc3s	anticor	0.2	anticor||sc3s	10	8.0	2.0	0.6328	0.8328	0.34417102122784554	0.7025736732508666
sergio_anticor.25_sc3s_10_2	sergio	sc3s	anticor.25	0.2	anticor.25||sc3s	10	8.0	2.0	0.7288	0.9288	0.5427021449542685	0.8093984094163093
sergio_none_locally_weighted_louvain_10_2	sergio	locally_weighted_louvain	none	1.0	none||locally_weighted_louvain	10	10.0	0.0	0.9996	0.9996	0.9991096837351345	0.9988671062734109
sergio_anticor_locally_weighted_louvain_10_2	sergio	locally_weighted_louvain	anticor	1.0	anticor||locally_weighted_louvain	10	10.0	0.0	1.0	1.0	1.0	1.0
sergio_none_locally_weighted_louvain_10_2	sergio	locally_weighted_louvain	none	0.5	none||locally_weighted_louvain	10	10.0	0.0	0.9976	0.9976	0.9946670691286837	0.9934444945304972
sergio_anticor_locally_weighted_louvain_10_2	sergio	locally_weighted_louvain	anticor	0.5	anticor||locally_weighted_louvain	10	10.0	0.0	1.0	1.0	1.0	1.0
sergio_anticor.25_locally_weighted_louvain_10_2	sergio	locally_weighted_louvain	anticor.25	0.5	anticor.25||locally_weighted_louvain	10	10.0	0.0	1.0	1.0	1.0	1.0
sergio_none_locally_weighted_louvain_10_2	sergio	locally_weighted_louvain	none	0.2	none||locally_weighted_louvain	10	10.0	0.0	0.962	0.962	0.9154241591772293	0.9140933522870442
sergio_anticor_locally_weighted_louvain_10_2	sergio	locally_weighted_louvain	anticor	0.2	anticor||locally_weighted_louvain	10	10.0	0.0	0.9988	0.9988	0.9973237177199072	0.9966002761490601
sergio_anticor.25_locally_weighted_louvain_10_2	sergio	locally_weighted_louvain	anticor.25	0.2	anticor.25||locally_weighted_louvain	10	10.0	0.0	0.9944	0.9944	0.9874663708948537	0.9864630950898842
sergio_none_scanpy_louvain_10_2	sergio	scanpy_louvain	none	1.0	none||scanpy_louvain	10	10.0	0.0	0.9988	0.9988	0.99732727845959	0.9966009692296783
sergio_anticor_scanpy_louvain_10_2	sergio	scanpy_louvain	anticor	1.0	anticor||scanpy_louvain	10	19.0	9.0	1.0	0.6808	0.7356463129937788	0.8916713298647122
sergio_none_scanpy_louvain_10_2	sergio	scanpy_louvain	none	0.5	none||scanpy_louvain	10	10.0	0.0	0.9924	0.9924	0.9831171678462267	0.9792916598509508
sergio_anticor_scanpy_louvain_10_2	sergio	scanpy_louvain	anticor	0.5	anticor||scanpy_louvain	10	15.0	5.0	0.9996	0.8352	0.8770930705164044	0.9378624009167573
sergio_anticor.25_scanpy_louvain_10_2	sergio	scanpy_louvain	anticor.25	0.5	anticor.25||scanpy_louvain	10	15.0	5.0	1.0	0.8372	0.8788907742323825	0.9392038145113579
sergio_none_scanpy_louvain_10_2	sergio	scanpy_louvain	none	0.2	none||scanpy_louvain	10	10.0	0.0	0.888	0.888	0.7547841719352989	0.7875797010453284
sergio_anticor_scanpy_louvain_10_2	sergio	scanpy_louvain	anticor	0.2	anticor||scanpy_louvain	10	21.0	11.0	0.9892	0.9072	0.9310029331701122	0.934196268934538
sergio_anticor.25_scanpy_louvain_10_2	sergio	scanpy_louvain	anticor.25	0.2	anticor.25||scanpy_louvain	10	14.0	4.0	0.9968	0.8848	0.919618242873246	0.9487153799147663
sergio_none_scanpy_leiden_10_2	sergio	scanpy_leiden	none	1.0	none||scanpy_leiden	10	10.0	0.0	0.9984	0.9984	0.9964423084250829	0.9954691183927151
sergio_anticor_scanpy_leiden_10_2	sergio	scanpy_leiden	anticor	1.0	anticor||scanpy_leiden	10	25.0	15.0	1.0	0.4972	0.5793054276462375	0.8412273766259584
sergio_none_scanpy_leiden_10_2	sergio	scanpy_leiden	none	0.5	none||scanpy_leiden	10	10.0	0.0	0.9892	0.9892	0.9760352939555599	0.9703858773010822
sergio_anticor_scanpy_leiden_10_2	sergio	scanpy_leiden	anticor	0.5	anticor||scanpy_leiden	10	24.0	14.0	1.0	0.602	0.661524646576015	0.8600821458718865
sergio_anticor.25_scanpy_leiden_10_2	sergio	scanpy_leiden	anticor.25	0.5	anticor.25||scanpy_leiden	10	26.0	16.0	1.0	0.5812	0.6335807505013348	0.850013303194243
sergio_none_scanpy_leiden_10_2	sergio	scanpy_leiden	none	0.2	none||scanpy_leiden	10	10.0	0.0	0.8688	0.8688	0.7182280602300896	0.7485950441333648
sergio_anticor_scanpy_leiden_10_2	sergio	scanpy_leiden	anticor	0.2	anticor||scanpy_leiden	10	24.0	14.0	0.9984	0.8416	0.89171312082464	0.9216333965647191
sergio_anticor.25_scanpy_leiden_10_2	sergio	scanpy_leiden	anticor.25	0.2	anticor.25||scanpy_leiden	10	17.0	7.0	0.998	0.8184	0.8801967358237804	0.9292760607289418
sergio_none_seurat_louvain_10_2	sergio	seurat_louvain	none	1.0	none||seurat_louvain	10	10.0	0.0	1.0	1.0	1.0	1.0
sergio_anticor_seurat_louvain_10_2	sergio	seurat_louvain	anticor	1.0	anticor||seurat_louvain	10	10.0	0.0	1.0	1.0	1.0	1.0
sergio_none_seurat_louvain_10_2	sergio	seurat_louvain	none	0.5	none||seurat_louvain	10	10.0	0.0	0.9996	0.9996	0.9991096837351345	0.9988671062734109
sergio_anticor_seurat_louvain_10_2	sergio	seurat_louvain	anticor	0.5	anticor||seurat_louvain	10	10.0	0.0	1.0	1.0	1.0	1.0
sergio_anticor.25_seurat_louvain_10_2	sergio	seurat_louvain	anticor.25	0.5	anticor.25||seurat_louvain	10	10.0	0.0	1.0	1.0	1.0	1.0
sergio_none_seurat_louvain_10_2	sergio	seurat_louvain	none	0.2	none||seurat_louvain	10	9.0	1.0	0.8492	0.9484	0.7499460640271332	0.8703012774770188
sergio_anticor_seurat_louvain_10_2	sergio	seurat_louvain	anticor	0.2	anticor||seurat_louvain	10	16.0	6.0	0.998	0.9376	0.9522487707057854	0.9591771826763545
sergio_anticor.25_seurat_louvain_10_2	sergio	seurat_louvain	anticor.25	0.2	anticor.25||seurat_louvain	10	10.0	0.0	0.9988	0.9988	0.9973237177199072	0.9966002761490603
sergio_none_sccan_10_2	sergio	sccan	none	1.0	none||sccan	10	10.0	0.0	1.0	1.0	1.0	1.0
sergio_anticor_sccan_10_2	sergio	sccan	anticor	1.0	anticor||sccan	10	10.0	0.0	1.0	1.0	1.0	1.0
sergio_none_sccan_10_2	sergio	sccan	none	0.5	none||sccan	10	10.0	0.0	0.9988	0.9988	0.9973308392196208	0.9966016650761593
sergio_anticor_sccan_10_2	sergio	sccan	anticor	0.5	anticor||sccan	10
sergio_anticor.25_sccan_10_2	sergio	sccan	anticor.25	0.5	anticor.25||sccan	10	10.0	0.0	1.0	1.0	1.0	1.0
sergio_none_sccan_10_2	sergio	sccan	none	0.2	none||sccan	10	3.0	7.0	0.2988	0.9944	0.10641288678763222	0.41436368648552924
sergio_anticor_sccan_10_2	sergio	sccan	anticor	0.2	anticor||sccan	10
sergio_anticor.25_sccan_10_2	sergio	sccan	anticor.25	0.2	anticor.25||sccan	10	12.0	2.0	1.0	0.9384	0.9622369734669838	0.9769995509005386
sergio_none_scdha_10_2	sergio	scdha	none	1.0	none||scdha	10	10.0	0.0	0.994	0.994	0.9868162481894085	0.9881539399499848
sergio_anticor_scdha_10_2	sergio	scdha	anticor	1.0	anticor||scdha	10	9.0	1.0	0.9	1.0	0.8976281184711811	0.9689626841273452
sergio_none_scdha_10_2	sergio	scdha	none	0.5	none||scdha	10	8.0	2.0	0.704	0.904	0.4776633865627298	0.7674516587061573
sergio_anticor_scdha_10_2	sergio	scdha	anticor	0.5	anticor||scdha	10
sergio_anticor.25_scdha_10_2	sergio	scdha	anticor.25	0.5	anticor.25||scdha	10	9.0	1.0	0.9	1.0	0.8976281184711811	0.9689626841273452
sergio_none_scdha_10_2	sergio	scdha	none	0.2	none||scdha	10	3.0	7.0	0.2888	0.972	0.09428586295223565	0.3564893320734719
sergio_anticor_scdha_10_2	sergio	scdha	anticor	0.2	anticor||scdha	10
sergio_anticor.25_scdha_10_2	sergio	scdha	anticor.25	0.2	anticor.25||scdha	10	10.0	0.0	1.0	1.0	1.0	1.0
sergio_none_scincera_10_2	sergio	scincera	none	1.0	none||scincera	10	10.0	0.0	0.9984	0.9984	0.9964405496526344	0.9954687672528933
sergio_anticor_scincera_10_2	sergio	scincera	anticor	1.0	anticor||scincera	10	15.0	5.0	1.0	0.9976	0.9973376575313881	0.9967348670598698
sergio_none_scincera_10_2	sergio	scincera	none	0.5	none||scincera	10	10.0	0.0	0.9876	0.9876	0.9725866142945117	0.9661170535895226
sergio_anticor_scincera_10_2	sergio	scincera	anticor	0.5	anticor||scincera	10	15.0	5.0	1.0	0.9924	0.9919082888265268	0.9928630586966939
sergio_anticor.25_scincera_10_2	sergio	scincera	anticor.25	0.5	anticor.25||scincera	10	15.0	5.0	1.0	0.9972	0.9968931286620877	0.996336877815649
sergio_none_scincera_10_2	sergio	scincera	none	0.2	none||scincera	10	10.0	0.0	0.7744	0.7744	0.5686917752968087	0.5779118685600911
sergio_anticor_scincera_10_2	sergio	scincera	anticor	0.2	anticor||scincera	10	15.0	5.0	1.0	0.9812	0.9807248893368367	0.9853812547294896
sergio_anticor.25_scincera_10_2	sergio	scincera	anticor.25	0.2	anticor.25||scincera	10	15.0	5.0	1.0	0.988	0.987675614895476	0.9901478941168957
sergio_none_sc3s_10_3	sergio	sc3s	none	1.0	none||sc3s	10	9.0	1.0	0.8916	0.9916	0.8734426860022582	0.9513339687092572
sergio_anticor_sc3s_10_3	sergio	sc3s	anticor	1.0	anticor||sc3s	10	8.0	2.0	0.7848	0.9848	0.6893183788672406	0.8861733880135415
sergio_none_sc3s_10_3	sergio	sc3s	none	0.5	none||sc3s	10	8.0	2.0	0.7672	0.9632	0.7193173334308604	0.8585411111341926
sergio_anticor_sc3s_10_3	sergio	sc3s	anticor	0.5	anticor||sc3s	10	8.0	2.0	0.8	1.0	0.7361419068736142	0.9229149763084816
sergio_anticor.25_sc3s_10_3	sergio	sc3s	anticor.25	0.5	anticor.25||sc3s	10	8.0	2.0	0.7208	0.9208	0.5256239253437002	0.8057537271747803
sergio_none_sc3s_10_3	sergio	sc3s	none	0.2	none||sc3s	10	8.0	2.0	0.6412	0.8412	0.3380494496683547	0.6828469356036262
sergio_anticor_sc3s_10_3	sergio	sc3s	anticor	0.2	anticor||sc3s	10	6.0	4.0	0.5172	0.9172	0.25615996062696866	0.6437145843706611
sergio_anticor.25_sc3s_10_3	sergio	sc3s	anticor.25	0.2	anticor.25||sc3s	10	7.0	3.0	0.614	0.87	0.4105669314372658	0.7095664200752955
sergio_none_locally_weighted_louvain_10_3	sergio	locally_weighted_louvain	none	1.0	none||locally_weighted_louvain	10	10.0	0.0	1.0	1.0	1.0	1.0
sergio_anticor_locally_weighted_louvain_10_3	sergio	locally_weighted_louvain	anticor	1.0	anticor||locally_weighted_louvain	10	10.0	0.0	1.0	1.0	1.0	1.0
sergio_none_locally_weighted_louvain_10_3	sergio	locally_weighted_louvain	none	0.5	none||locally_weighted_louvain	10	10.0	0.0	0.9984	0.9984	0.9964423287556633	0.9957092444995223
sergio_anticor_locally_weighted_louvain_10_3	sergio	locally_weighted_louvain	anticor	0.5	anticor||locally_weighted_louvain	10	10.0	0.0	1.0	1.0	1.0	1.0
sergio_anticor.25_locally_weighted_louvain_10_3	sergio	locally_weighted_louvain	anticor.25	0.5	anticor.25||locally_weighted_louvain	10	10.0	0.0	1.0	1.0	1.0	1.0
sergio_none_locally_weighted_louvain_10_3	sergio	locally_weighted_louvain	none	0.2	none||locally_weighted_louvain	10	10.0	0.0	0.9752	0.9752	0.9454003521571537	0.9369068844298728
sergio_anticor_locally_weighted_louvain_10_3	sergio	locally_weighted_louvain	anticor	0.2	anticor||locally_weighted_louvain	10	10.0	0.0	1.0	1.0	1.0	1.0
sergio_anticor.25_locally_weighted_louvain_10_3	sergio	locally_weighted_louvain	anticor.25	0.2	anticor.25||locally_weighted_louvain	10	10.0	0.0	0.9996	0.9996	0.9991096837351345	0.9988671062734109
sergio_none_scanpy_louvain_10_3	sergio	scanpy_louvain	none	1.0	none||scanpy_louvain	10	10.0	0.0	0.9972	0.9972	0.9937589988839923	0.99206798345308
sergio_anticor_scanpy_louvain_10_3	sergio	scanpy_louvain	anticor	1.0	anticor||scanpy_louvain	10	18.0	8.0	1.0	0.79	0.8284685523550582	0.9168807357491542
sergio_none_scanpy_louvain_10_3	sergio	scanpy_louvain	none	0.5	none||scanpy_louvain	10	10.0	0.0	0.9876	0.9876	0.972403645111859	0.9686010976704692
sergio_anticor_scanpy_louvain_10_3	sergio	scanpy_louvain	anticor	0.5	anticor||scanpy_louvain	10	14.0	4.0	1.0	0.9216	0.9325398226541867	0.9620502490138891
sergio_anticor.25_scanpy_louvain_10_3	sergio	scanpy_louvain	anticor.25	0.5	anticor.25||scanpy_louvain	10	12.0	2.0	1.0	0.9736	0.9739463369101135	0.983363855557712
sergio_none_scanpy_louvain_10_3	sergio	scanpy_louvain	none	0.2	none||scanpy_louvain	10	10.0	0.0	0.9108	0.9108	0.8099995876183462	0.8084963616120182
sergio_anticor_scanpy_louvain_10_3	sergio	scanpy_louvain	anticor	0.2	anticor||scanpy_louvain	10	11.0	1.0	0.9996	0.9616	0.9722536298832656	0.9846682159061547
sergio_anticor.25_scanpy_louvain_10_3	sergio	scanpy_louvain	anticor.25	0.2	anticor.25||scanpy_louvain	10	10.0	0.0	1.0	1.0	1.0	1.0
sergio_none_scanpy_leiden_10_3	sergio	scanpy_leiden	none	1.0	none||scanpy_leiden	10	10.0	0.0	0.9972	0.9972	0.9937643424637294	0.9920690229763485
sergio_anticor_scanpy_leiden_10_3	sergio	scanpy_leiden	anticor	1.0	anticor||scanpy_leiden	10	29.0	19.0	1.0	0.5192	0.5681861632065849	0.8302857585852789
sergio_none_scanpy_leiden_10_3	sergio	scanpy_leiden	none	0.5	none||scanpy_leiden	10	10.0	0.0	0.9828	0.9828	0.9619103376701258	0.9547126020415265
sergio_anticor_scanpy_leiden_10_3	sergio	scanpy_leiden	anticor	0.5	anticor||scanpy_leiden	10	23.0	13.0	1.0	0.6852	0.7238991250047829	0.8788198016493806
sergio_anticor.25_scanpy_leiden_10_3	sergio	scanpy_leiden	anticor.25	0.5	anticor.25||scanpy_leiden	10	25.0	15.0	1.0	0.6976	0.7381829516918059	0.8791381146243897
sergio_none_scanpy_leiden_10_3	sergio	scanpy_leiden	none	0.2	none||scanpy_leiden	10	10.0	0.0	0.8936	0.8936	0.7770789288402965	0.7716490451765189
sergio_anticor_scanpy_leiden_10_3	sergio	scanpy_leiden	anticor	0.2	anticor||scanpy_leiden	10	18.0	8.0	1.0	0.7544	0.8105216591730114	0.9109136049699907
sergio_anticor.25_scanpy_leiden_10_3	sergio	scanpy_leiden	anticor.25	0.2	anticor.25||scanpy_leiden	10	13.0	3.0	0.9964	0.9244	0.9402925579908209	0.9644201546666564
sergio_none_seurat_louvain_10_3	sergio	seurat_louvain	none	1.0	none||seurat_louvain	10	10.0	0.0	1.0	1.0	1.0	1.0
sergio_anticor_seurat_louvain_10_3	sergio	seurat_louvain	anticor	1.0	anticor||seurat_louvain	10	10.0	0.0	1.0	1.0	1.0	1.0
sergio_none_seurat_louvain_10_3	sergio	seurat_louvain	none	0.5	none||seurat_louvain	10	10.0	0.0	0.9996	0.9996	0.9991096837351345	0.9988671062734109
sergio_anticor_seurat_louvain_10_3	sergio	seurat_louvain	anticor	0.5	anticor||seurat_louvain	10	10.0	0.0	1.0	1.0	1.0	1.0
sergio_anticor.25_seurat_louvain_10_3	sergio	seurat_louvain	anticor.25	0.5	anticor.25||seurat_louvain	10	10.0	0.0	1.0	1.0	1.0	1.0
sergio_none_seurat_louvain_10_3	sergio	seurat_louvain	none	0.2	none||seurat_louvain	10	10.0	0.0	0.9792	0.9792	0.9541618183116659	0.9470532203093165
sergio_anticor_seurat_louvain_10_3	sergio	seurat_louvain	anticor	0.2	anticor||seurat_louvain	10	10.0	0.0	1.0	1.0	1.0	1.0
sergio_anticor.25_seurat_louvain_10_3	sergio	seurat_louvain	anticor.25	0.2	anticor.25||seurat_louvain	10	10.0	0.0	1.0	1.0	1.0	1.0
sergio_none_sccan_10_3	sergio	sccan	none	1.0	none||sccan	10	10.0	0.0	1.0	1.0	1.0	1.0
sergio_anticor_sccan_10_3	sergio	sccan	anticor	1.0	anticor||sccan	10	10.0	0.0	1.0	1.0	1.0	1.0
sergio_none_sccan_10_3	sergio	sccan	none	0.5	none||sccan	10	10.0	0.0	0.9996	0.9996	0.9991096837351345	0.9988671062734109
sergio_anticor_sccan_10_3	sergio	sccan	anticor	0.5	anticor||sccan	10	10.0	0.0	1.0	1.0	1.0	1.0
sergio_anticor.25_sccan_10_3	sergio	sccan	anticor.25	0.5	anticor.25||sccan	10
sergio_none_sccan_10_3	sergio	sccan	none	0.2	none||sccan	10	5.0	5.0	0.4972	0.9932	0.28016186449953706	0.673231821058632
sergio_anticor_sccan_10_3	sergio	sccan	anticor	0.2	anticor||sccan	10	10.0	0.0	1.0	1.0	1.0	1.0
sergio_anticor.25_sccan_10_3	sergio	sccan	anticor.25	0.2	anticor.25||sccan	10	10.0	0.0	1.0	1.0	1.0	1.0
sergio_none_scdha_10_3	sergio	scdha	none	1.0	none||scdha	10	10.0	0.0	1.0	1.0	1.0	1.0
sergio_anticor_scdha_10_3	sergio	scdha	anticor	1.0	anticor||scdha	10	9.0	1.0	0.9	1.0	0.8976281184711811	0.9689626841273452
sergio_none_scdha_10_3	sergio	scdha	none	0.5	none||scdha	10	10.0	0.0	0.9156	0.9156	0.8090987177473459	0.8596582585829798
sergio_anticor_scdha_10_3	sergio	scdha	anticor	0.5	anticor||scdha	10	10.0	0.0	1.0	1.0	1.0	1.0
sergio_anticor.25_scdha_10_3	sergio	scdha	anticor.25	0.5	anticor.25||scdha	10
sergio_none_scdha_10_3	sergio	scdha	none	0.2	none||scdha	10	4.0	6.0	0.3632	0.9544	0.13551312906007276	0.4585861591768266
sergio_anticor_scdha_10_3	sergio	scdha	anticor	0.2	anticor||scdha	10	10.0	0.0	1.0	1.0	1.0	1.0
sergio_anticor.25_scdha_10_3	sergio	scdha	anticor.25	0.2	anticor.25||scdha	10	9.0	1.0	0.9	1.0	0.8976281184711811	0.9689626841273452
sergio_none_scincera_10_3	sergio	scincera	none	1.0	none||scincera	10	10.0	0.0	0.998	0.998	0.9955502346622991	0.9943358717435483
sergio_anticor_scincera_10_3	sergio	scincera	anticor	1.0	anticor||scincera	10	15.0	5.0	1.0	0.998	0.9977764991799551	0.9971769761162032
sergio_none_scincera_10_3	sergio	scincera	none	0.5	none||scincera	10	10.0	0.0	0.98	0.98	0.9560885087855249	0.9483456422320959
sergio_anticor_scincera_10_3	sergio	scincera	anticor	0.5	anticor||scincera	10	15.0	5.0	1.0	0.9964	0.9960282613909971	0.9955020133397271
sergio_anticor.25_scincera_10_3	sergio	scincera	anticor.25	0.5	anticor.25||scincera	10	15.0	5.0	1.0	0.9976	0.9973340738837487	0.9967341725477342
sergio_none_scincera_10_3	sergio	scincera	none	0.2	none||scincera	10	12.0	2.0	0.7652	0.7596	0.556352826219822	0.5670241042469242
sergio_anticor_scincera_10_3	sergio	scincera	anticor	0.2	anticor||scincera	10	10.0	0.0	1.0	1.0	1.0	1.0
sergio_anticor.25_scincera_10_3	sergio	scincera	anticor.25	0.2	anticor.25||scincera	10	15.0	5.0	1.0	0.9932	0.9925838926518658	0.9928498535182795
sergio_none_sc3s_10_4	sergio	sc3s	none	1.0	none||sc3s	10	8.0	2.0	0.7996	0.964	0.7565615736633495	0.9029422910054805
sergio_anticor_sc3s_10_4	sergio	sc3s	anticor	1.0	anticor||sc3s	10	8.0	2.0	0.7856	0.9856	0.6923673056569195	0.8883670301676883
sergio_none_sc3s_10_4	sergio	sc3s	none	0.5	none||sc3s	10	8.0	2.0	0.7676	0.9676	0.638208354871709	0.8539511591223068
sergio_anticor_sc3s_10_4	sergio	sc3s	anticor	0.5	anticor||sc3s	10	8.0	2.0	0.7136	0.9136	0.52555879135101	0.8220789211466856
sergio_anticor.25_sc3s_10_4	sergio	sc3s	anticor.25	0.5	anticor.25||sc3s	10	7.0	3.0	0.6588	0.9588	0.46428417338521416	0.793786522255562
sergio_none_sc3s_10_4	sergio	sc3s	none	0.2	none||sc3s	10	8.0	2.0	0.6576	0.8576	0.36691892255731884	0.6970997385864571
sergio_anticor_sc3s_10_4	sergio	sc3s	anticor	0.2	anticor||sc3s	10	8.0	2.0	0.6708	0.8304	0.4596374779000794	0.7130637428769167
sergio_anticor.25_sc3s_10_4	sergio	sc3s	anticor.25	0.2	anticor.25||sc3s	10	8.0	2.0	0.5664	0.7664	0.22356228805095094	0.6062454934102468
sergio_none_locally_weighted_louvain_10_4	sergio	locally_weighted_louvain	none	1.0	none||locally_weighted_louvain	10	10.0	0.0	1.0	1.0	1.0	1.0
sergio_anticor_locally_weighted_louvain_10_4	sergio	locally_weighted_louvain	anticor	1.0	anticor||locally_weighted_louvain	10	10.0	0.0	1.0	1.0	1.0	1.0
sergio_none_locally_weighted_louvain_10_4	sergio	locally_weighted_louvain	none	0.5	none||locally_weighted_louvain	10	10.0	0.0	0.9988	0.9988	0.9973326272287292	0.9966020127229216
sergio_anticor_locally_weighted_louvain_10_4	sergio	locally_weighted_louvain	anticor	0.5	anticor||locally_weighted_louvain	10	10.0	0.0	1.0	1.0	1.0	1.0
sergio_anticor.25_locally_weighted_louvain_10_4	sergio	locally_weighted_louvain	anticor.25	0.5	anticor.25||locally_weighted_louvain	10	10.0	0.0	1.0	1.0	1.0	1.0
sergio_none_locally_weighted_louvain_10_4	sergio	locally_weighted_louvain	none	0.2	none||locally_weighted_louvain	10	10.0	0.0	0.9724	0.9724	0.939257836942995	0.931907759667229
sergio_anticor_locally_weighted_louvain_10_4	sergio	locally_weighted_louvain	anticor	0.2	anticor||locally_weighted_louvain	10	10.0	0.0	0.9992	0.9992	0.9982175883622076	0.9977338649228661
sergio_anticor.25_locally_weighted_louvain_10_4	sergio	locally_weighted_louvain	anticor.25	0.2	anticor.25||locally_weighted_louvain	10	10.0	0.0	0.9996	0.9996	0.9991096837351345	0.9988671062734109
sergio_none_scanpy_louvain_10_4	sergio	scanpy_louvain	none	1.0	none||scanpy_louvain	10	10.0	0.0	0.9984	0.9984	0.9964423389208664	0.9954691159052865
sergio_anticor_scanpy_louvain_10_4	sergio	scanpy_louvain	anticor	1.0	anticor||scanpy_louvain	10	19.0	9.0	1.0	0.6784	0.7389135963131648	0.8911383453295116
sergio_none_scanpy_louvain_10_4	sergio	scanpy_louvain	none	0.5	none||scanpy_louvain	10	10.0	0.0	0.988	0.988	0.9733230680751376	0.9688393107087636
sergio_anticor_scanpy_louvain_10_4	sergio	scanpy_louvain	anticor	0.5	anticor||scanpy_louvain	10	13.0	3.0	1.0	0.8952	0.9196779862293777	0.9597793093475204
sergio_anticor.25_scanpy_louvain_10_4	sergio	scanpy_louvain	anticor.25	0.5	anticor.25||scanpy_louvain	10	12.0	2.0	1.0	0.9292	0.9474318747197107	0.9727756308838557
sergio_none_scanpy_louvain_10_4	sergio	scanpy_louvain	none	0.2	none||scanpy_louvain	10	10.0	0.0	0.9292	0.9292	0.8474865557751563	0.8421374357413904
sergio_anticor_scanpy_louvain_10_4	sergio	scanpy_louvain	anticor	0.2	anticor||scanpy_louvain	10	12.0	2.0	0.998	0.9332	0.9471725549028723	0.9690509341011418
sergio_anticor.25_scanpy_louvain_10_4	sergio	scanpy_louvain	anticor.25	0.2	anticor.25||scanpy_louvain	10	12.0	2.0	0.9968	0.9304	0.9435745462450106	0.9658673209268079
sergio_none_scanpy_leiden_10_4	sergio	scanpy_leiden	none	1.0	none||scanpy_leiden	10	10.0	0.0	0.9988	0.9988	0.9973308468461592	0.9966016641053399
sergio_anticor_scanpy_leiden_10_4	sergio	scanpy_leiden	anticor	1.0	anticor||scanpy_leiden	10	26.0	16.0	1.0	0.556	0.6072969539715479	0.8467660701435604
sergio_none_scanpy_leiden_10_4	sergio	scanpy_leiden	none	0.5	none||scanpy_leiden	10	10.0	0.0	0.9832	0.9832	0.9628223417181989	0.9558498970005274
sergio_anticor_scanpy_leiden_10_4	sergio	scanpy_leiden	anticor	0.5	anticor||scanpy_leiden	10	21.0	11.0	1.0	0.6512	0.7076162624415111	0.8791611760352398
sergio_anticor.25_scanpy_leiden_10_4	sergio	scanpy_leiden	anticor.25	0.5	anticor.25||scanpy_leiden	10	22.0	12.0	1.0	0.6056	0.6757021534413968	0.8710655538424631
sergio_none_scanpy_leiden_10_4	sergio	scanpy_leiden	none	0.2	none||scanpy_leiden	10	11.0	1.0	0.8936	0.8876	0.7842474592624042	0.7688125765064936
sergio_anticor_scanpy_leiden_10_4	sergio	scanpy_leiden	anticor	0.2	anticor||scanpy_leiden	10	18.0	8.0	0.9984	0.728	0.7918570240254086	0.9024427946940993
sergio_anticor.25_scanpy_leiden_10_4	sergio	scanpy_leiden	anticor.25	0.2	anticor.25||scanpy_leiden	10	17.0	7.0	0.9984	0.8076	0.8480206449953984	0.9221771073099913
sergio_none_seurat_louvain_10_4	sergio	seurat_louvain	none	1.0	none||seurat_louvain	10	10.0	0.0	1.0	1.0	1.0	1.0
sergio_anticor_seurat_louvain_10_4	sergio	seurat_louvain	anticor	1.0	anticor||seurat_louvain	10	11.0	1.0	1.0	0.9652	0.9741750049194249	0.9861621242238736
sergio_none_seurat_louvain_10_4	sergio	seurat_louvain	none	0.5	none||seurat_louvain	10	10.0	0.0	0.9984	0.9984	0.9964387603792899	0.995468420000961
sergio_anticor_seurat_louvain_10_4	sergio	seurat_louvain	anticor	0.5	anticor||seurat_louvain	10	10.0	0.0	1.0	1.0	1.0	1.0
sergio_anticor.25_seurat_louvain_10_4	sergio	seurat_louvain	anticor.25	0.5	anticor.25||seurat_louvain	10	10.0	0.0	1.0	1.0	1.0	1.0
sergio_none_seurat_louvain_10_4	sergio	seurat_louvain	none	0.2	none||seurat_louvain	10	10.0	0.0	0.9772	0.9772	0.9496346433446251	0.9422180156857066
sergio_anticor_seurat_louvain_10_4	sergio	seurat_louvain	anticor	0.2	anticor||seurat_louvain	10	10.0	0.0	0.9996	0.9996	0.9991096837351345	0.9988671062734109
sergio_anticor.25_seurat_louvain_10_4	sergio	seurat_louvain	anticor.25	0.2	anticor.25||seurat_louvain	10	10.0	0.0	0.9996	0.9996	0.9991096837351345	0.9988671062734109
sergio_none_sccan_10_4	sergio	sccan	none	1.0	none||sccan	10	10.0	0.0	1.0	1.0	1.0	1.0
sergio_anticor_sccan_10_4	sergio	sccan	anticor	1.0	anticor||sccan	10
sergio_none_sccan_10_4	sergio	sccan	none	0.5	none||sccan	10	10.0	0.0	0.9996	0.9996	0.9991096837351345	0.9988671062734109
sergio_anticor_sccan_10_4	sergio	sccan	anticor	0.5	anticor||sccan	10	10.0	0.0	1.0	1.0	1.0	1.0
sergio_anticor.25_sccan_10_4	sergio	sccan	anticor.25	0.5	anticor.25||sccan	10	10.0	0.0	1.0	1.0	1.0	1.0
sergio_none_sccan_10_4	sergio	sccan	none	0.2	none||sccan	10	9.0	1.0	0.8936	0.986	0.8744728952997499	0.9350689807490605
sergio_anticor_sccan_10_4	sergio	sccan	anticor	0.2	anticor||sccan	10	10.0	0.0	1.0	1.0	1.0	1.0
sergio_anticor.25_sccan_10_4	sergio	sccan	anticor.25	0.2	anticor.25||sccan	10	10.0	0.0	1.0	1.0	1.0	1.0
sergio_none_scdha_10_4	sergio	scdha	none	1.0	none||scdha	10	11.0	1.0	1.0	0.9996	0.9995555752366309	0.9994340475353366
sergio_anticor_scdha_10_4	sergio	scdha	anticor	1.0	anticor||scdha	10
sergio_none_scdha_10_4	sergio	scdha	none	0.5	none||scdha	10	9.0	1.0	0.7124	0.91	0.49460629092319497	0.776402085253802
sergio_anticor_scdha_10_4	sergio	scdha	anticor	0.5	anticor||scdha	10	10.0	0.0	1.0	1.0	1.0	1.0
sergio_anticor.25_scdha_10_4	sergio	scdha	anticor.25	0.5	anticor.25||scdha	10	9.0	1.0	0.9	1.0	0.8976281184711811	0.9689626841273452
sergio_none_scdha_10_4	sergio	scdha	none	0.2	none||scdha	10	6.0	4.0	0.5144	0.9116	0.24611867440733856	0.6153642191314141
sergio_anticor_scdha_10_4	sergio	scdha	anticor	0.2	anticor||scdha	10	10.0	0.0	1.0	1.0	1.0	1.0
sergio_anticor.25_scdha_10_4	sergio	scdha	anticor.25	0.2	anticor.25||scdha	10	10.0	0.0	1.0	1.0	1.0	1.0
sergio_none_scincera_10_4	sergio	scincera	none	1.0	none||scincera	10	11.0	1.0	0.9984	0.998	0.9964397856310273	0.9953537561462796
sergio_anticor_scincera_10_4	sergio	scincera	anticor	1.0	anticor||scincera	10	15.0	5.0	1.0	0.9956	0.9951298326016619	0.9946911598815481
sergio_none_scincera_10_4	sergio	scincera	none	0.5	none||scincera	10	10.0	0.0	0.9864	0.9864	0.969930323307589	0.9623309931785545
sergio_anticor_scincera_10_4	sergio	scincera	anticor	0.5	anticor||scincera	10	15.0	5.0	1.0	0.9956	0.9951765826575498	0.994700244919578
sergio_anticor.25_scincera_10_4	sergio	scincera	anticor.25	0.5	anticor.25||scincera	10	15.0	5.0	1.0	0.994	0.9935256344189524	0.9936943002673577
sergio_none_scincera_10_4	sergio	scincera	none	0.2	none||scincera	10	10.0	0.0	0.81	0.81	0.6266642097235263	0.6258111764716835
sergio_anticor_scincera_10_4	sergio	scincera	anticor	0.2	anticor||scincera	10	15.0	5.0	1.0	0.9972	0.9968949217512929	0.9963372240966694
sergio_anticor.25_scincera_10_4	sergio	scincera	anticor.25	0.2	anticor.25||scincera	10	15.0	5.0	1.0	0.998	0.9977747086150567	0.9971766292512184
sergio_none_sc3s_10_5	sergio	sc3s	none	1.0	none||sc3s	10	8.0	2.0	0.7676	0.9676	0.643936300105057	0.8694261038913278
sergio_anticor_sc3s_10_5	sergio	sc3s	anticor	1.0	anticor||sc3s	10	8.0	2.0	0.7924	0.9924	0.7126056584415849	0.9044425787251051
sergio_none_sc3s_10_5	sergio	sc3s	none	0.5	none||sc3s	10	8.0	2.0	0.7596	0.9596	0.6152376410579695	0.8399941548135784
sergio_anticor_sc3s_10_5	sergio	sc3s	anticor	0.5	anticor||sc3s	10	8.0	2.0	0.792	0.9916	0.7885448575315573	0.9144263419500349
sergio_anticor.25_sc3s_10_5	sergio	sc3s	anticor.25	0.5	anticor.25||sc3s	10	8.0	2.0	0.7216	0.9216	0.6036090300047307	0.823661921790189
sergio_none_sc3s_10_5	sergio	sc3s	none	0.2	none||sc3s	10	8.0	2.0	0.644	0.8432	0.3408695926183123	0.6805461186972859
sergio_anticor_sc3s_10_5	sergio	sc3s	anticor	0.2	anticor||sc3s	10	7.0	3.0	0.5584	0.8584	0.2711094916164719	0.65083776292162
sergio_anticor.25_sc3s_10_5	sergio	sc3s	anticor.25	0.2	anticor.25||sc3s	10	7.0	3.0	0.5776	0.8776	0.2988662861818884	0.6717130792692109
sergio_none_locally_weighted_louvain_10_5	sergio	locally_weighted_louvain	none	1.0	none||locally_weighted_louvain	10	10.0	0.0	1.0	1.0	1.0	1.0
sergio_anticor_locally_weighted_louvain_10_5	sergio	locally_weighted_louvain	anticor	1.0	anticor||locally_weighted_louvain	10	10.0	0.0	1.0	1.0	1.0	1.0
sergio_none_locally_weighted_louvain_10_5	sergio	locally_weighted_louvain	none	0.5	none||locally_weighted_louvain	10	10.0	0.0	0.9992	0.9992	0.9982193700141588	0.9977342117596041
sergio_anticor_locally_weighted_louvain_10_5	sergio	locally_weighted_louvain	anticor	0.5	anticor||locally_weighted_louvain	10	10.0	0.0	1.0	1.0	1.0	1.0
sergio_anticor.25_locally_weighted_louvain_10_5	sergio	locally_weighted_louvain	anticor.25	0.5	anticor.25||locally_weighted_louvain	10	10.0	0.0	1.0	1.0	1.0	1.0
sergio_none_locally_weighted_louvain_10_5	sergio	locally_weighted_louvain	none	0.2	none||locally_weighted_louvain	10	10.0	0.0	0.9484	0.9484	0.8857731080294821	0.8888774388199614
sergio_anticor_locally_weighted_louvain_10_5	sergio	locally_weighted_louvain	anticor	0.2	anticor||locally_weighted_louvain	10	10.0	0.0	0.9976	0.9976	0.9946475730798396	0.9937710182523698
sergio_anticor.25_locally_weighted_louvain_10_5	sergio	locally_weighted_louvain	anticor.25	0.2	anticor.25||locally_weighted_louvain	10	11.0	1.0	0.996	0.948	0.9646849675445854	0.9759145987775716
sergio_none_scanpy_louvain_10_5	sergio	scanpy_louvain	none	1.0	none||scanpy_louvain	10	10.0	0.0	0.9992	0.9992	0.9982193700141588	0.9977342117596041
sergio_anticor_scanpy_louvain_10_5	sergio	scanpy_louvain	anticor	1.0	anticor||scanpy_louvain	10	14.0	4.0	1.0	0.8948	0.9134094652374345	0.9550648716381251
sergio_none_scanpy_louvain_10_5	sergio	scanpy_louvain	none	0.5	none||scanpy_louvain	10	10.0	0.0	0.9928	0.9928	0.9840210845362443	0.9798570181269308
sergio_anticor_scanpy_louvain_10_5	sergio	scanpy_louvain	anticor	0.5	anticor||scanpy_louvain	10	13.0	3.0	1.0	0.9172	0.9435373703937802	0.9668869326072203
sergio_anticor.25_scanpy_louvain_10_5	sergio	scanpy_louvain	anticor.25	0.5	anticor.25||scanpy_louvain	10	12.0	2.0	1.0	0.9484	0.9559093380304413	0.9758560623990172
sergio_none_scanpy_louvain_10_5	sergio	scanpy_louvain	none	0.2	none||scanpy_louvain	10	10.0	0.0	0.8808	0.8808	0.7470131914635838	0.7616499895026936
sergio_anticor_scanpy_louvain_10_5	sergio	scanpy_louvain	anticor	0.2	anticor||scanpy_louvain	10	21.0	11.0	0.9904	0.8984	0.9260230913611829	0.9352255367170508
sergio_anticor.25_scanpy_louvain_10_5	sergio	scanpy_louvain	anticor.25	0.2	anticor.25||scanpy_louvain	10	18.0	8.0	0.9984	0.922	0.9483948703822329	0.954093928268693
sergio_none_scanpy_leiden_10_5	sergio	scanpy_leiden	none	1.0	none||scanpy_leiden	10	10.0	0.0	0.998	0.998	0.9955360249307458	0.994573229293119
sergio_anticor_scanpy_leiden_10_5	sergio	scanpy_leiden	anticor	1.0	anticor||scanpy_leiden	10	28.0	18.0	1.0	0.5372	0.5820591148053215	0.8343816633786497
sergio_none_scanpy_leiden_10_5	sergio	scanpy_leiden	none	0.5	none||scanpy_leiden	10	10.0	0.0	0.984	0.984	0.9647034362472545	0.9566065477798955
sergio_anticor_scanpy_leiden_10_5	sergio	scanpy_leiden	anticor	0.5	anticor||scanpy_leiden	10	22.0	12.0	1.0	0.6444	0.7206813549938055	0.8783955385306313
sergio_anticor.25_scanpy_leiden_10_5	sergio	scanpy_leiden	anticor.25	0.5	anticor.25||scanpy_leiden	10	19.0	9.0	1.0	0.754	0.8151407162787782	0.9105075933608668
sergio_none_scanpy_leiden_10_5	sergio	scanpy_leiden	none	0.2	none||scanpy_leiden	10	10.0	0.0	0.86	0.86	0.7076478138214047	0.7225721275695847
sergio_anticor_scanpy_leiden_10_5	sergio	scanpy_leiden	anticor	0.2	anticor||scanpy_leiden	10	23.0	13.0	0.9996	0.8476	0.8913884691249839	0.9251593512239428
sergio_anticor.25_scanpy_leiden_10_5	sergio	scanpy_leiden	anticor.25	0.2	anticor.25||scanpy_leiden	10	20.0	10.0	0.9992	0.8288	0.8866329446235582	0.9289865605198756
sergio_none_seurat_louvain_10_5	sergio	seurat_louvain	none	1.0	none||seurat_louvain	10	10.0	0.0	1.0	1.0	1.0	1.0
sergio_anticor_seurat_louvain_10_5	sergio	seurat_louvain	anticor	1.0	anticor||seurat_louvain	10	10.0	0.0	1.0	1.0	1.0	1.0
sergio_none_seurat_louvain_10_5	sergio	seurat_louvain	none	0.5	none||seurat_louvain	10	10.0	0.0	1.0	1.0	1.0	1.0
sergio_anticor_seurat_louvain_10_5	sergio	seurat_louvain	anticor	0.5	anticor||seurat_louvain	10	10.0	0.0	1.0	1.0	1.0	1.0
sergio_anticor.25_seurat_louvain_10_5	sergio	seurat_louvain	anticor.25	0.5	anticor.25||seurat_louvain	10	10.0	0.0	1.0	1.0	1.0	1.0
sergio_none_seurat_louvain_10_5	sergio	seurat_louvain	none	0.2	none||seurat_louvain	10	10.0	0.0	0.9232	0.9232	0.8250741654773656	0.8597317016437575
sergio_anticor_seurat_louvain_10_5	sergio	seurat_louvain	anticor	0.2	anticor||seurat_louvain	10	15.0	5.0	0.9976	0.9348	0.9524646602492534	0.961236752467699
sergio_anticor.25_seurat_louvain_10_5	sergio	seurat_louvain	anticor.25	0.2	anticor.25||seurat_louvain	10	13.0	3.0	0.9988	0.9296	0.9555900221692175	0.9682829612943538
sergio_none_sccan_10_5	sergio	sccan	none	1.0	none||sccan	10	10.0	0.0	1.0	1.0	1.0	1.0
sergio_anticor_sccan_10_5	sergio	sccan	anticor	1.0	anticor||sccan	10	10.0	0.0	1.0	1.0	1.0	1.0
sergio_none_sccan_10_5	sergio	sccan	none	0.5	none||sccan	10	10.0	0.0	0.9984	0.9984	0.9964423084250829	0.9954691183927151
sergio_anticor_sccan_10_5	sergio	sccan	anticor	0.5	anticor||sccan	10	10.0	0.0	1.0	1.0	1.0	1.0
sergio_anticor.25_sccan_10_5	sergio	sccan	anticor.25	0.5	anticor.25||sccan	10	10.0	0.0	1.0	1.0	1.0	1.0
sergio_none_sccan_10_5	sergio	sccan	none	0.2	none||sccan	10	3.0	7.0	0.2944	0.9848	0.10167691216945524	0.3868232974148328
sergio_anticor_sccan_10_5	sergio	sccan	anticor	0.2	anticor||sccan	10
sergio_anticor.25_sccan_10_5	sergio	sccan	anticor.25	0.2	anticor.25||sccan	10	14.0	4.0	1.0	0.9088	0.933951589222582	0.9612758284182294
sergio_none_scdha_10_5	sergio	scdha	none	1.0	none||scdha	10	9.0	1.0	0.8992	0.9992	0.8956184556814457	0.9665624916807868
sergio_anticor_scdha_10_5	sergio	scdha	anticor	1.0	anticor||scdha	10	9.0	1.0	0.9	1.0	0.8976281184711811	0.9689626841273452
sergio_none_scdha_10_5	sergio	scdha	none	0.5	none||scdha	10	9.0	1.0	0.804	0.9036	0.6303534966893304	0.8182027980960127
sergio_anticor_scdha_10_5	sergio	scdha	anticor	0.5	anticor||scdha	10	9.0	1.0	0.9	1.0	0.8976281184711811	0.9689626841273452
sergio_anticor.25_scdha_10_5	sergio	scdha	anticor.25	0.5	anticor.25||scdha	10	9.0	1.0	0.9	1.0	0.8976281184711811	0.9689626841273452
sergio_none_scdha_10_5	sergio	scdha	none	0.2	none||scdha	10	4.0	6.0	0.27	0.9484	0.0734753772855208	0.3011916655857248
sergio_anticor_scdha_10_5	sergio	scdha	anticor	0.2	anticor||scdha	10
sergio_anticor.25_scdha_10_5	sergio	scdha	anticor.25	0.2	anticor.25||scdha	10	11.0	1.0	0.9952	0.9532	0.9639229490671618	0.9777155154553037
sergio_none_scincera_10_5	sergio	scincera	none	1.0	none||scincera	10	10.0	0.0	0.9988	0.9988	0.99732727845959	0.9966009692296786
sergio_anticor_scincera_10_5	sergio	scincera	anticor	1.0	anticor||scincera	10	15.0	5.0	1.0	0.9976	0.9973322820522329	0.9967338259907365
sergio_none_scincera_10_5	sergio	scincera	none	0.5	none||scincera	10	10.0	0.0	0.9836	0.9836	0.9638639817196908	0.9560226833477655
sergio_anticor_scincera_10_5	sergio	scincera	anticor	0.5	anticor||scincera	10	15.0	5.0	1.0	0.994	0.9934751553721395	0.9934544772887047
sergio_anticor.25_scincera_10_5	sergio	scincera	anticor.25	0.5	anticor.25||scincera	10	15.0	5.0	1.0	0.998	0.9977747086150567	0.9971766292512184
sergio_none_scincera_10_5	sergio	scincera	none	0.2	none||scincera	10	10.0	0.0	0.7508	0.7508	0.5308750336760023	0.5399746593834539
sergio_anticor_scincera_10_5	sergio	scincera	anticor	0.2	anticor||scincera	10	15.0	5.0	1.0	0.9868	0.9860650417718332	0.9885467865059343
sergio_anticor.25_scincera_10_5	sergio	scincera	anticor.25	0.2	anticor.25||scincera	10	15.0	5.0	1.0	0.9504	0.9666493420147152	0.9793016761099945
sergio_none_sc3s_4_1	sergio	sc3s	none	1.0	none||sc3s	4	5.0	1.0	0.9972	0.8936	0.9082960030941963	0.9290882086678227
sergio_anticor_sc3s_4_1	sergio	sc3s	anticor	1.0	anticor||sc3s	4	4.0	0.0	1.0	1.0	1.0	1.0
sergio_none_sc3s_4_1	sergio	sc3s	none	0.5	none||sc3s	4	5.0	1.0	0.9824	0.8644	0.8723835364572802	0.8774455995819569
sergio_anticor_sc3s_4_1	sergio	sc3s	anticor	0.5	anticor||sc3s	4	5.0	1.0	1.0	0.9348	0.9335204843369015	0.9507990499625353
sergio_anticor.25_sc3s_4_1	sergio	sc3s	anticor.25	0.5	anticor.25||sc3s	4	4.0	0.0	1.0	1.0	1.0	1.0
sergio_none_sc3s_4_1	sergio	sc3s	none	0.2	none||sc3s	4	5.0	1.0	0.7784	0.7036	0.5085232249511702	0.5657400736282969
sergio_anticor_sc3s_4_1	sergio	sc3s	anticor	0.2	anticor||sc3s	4	1.0	3.0	0.25	1.0	0.0	0.0
sergio_anticor.25_sc3s_4_1	sergio	sc3s	anticor.25	0.2	anticor.25||sc3s	4	5.0	1.0	0.996	0.8996	0.9076921220473032	0.9270477077200775
sergio_none_locally_weighted_louvain_4_1	sergio	locally_weighted_louvain	none	1.0	none||locally_weighted_louvain	4	4.0	0.0	1.0	1.0	1.0	1.0
sergio_anticor_locally_weighted_louvain_4_1	sergio	locally_weighted_louvain	anticor	1.0	anticor||locally_weighted_louvain	4	4.0	0.0	1.0	1.0	1.0	1.0
sergio_none_locally_weighted_louvain_4_1	sergio	locally_weighted_louvain	none	0.5	none||locally_weighted_louvain	4	4.0	0.0	0.9972	0.9972	0.9925397565800298	0.9853794899047437
sergio_anticor_locally_weighted_louvain_4_1	sergio	locally_weighted_louvain	anticor	0.5	anticor||locally_weighted_louvain	4	4.0	0.0	1.0	1.0	1.0	1.0
sergio_anticor.25_locally_weighted_louvain_4_1	sergio	locally_weighted_louvain	anticor.25	0.5	anticor.25||locally_weighted_louvain	4	4.0	0.0	1.0	1.0	1.0	1.0
sergio_none_locally_weighted_louvain_4_1	sergio	locally_weighted_louvain	none	0.2	none||locally_weighted_louvain	4	4.0	0.0	0.956	0.956	0.8860544665575719	0.8444923346550923
sergio_anticor_locally_weighted_louvain_4_1	sergio	locally_weighted_louvain	anticor	0.2	anticor||locally_weighted_louvain	4	1.0	3.0	0.25	1.0	0.0	0.0
sergio_anticor.25_locally_weighted_louvain_4_1	sergio	locally_weighted_louvain	anticor.25	0.2	anticor.25||locally_weighted_louvain	4	5.0	1.0	0.9992	0.9072	0.9174143730083765	0.9400817288994187
sergio_none_scanpy_louvain_4_1	sergio	scanpy_louvain	none	1.0	none||scanpy_louvain	4	4.0	0.0	0.9976	0.9976	0.9936034499237928	0.9875246337056077
sergio_anticor_scanpy_louvain_4_1	sergio	scanpy_louvain	anticor	1.0	anticor||scanpy_louvain	4	12.0	8.0	1.0	0.6084	0.6273965811930426	0.7710504417227992
sergio_none_scanpy_louvain_4_1	sergio	scanpy_louvain	none	0.5	none||scanpy_louvain	4	4.0	0.0	0.9884	0.9884	0.9692676824611011	0.9480256751328271
sergio_anticor_scanpy_louvain_4_1	sergio	scanpy_louvain	anticor	0.5	anticor||scanpy_louvain	4	6.0	2.0	1.0	0.8372	0.8475101033166224	0.9002841573569815
sergio_anticor.25_scanpy_louvain_4_1	sergio	scanpy_louvain	anticor.25	0.5	anticor.25||scanpy_louvain	4	6.0	2.0	1.0	0.9216	0.9150698170018186	0.9337907094718448
sergio_none_scanpy_louvain_4_1	sergio	scanpy_louvain	none	0.2	none||scanpy_louvain	4	6.0	2.0	0.8128	0.6964	0.521208837066896	0.5074182689436002
sergio_anticor_scanpy_louvain_4_1	sergio	scanpy_louvain	anticor	0.2	anticor||scanpy_louvain	4	1.0	3.0	0.25	1.0	0.0	0.0
sergio_anticor.25_scanpy_louvain_4_1	sergio	scanpy_louvain	anticor.25	0.2	anticor.25||scanpy_louvain	4	16.0	12.0	1.0	0.5568	0.49627070696857223	0.7091474753250869
sergio_none_scanpy_leiden_4_1	sergio	scanpy_leiden	none	1.0	none||scanpy_leiden	4	4.0	0.0	0.9956	0.9956	0.9882893365983861	0.9775990811620697
sergio_anticor_scanpy_leiden_4_1	sergio	scanpy_leiden	anticor	1.0	anticor||scanpy_leiden	4	19.0	15.0	1.0	0.3676	0.37330177579264506	0.6672862605951405
sergio_none_scanpy_leiden_4_1	sergio	scanpy_leiden	none	0.5	none||scanpy_leiden	4	5.0	1.0	0.982	0.9792	0.9529497805727418	0.9213215238468441
sergio_anticor_scanpy_leiden_4_1	sergio	scanpy_leiden	anticor	0.5	anticor||scanpy_leiden	4	14.0	10.0	1.0	0.4976	0.48900393142365284	0.7253368371532475
sergio_anticor.25_scanpy_leiden_4_1	sergio	scanpy_leiden	anticor.25	0.5	anticor.25||scanpy_leiden	4	15.0	11.0	1.0	0.4868	0.4837273612303623	0.7198395952687132
sergio_none_scanpy_leiden_4_1	sergio	scanpy_leiden	none	0.2	none||scanpy_leiden	4	11.0	7.0	0.772	0.612	0.44011474592797295	0.40821020136657654
sergio_anticor_scanpy_leiden_4_1	sergio	scanpy_leiden	anticor	0.2	anticor||scanpy_leiden	4	1.0	3.0	0.25	1.0	0.0	0.0
sergio_anticor.25_scanpy_leiden_4_1	sergio	scanpy_leiden	anticor.25	0.2	anticor.25||scanpy_leiden	4	21.0	17.0	1.0	0.4484	0.4002520261526102	0.6629420389427982
sergio_none_seurat_louvain_4_1	sergio	seurat_louvain	none	1.0	none||seurat_louvain	4	4.0	0.0	1.0	1.0	1.0	1.0
sergio_anticor_seurat_louvain_4_1	sergio	seurat_louvain	anticor	1.0	anticor||seurat_louvain	4	4.0	0.0	1.0	1.0	1.0	1.0
sergio_none_seurat_louvain_4_1	sergio	seurat_louvain	none	0.5	none||seurat_louvain	4	4.0	0.0	0.9988	0.9988	0.9968004270094584	0.9935622160936354
sergio_anticor_seurat_louvain_4_1	sergio	seurat_louvain	anticor	0.5	anticor||seurat_louvain	4	5.0	1.0	1.0	0.9436	0.9399421928816337	0.9540697749423969
sergio_anticor.25_seurat_louvain_4_1	sergio	seurat_louvain	anticor.25	0.5	anticor.25||seurat_louvain	4	5.0	1.0	1.0	0.9444	0.9405674903944898	0.9543962235099253
sergio_none_seurat_louvain_4_1	sergio	seurat_louvain	none	0.2	none||seurat_louvain	4	4.0	0.0	0.9448	0.9448	0.8568431604354797	0.8176265142958062
sergio_anticor_seurat_louvain_4_1	sergio	seurat_louvain	anticor	0.2	anticor||seurat_louvain	4	1.0	3.0	0.25	1.0	0.0	0.0
sergio_anticor.25_seurat_louvain_4_1	sergio	seurat_louvain	anticor.25	0.2	anticor.25||seurat_louvain	4	14.0	10.0	1.0	0.6632	0.5993389138707199	0.7495365183262991
sergio_none_sccan_4_1	sergio	sccan	none	1.0	none||sccan	4	4.0	0.0	1.0	1.0	1.0	1.0
sergio_anticor_sccan_4_1	sergio	sccan	anticor	1.0	anticor||sccan	4	4.0	0.0	1.0	1.0	1.0	1.0
sergio_none_sccan_4_1	sergio	sccan	none	0.5	none||sccan	4	2.0	2.0	0.5	0.9964	0.33098371019369827	0.5607188852163156
sergio_anticor_sccan_4_1	sergio	sccan	anticor	0.5	anticor||sccan	4	4.0	0.0	1.0	1.0	1.0	1.0
sergio_anticor.25_sccan_4_1	sergio	sccan	anticor.25	0.5	anticor.25||sccan	4	4.0	0.0	1.0	1.0	1.0	1.0
sergio_none_sccan_4_1	sergio	sccan	none	0.2	none||sccan	4	3.0	1.0	0.748	0.998	0.7079131136902402	0.8454394016772628
sergio_anticor_sccan_4_1	sergio	sccan	anticor	0.2	anticor||sccan	4	1.0	3.0	0.25	1.0	0.0	0.0
sergio_anticor.25_sccan_4_1	sergio	sccan	anticor.25	0.2	anticor.25||sccan	4	4.0	0.0	1.0	1.0	1.0	1.0
sergio_none_scdha_4_1	sergio	scdha	none	1.0	none||scdha	4	4.0	0.0	0.9992	0.9992	0.9978666683782542	0.9957080655055457
sergio_anticor_scdha_4_1	sergio	scdha	anticor	1.0	anticor||scdha	4	4.0	0.0	1.0	1.0	1.0	1.0
sergio_none_scdha_4_1	sergio	scdha	none	0.5	none||scdha	4	5.0	1.0	0.992	0.9912	0.9777150620409419	0.9597915482303885
sergio_anticor_scdha_4_1	sergio	scdha	anticor	0.5	anticor||scdha	4	5.0	1.0	1.0	0.9084	0.9193971410367732	0.9440715628247257
sergio_anticor.25_scdha_4_1	sergio	scdha	anticor.25	0.5	anticor.25||scdha	4	5.0	1.0	1.0	0.8964	0.9155896759255906	0.9423542360081755
sergio_none_scdha_4_1	sergio	scdha	none	0.2	none||scdha	4	6.0	2.0	0.9524	0.9512	0.8757370682265068	0.8407966406963242
sergio_anticor_scdha_4_1	sergio	scdha	anticor	0.2	anticor||scdha	4	1.0	3.0	0.25	1.0	0.0	0.0
sergio_anticor.25_scdha_4_1	sergio	scdha	anticor.25	0.2	anticor.25||scdha	4	5.0	1.0	1.0	0.912	0.9208608285396322	0.944741951552744
sergio_none_scincera_4_1	sergio	scincera	none	1.0	none||scincera	4	4.0	0.0	0.99	0.99	0.9734773671536876	0.9550765472385507
sergio_anticor_scincera_4_1	sergio	scincera	anticor	1.0	anticor||scincera	4	15.0	11.0	1.0	0.9888	0.9851267558690988	0.9752117004793255
sergio_none_scincera_4_1	sergio	scincera	none	0.5	none||scincera	4	3.0	1.0	0.722	0.9636	0.6332483242130931	0.7108086447293828
sergio_anticor_scincera_4_1	sergio	scincera	anticor	0.5	anticor||scincera	4	15.0	11.0	1.0	0.9092	0.8882731106490476	0.89399997757259
sergio_anticor.25_scincera_4_1	sergio	scincera	anticor.25	0.5	anticor.25||scincera	4	15.0	11.0	1.0	0.9256	0.9047388287672818	0.9074811333882673
sergio_none_scincera_4_1	sergio	scincera	none	0.2	none||scincera	4	2.0	2.0	0.392	0.8412	0.0929107711251269	0.1508747073802619
sergio_anticor_scincera_4_1	sergio	scincera	anticor	0.2	anticor||scincera	4	1.0	3.0	0.25	1.0	0.0	0.0
sergio_anticor.25_scincera_4_1	sergio	scincera	anticor.25	0.2	anticor.25||scincera	4	15.0	11.0	1.0	0.7392	0.6842487373398818	0.7869948182944831
sergio_none_sc3s_4_2	sergio	sc3s	none	1.0	none||sc3s	4	5.0	1.0	1.0	0.936	0.9343465802915162	0.9512117472930961
sergio_anticor_sc3s_4_2	sergio	sc3s	anticor	1.0	anticor||sc3s	4	5.0	1.0	1.0	0.9512	0.9461582902562289	0.9573830743962638
sergio_none_sc3s_4_2	sergio	sc3s	none	0.5	none||sc3s	4	6.0	2.0	0.9588	0.7932	0.7523493583694248	0.7967802075825335
sergio_anticor_sc3s_4_2	sergio	sc3s	anticor	0.5	anticor||sc3s	4	4.0	0.0	1.0	1.0	1.0	1.0
sergio_anticor.25_sc3s_4_2	sergio	sc3s	anticor.25	0.5	anticor.25||sc3s	4	4.0	0.0	1.0	1.0	1.0	1.0
sergio_none_sc3s_4_2	sergio	sc3s	none	0.2	none||sc3s	4	6.0	2.0	0.7376	0.5964	0.3800201328241399	0.459242003382878
sergio_anticor_sc3s_4_2	sergio	sc3s	anticor	0.2	anticor||sc3s	4	1.0	3.0	0.25	1.0	0.0	0.0
sergio_anticor.25_sc3s_4_2	sergio	sc3s	anticor.25	0.2	anticor.25||sc3s	4	5.0	1.0	0.9988	0.886	0.9109809632570955	0.9360246868994714
sergio_none_locally_weighted_louvain_4_2	sergio	locally_weighted_louvain	none	1.0	none||locally_weighted_louvain	4	4.0	0.0	1.0	1.0	1.0	1.0
sergio_anticor_locally_weighted_louvain_4_2	sergio	locally_weighted_louvain	anticor	1.0	anticor||locally_weighted_louvain	4	4.0	0.0	1.0	1.0	1.0	1.0
sergio_none_locally_weighted_louvain_4_2	sergio	locally_weighted_louvain	none	0.5	none||locally_weighted_louvain	4	4.0	0.0	0.9972	0.9972	0.9925457593942957	0.9861801715813305
sergio_anticor_locally_weighted_louvain_4_2	sergio	locally_weighted_louvain	anticor	0.5	anticor||locally_weighted_louvain	4	4.0	0.0	1.0	1.0	1.0	1.0
sergio_anticor.25_locally_weighted_louvain_4_2	sergio	locally_weighted_louvain	anticor.25	0.5	anticor.25||locally_weighted_louvain	4	4.0	0.0	1.0	1.0	1.0	1.0
sergio_none_locally_weighted_louvain_4_2	sergio	locally_weighted_louvain	none	0.2	none||locally_weighted_louvain	4	4.0	0.0	0.9308	0.9308	0.8234529037454402	0.7735056381791972
sergio_anticor_locally_weighted_louvain_4_2	sergio	locally_weighted_louvain	anticor	0.2	anticor||locally_weighted_louvain	4	1.0	3.0	0.25	1.0	0.0	0.0
sergio_anticor.25_locally_weighted_louvain_4_2	sergio	locally_weighted_louvain	anticor.25	0.2	anticor.25||locally_weighted_louvain	4	4.0	0.0	1.0	1.0	1.0	1.0
sergio_none_scanpy_louvain_4_2	sergio	scanpy_louvain	none	1.0	none||scanpy_louvain	4	4.0	0.0	0.9984	0.9984	0.9957393172616555	0.9918172872975498
sergio_anticor_scanpy_louvain_4_2	sergio	scanpy_louvain	anticor	1.0	anticor||scanpy_louvain	4	16.0	12.0	1.0	0.5064	0.48839477544322085	0.7082340887151349
sergio_none_scanpy_louvain_4_2	sergio	scanpy_louvain	none	0.5	none||scanpy_louvain	4	4.0	0.0	0.9816	0.9816	0.9513890397827168	0.9259519875906346
sergio_anticor_scanpy_louvain_4_2	sergio	scanpy_louvain	anticor	0.5	anticor||scanpy_louvain	4	8.0	4.0	1.0	0.6836	0.6992218160652421	0.829758577326493
sergio_anticor.25_scanpy_louvain_4_2	sergio	scanpy_louvain	anticor.25	0.5	anticor.25||scanpy_louvain	4	8.0	4.0	1.0	0.7652	0.7545845083550815	0.8483525592253053
sergio_none_scanpy_louvain_4_2	sergio	scanpy_louvain	none	0.2	none||scanpy_louvain	4	8.0	4.0	0.7956	0.7196	0.5253978789079742	0.4733733389426322
sergio_anticor_scanpy_louvain_4_2	sergio	scanpy_louvain	anticor	0.2	anticor||scanpy_louvain	4	1.0	3.0	0.25	1.0	0.0	0.0
sergio_anticor.25_scanpy_louvain_4_2	sergio	scanpy_louvain	anticor.25	0.2	anticor.25||scanpy_louvain	4	16.0	12.0	1.0	0.5612	0.49495187666455526	0.7122615186552131
sergio_none_scanpy_leiden_4_2	sergio	scanpy_leiden	none	1.0	none||scanpy_leiden	4	5.0	1.0	0.9964	0.9704	0.9589544343134541	0.9525008724455132
sergio_anticor_scanpy_leiden_4_2	sergio	scanpy_leiden	anticor	1.0	anticor||scanpy_leiden	4	20.0	16.0	1.0	0.328	0.31897277378933137	0.6470624574890211
sergio_none_scanpy_leiden_4_2	sergio	scanpy_leiden	none	0.5	none||scanpy_leiden	4	5.0	1.0	0.9664	0.966	0.9121247937299538	0.8711135515795632
sergio_anticor_scanpy_leiden_4_2	sergio	scanpy_leiden	anticor	0.5	anticor||scanpy_leiden	4	16.0	12.0	1.0	0.4716	0.4671098298968151	0.709239728006815
sergio_anticor.25_scanpy_leiden_4_2	sergio	scanpy_leiden	anticor.25	0.5	anticor.25||scanpy_leiden	4	16.0	12.0	1.0	0.5232	0.520365589139853	0.7230326144786023
sergio_none_scanpy_leiden_4_2	sergio	scanpy_leiden	none	0.2	none||scanpy_leiden	4	11.0	7.0	0.6944	0.5516	0.3500039746117509	0.33295421969168815
sergio_anticor_scanpy_leiden_4_2	sergio	scanpy_leiden	anticor	0.2	anticor||scanpy_leiden	4	1.0	3.0	0.25	1.0	0.0	0.0
sergio_anticor.25_scanpy_leiden_4_2	sergio	scanpy_leiden	anticor.25	0.2	anticor.25||scanpy_leiden	4	19.0	15.0	1.0	0.4956	0.42390884175678395	0.6785472745832141
sergio_none_seurat_louvain_4_2	sergio	seurat_louvain	none	1.0	none||seurat_louvain	4	4.0	0.0	1.0	1.0	1.0	1.0
sergio_anticor_seurat_louvain_4_2	sergio	seurat_louvain	anticor	1.0	anticor||seurat_louvain	4	5.0	1.0	1.0	0.968	0.962042133787505	0.9666547867809301
sergio_none_seurat_louvain_4_2	sergio	seurat_louvain	none	0.5	none||seurat_louvain	4	4.0	0.0	0.9984	0.9984	0.9957341874654808	0.9914163650686331
sergio_anticor_seurat_louvain_4_2	sergio	seurat_louvain	anticor	0.5	anticor||seurat_louvain	4	5.0	1.0	1.0	0.962	0.9560362977494697	0.9629955271786139
sergio_anticor.25_seurat_louvain_4_2	sergio	seurat_louvain	anticor.25	0.5	anticor.25||seurat_louvain	4	5.0	1.0	1.0	0.9592	0.9533592254538696	0.9614280877376785
sergio_none_seurat_louvain_4_2	sergio	seurat_louvain	none	0.2	none||seurat_louvain	4	4.0	0.0	0.9196	0.9196	0.7965983650163748	0.7446514449576691
sergio_anticor_seurat_louvain_4_2	sergio	seurat_louvain	anticor	0.2	anticor||seurat_louvain	4	1.0	3.0	0.25	1.0	0.0	0.0
sergio_anticor.25_seurat_louvain_4_2	sergio	seurat_louvain	anticor.25	0.2	anticor.25||seurat_louvain	4	15.0	11.0	1.0	0.5724	0.509028986903298	0.7203747501679919
sergio_none_sccan_4_2	sergio	sccan	none	1.0	none||sccan	4	4.0	0.0	1.0	1.0	1.0	1.0
sergio_anticor_sccan_4_2	sergio	sccan	anticor	1.0	anticor||sccan	4	4.0	0.0	1.0	1.0	1.0	1.0
sergio_none_sccan_4_2	sergio	sccan	none	0.5	none||sccan	4	4.0	0.0	0.9984	0.9984	0.9957359071250124	0.9918163556672313
sergio_anticor_sccan_4_2	sergio	sccan	anticor	0.5	anticor||sccan	4	4.0	0.0	1.0	1.0	1.0	1.0
sergio_anticor.25_sccan_4_2	sergio	sccan	anticor.25	0.5	anticor.25||sccan	4	4.0	0.0	1.0	1.0	1.0	1.0
sergio_none_sccan_4_2	sergio	sccan	none	0.2	none||sccan	4	3.0	1.0	0.7484	0.9976	0.707785407995625	0.8432520841399583
sergio_anticor_sccan_4_2	sergio	sccan	anticor	0.2	anticor||sccan	4	1.0	3.0	0.25	1.0	0.0	0.0
sergio_anticor.25_sccan_4_2	sergio	sccan	anticor.25	0.2	anticor.25||sccan	4	4.0	0.0	1.0	1.0	1.0	1.0
sergio_none_scdha_4_2	sergio	scdha	none	1.0	none||scdha	4	4.0	0.0	1.0	1.0	1.0	1.0
sergio_anticor_scdha_4_2	sergio	scdha	anticor	1.0	anticor||scdha	4	5.0	1.0	1.0	0.946	0.9418386622257426	0.9550644523204151
sergio_none_scdha_4_2	sergio	scdha	none	0.5	none||scdha	4	5.0	1.0	0.9912	0.99	0.9766009961785433	0.9582159084437498
sergio_anticor_scdha_4_2	sergio	scdha	anticor	0.5	anticor||scdha	4	6.0	2.0	1.0	0.858	0.892551121392575	0.917141390300904
sergio_anticor.25_scdha_4_2	sergio	scdha	anticor.25	0.5	anticor.25||scdha	4	6.0	2.0	1.0	0.8788	0.9092426835624787	0.9340200300999629
sergio_none_scdha_4_2	sergio	scdha	none	0.2	none||scdha	4	4.0	0.0	0.9616	0.9616	0.9001914701522984	0.8645588790690358
sergio_anticor_scdha_4_2	sergio	scdha	anticor	0.2	anticor||scdha	4	1.0	3.0	0.25	1.0	0.0	0.0
sergio_anticor.25_scdha_4_2	sergio	scdha	anticor.25	0.2	anticor.25||scdha	4	5.0	1.0	1.0	0.8944	0.9151162435317651	0.942143306916891
sergio_none_scincera_4_2	sergio	scincera	none	1.0	none||scincera	4	1.0	3.0	0.25	1.0	0.0	0.0
sergio_anticor_scincera_4_2	sergio	scincera	anticor	1.0	anticor||scincera	4	14.0	10.0	1.0	0.988	0.9841082315778557	0.9752126310287969
sergio_none_scincera_4_2	sergio	scincera	none	0.5	none||scincera	4	3.0	1.0	0.7272	0.972	0.643344531221824	0.7428942142316581
sergio_anticor_scincera_4_2	sergio	scincera	anticor	0.5	anticor||scincera	4	15.0	11.0	1.0	0.8764	0.8518908119850921	0.8630992038633045
sergio_anticor.25_scincera_4_2	sergio	scincera	anticor.25	0.5	anticor.25||scincera	4	15.0	11.0	1.0	0.856	0.8286049230881348	0.8426908886992882
sergio_none_scincera_4_2	sergio	scincera	none	0.2	none||scincera	4	2.0	2.0	0.404	0.8192	0.12398044056816512	0.15071538312770522
sergio_anticor_scincera_4_2	sergio	scincera	anticor	0.2	anticor||scincera	4	1.0	3.0	0.25	1.0	0.0	0.0
sergio_anticor.25_scincera_4_2	sergio	scincera	anticor.25	0.2	anticor.25||scincera	4	15.0	11.0	1.0	0.734	0.6718597325774726	0.7772897856750055
sergio_none_sc3s_4_3	sergio	sc3s	none	1.0	none||sc3s	4	5.0	1.0	1.0	0.9104	0.9201920757604785	0.9444349350530437
sergio_anticor_sc3s_4_3	sergio	sc3s	anticor	1.0	anticor||sc3s	4	4.0	0.0	1.0	1.0	1.0	1.0
sergio_none_sc3s_4_3	sergio	sc3s	none	0.5	none||sc3s	4	5.0	1.0	0.982	0.8888	0.8710287963905287	0.8833883864011702
sergio_anticor_sc3s_4_3	sergio	sc3s	anticor	0.5	anticor||sc3s	4	5.0	1.0	0.9996	0.9404	0.9368420998197993	0.9509566589021925
sergio_anticor.25_sc3s_4_3	sergio	sc3s	anticor.25	0.5	anticor.25||sc3s	4	4.0	0.0	0.9996	0.9996	0.9989329060974135	0.9978539181436396
sergio_none_sc3s_4_3	sergio	sc3s	none	0.2	none||sc3s	4	6.0	2.0	0.6948	0.622	0.2874394344626685	0.4504503131124127
sergio_anticor_sc3s_4_3	sergio	sc3s	anticor	0.2	anticor||sc3s	4	1.0	3.0	0.25	1.0	0.0	0.0
sergio_anticor.25_sc3s_4_3	sergio	sc3s	anticor.25	0.2	anticor.25||sc3s	4	5.0	1.0	0.9984	0.9392	0.9336737186336089	0.9452362000043419
sergio_none_locally_weighted_louvain_4_3	sergio	locally_weighted_louvain	none	1.0	none||locally_weighted_louvain	4	4.0	0.0	1.0	1.0	1.0	1.0
sergio_anticor_locally_weighted_louvain_4_3	sergio	locally_weighted_louvain	anticor	1.0	anticor||locally_weighted_louvain	4	4.0	0.0	1.0	1.0	1.0	1.0
sergio_none_locally_weighted_louvain_4_3	sergio	locally_weighted_louvain	none	0.5	none||locally_weighted_louvain	4	4.0	0.0	0.9964	0.9964	0.9904116153492147	0.9818879699600216
sergio_anticor_locally_weighted_louvain_4_3	sergio	locally_weighted_louvain	anticor	0.5	anticor||locally_weighted_louvain	4	4.0	0.0	1.0	1.0	1.0	1.0
sergio_anticor.25_locally_weighted_louvain_4_3	sergio	locally_weighted_louvain	anticor.25	0.5	anticor.25||locally_weighted_louvain	4	4.0	0.0	1.0	1.0	1.0	1.0
sergio_none_locally_weighted_louvain_4_3	sergio	locally_weighted_louvain	none	0.2	none||locally_weighted_louvain	4	4.0	0.0	0.9508	0.9508	0.8725338713815168	0.8293574715366697
sergio_anticor_locally_weighted_louvain_4_3	sergio	locally_weighted_louvain	anticor	0.2	anticor||locally_weighted_louvain	4	1.0	3.0	0.25	1.0	0.0	0.0
sergio_anticor.25_locally_weighted_louvain_4_3	sergio	locally_weighted_louvain	anticor.25	0.2	anticor.25||locally_weighted_louvain	4	6.0	2.0	1.0	0.948	0.9358111367159128	0.9432327998063299
sergio_none_scanpy_louvain_4_3	sergio	scanpy_louvain	none	1.0	none||scanpy_louvain	4	4.0	0.0	0.996	0.996	0.9893607814501061	0.9808649435510928
sergio_anticor_scanpy_louvain_4_3	sergio	scanpy_louvain	anticor	1.0	anticor||scanpy_louvain	4	11.0	7.0	1.0	0.5964	0.5880639686122545	0.7682907735846755
sergio_none_scanpy_louvain_4_3	sergio	scanpy_louvain	none	0.5	none||scanpy_louvain	4	4.0	0.0	0.986	0.986	0.9629369314011685	0.9394656917096644
sergio_anticor_scanpy_louvain_4_3	sergio	scanpy_louvain	anticor	0.5	anticor||scanpy_louvain	4	7.0	3.0	0.9996	0.7936	0.8054182343368652	0.8689070708896078
sergio_anticor.25_scanpy_louvain_4_3	sergio	scanpy_louvain	anticor.25	0.5	anticor.25||scanpy_louvain	4	7.0	3.0	0.9992	0.762	0.7957403301744495	0.8627467116793621
sergio_none_scanpy_louvain_4_3	sergio	scanpy_louvain	none	0.2	none||scanpy_louvain	4	7.0	3.0	0.7944	0.7268	0.5507170549260769	0.5053135843589011
sergio_anticor_scanpy_louvain_4_3	sergio	scanpy_louvain	anticor	0.2	anticor||scanpy_louvain	4	1.0	3.0	0.25	1.0	0.0	0.0
sergio_anticor.25_scanpy_louvain_4_3	sergio	scanpy_louvain	anticor.25	0.2	anticor.25||scanpy_louvain	4	15.0	11.0	0.9996	0.6332	0.606659187071107	0.7402495967116253
sergio_none_scanpy_leiden_4_3	sergio	scanpy_leiden	none	1.0	none||scanpy_leiden	4	5.0	1.0	0.9956	0.9592	0.9459590109481368	0.9424240109111152
sergio_anticor_scanpy_leiden_4_3	sergio	scanpy_leiden	anticor	1.0	anticor||scanpy_leiden	4	18.0	14.0	1.0	0.3592	0.38031348392081643	0.6718638662850972
sergio_none_scanpy_leiden_4_3	sergio	scanpy_leiden	none	0.5	none||scanpy_leiden	4	4.0	0.0	0.9784	0.9784	0.9431796390171732	0.9123835184911949
sergio_anticor_scanpy_leiden_4_3	sergio	scanpy_leiden	anticor	0.5	anticor||scanpy_leiden	4	12.0	8.0	1.0	0.5904	0.6060830083965151	0.7614719749558133
sergio_anticor.25_scanpy_leiden_4_3	sergio	scanpy_leiden	anticor.25	0.5	anticor.25||scanpy_leiden	4	15.0	11.0	0.9996	0.5324	0.5247887083489479	0.7312425773923288
sergio_none_scanpy_leiden_4_3	sergio	scanpy_leiden	none	0.2	none||scanpy_leiden	4	10.0	6.0	0.7348	0.5896	0.3924047869123873	0.3700517843535404
sergio_anticor_scanpy_leiden_4_3	sergio	scanpy_leiden	anticor	0.2	anticor||scanpy_leiden	4	1.0	3.0	0.25	1.0	0.0	0.0
sergio_anticor.25_scanpy_leiden_4_3	sergio	scanpy_leiden	anticor.25	0.2	anticor.25||scanpy_leiden	4	17.0	13.0	0.9996	0.5	0.45430162662145257	0.6933646306324788
sergio_none_seurat_louvain_4_3	sergio	seurat_louvain	none	1.0	none||seurat_louvain	4	4.0	0.0	1.0	1.0	1.0	1.0
sergio_anticor_seurat_louvain_4_3	sergio	seurat_louvain	anticor	1.0	anticor||seurat_louvain	4	5.0	1.0	1.0	0.8768	0.9129487047275946	0.9411847521167009
sergio_none_seurat_louvain_4_3	sergio	seurat_louvain	none	0.5	none||seurat_louvain	4	4.0	0.0	0.9964	0.9964	0.9904158502144467	0.9820396713381401
sergio_anticor_seurat_louvain_4_3	sergio	seurat_louvain	anticor	0.5	anticor||seurat_louvain	4	6.0	2.0	1.0	0.9588	0.9482465635577366	0.9512167993134474
sergio_anticor.25_seurat_louvain_4_3	sergio	seurat_louvain	anticor.25	0.5	anticor.25||seurat_louvain	4	5.0	1.0	1.0	0.9656	0.9595960252328924	0.9651392457354716
sergio_none_seurat_louvain_4_3	sergio	seurat_louvain	none	0.2	none||seurat_louvain	4	4.0	0.0	0.9308	0.9308	0.8241392461941426	0.7728982318331801
sergio_anticor_seurat_louvain_4_3	sergio	seurat_louvain	anticor	0.2	anticor||seurat_louvain	4	1.0	3.0	0.25	1.0	0.0	0.0
sergio_anticor.25_seurat_louvain_4_3	sergio	seurat_louvain	anticor.25	0.2	anticor.25||seurat_louvain	4	13.0	9.0	1.0	0.7068	0.6646060101153937	0.7734063184053309
sergio_none_sccan_4_3	sergio	sccan	none	1.0	none||sccan	4	4.0	0.0	1.0	1.0	1.0	1.0
sergio_anticor_sccan_4_3	sergio	sccan	anticor	1.0	anticor||sccan	4	4.0	0.0	1.0	1.0	1.0	1.0
sergio_none_sccan_4_3	sergio	sccan	none	0.5	none||sccan	4	4.0	0.0	0.998	0.998	0.9946713744719838	0.989670969222183
sergio_anticor_sccan_4_3	sergio	sccan	anticor	0.5	anticor||sccan	4	4.0	0.0	1.0	1.0	1.0	1.0
sergio_anticor.25_sccan_4_3	sergio	sccan	anticor.25	0.5	anticor.25||sccan	4	4.0	0.0	1.0	1.0	1.0	1.0
sergio_none_sccan_4_3	sergio	sccan	none	0.2	none||sccan	4	4.0	0.0	0.9984	0.9984	0.9957376048999167	0.9918168275635272
sergio_anticor_sccan_4_3	sergio	sccan	anticor	0.2	anticor||sccan	4	1.0	3.0	0.25	1.0	0.0	0.0
sergio_anticor.25_sccan_4_3	sergio	sccan	anticor.25	0.2	anticor.25||sccan	4	4.0	0.0	1.0	1.0	1.0	1.0
sergio_none_scdha_4_3	sergio	scdha	none	1.0	none||scdha	4	6.0	2.0	0.9912	0.9164	0.9070892897240231	0.9159570627539197
sergio_anticor_scdha_4_3	sergio	scdha	anticor	1.0	anticor||scdha	4	4.0	0.0	1.0	1.0	1.0	1.0
sergio_none_scdha_4_3	sergio	scdha	none	0.5	none||scdha	4	4.0	0.0	0.9868	0.9868	0.9650264959924879	0.9419169945891191
sergio_anticor_scdha_4_3	sergio	scdha	anticor	0.5	anticor||scdha	4	4.0	0.0	1.0	1.0	1.0	1.0
sergio_anticor.25_scdha_4_3	sergio	scdha	anticor.25	0.5	anticor.25||scdha	4	5.0	1.0	1.0	0.9148	0.9221011293293996	0.9453146023056687
sergio_none_scdha_4_3	sergio	scdha	none	0.2	none||scdha	4	5.0	1.0	0.9784	0.978	0.9435809492952353	0.9113539167787521
sergio_anticor_scdha_4_3	sergio	scdha	anticor	0.2	anticor||scdha	4	1.0	3.0	0.25	1.0	0.0	0.0
sergio_anticor.25_scdha_4_3	sergio	scdha	anticor.25	0.2	anticor.25||scdha	4	5.0	1.0	1.0	0.8808	0.9131254740532248	0.9412624903584463
sergio_none_scincera_4_3	sergio	scincera	none	1.0	none||scincera	4	2.0	2.0	0.498	0.996	0.32600030112623435	0.5522184240622966
sergio_anticor_scincera_4_3	sergio	scincera	anticor	1.0	anticor||scincera	4	15.0	11.0	1.0	0.9632	0.9520538899460299	0.938737633950798
sergio_none_scincera_4_3	sergio	scincera	none	0.5	none||scincera	4	3.0	1.0	0.728	0.9696	0.6445308888855362	0.7314429057271994
sergio_anticor_scincera_4_3	sergio	scincera	anticor	0.5	anticor||scincera	4	15.0	11.0	1.0	0.8644	0.8302927789962644	0.8500142330453518
sergio_anticor.25_scincera_4_3	sergio	scincera	anticor.25	0.5	anticor.25||scincera	4	15.0	11.0	1.0	0.8424	0.8046320232116847	0.8310854233111558
sergio_none_scincera_4_3	sergio	scincera	none	0.2	none||scincera	4	4.0	0.0	0.6588	0.6588	0.3025155766242992	0.2791585836833206
sergio_anticor_scincera_4_3	sergio	scincera	anticor	0.2	anticor||scincera	4	1.0	3.0	0.25	1.0	0.0	0.0
sergio_anticor.25_scincera_4_3	sergio	scincera	anticor.25	0.2	anticor.25||scincera	4	15.0	11.0	1.0	0.7608	0.7175973904147229	0.7959515642076166
sergio_none_sc3s_4_4	sergio	sc3s	none	1.0	none||sc3s	4	4.0	0.0	0.9984	0.9984	0.9957341947632861	0.9918158966803114
sergio_anticor_sc3s_4_4	sergio	sc3s	anticor	1.0	anticor||sc3s	4	4.0	0.0	1.0	1.0	1.0	1.0
sergio_none_sc3s_4_4	sergio	sc3s	none	0.5	none||sc3s	4	4.0	0.0	0.9824	0.9824	0.9532318702688156	0.9328340609255308
sergio_anticor_sc3s_4_4	sergio	sc3s	anticor	0.5	anticor||sc3s	4	4.0	0.0	1.0	1.0	1.0	1.0
sergio_anticor.25_sc3s_4_4	sergio	sc3s	anticor.25	0.5	anticor.25||sc3s	4	4.0	0.0	1.0	1.0	1.0	1.0
sergio_none_sc3s_4_4	sergio	sc3s	none	0.2	none||sc3s	4	5.0	1.0	0.678	0.5964	0.3320294174965532	0.4675554742656119
sergio_anticor_sc3s_4_4	sergio	sc3s	anticor	0.2	anticor||sc3s	4	1.0	3.0	0.25	1.0	0.0	0.0
sergio_anticor.25_sc3s_4_4	sergio	sc3s	anticor.25	0.2	anticor.25||sc3s	4	5.0	1.0	0.986	0.8992	0.883526899139711	0.8989069279544236
sergio_none_locally_weighted_louvain_4_4	sergio	locally_weighted_louvain	none	1.0	none||locally_weighted_louvain	4	4.0	0.0	1.0	1.0	1.0	1.0
sergio_anticor_locally_weighted_louvain_4_4	sergio	locally_weighted_louvain	anticor	1.0	anticor||locally_weighted_louvain	4	4.0	0.0	1.0	1.0	1.0	1.0
sergio_none_locally_weighted_louvain_4_4	sergio	locally_weighted_louvain	none	0.5	none||locally_weighted_louvain	4	4.0	0.0	0.9984	0.9984	0.9957341947632861	0.9918158966803112
sergio_anticor_locally_weighted_louvain_4_4	sergio	locally_weighted_louvain	anticor	0.5	anticor||locally_weighted_louvain	4	4.0	0.0	0.9996	0.9996	0.9989329060974135	0.9978539181436396
sergio_anticor.25_locally_weighted_louvain_4_4	sergio	locally_weighted_louvain	anticor.25	0.5	anticor.25||locally_weighted_louvain	4	4.0	0.0	0.9996	0.9996	0.9989329060974135	0.9978539181436396
sergio_none_locally_weighted_louvain_4_4	sergio	locally_weighted_louvain	none	0.2	none||locally_weighted_louvain	4	4.0	0.0	0.9376	0.9376	0.8403005934843188	0.7964112596199813
sergio_anticor_locally_weighted_louvain_4_4	sergio	locally_weighted_louvain	anticor	0.2	anticor||locally_weighted_louvain	4	1.0	3.0	0.25	1.0	0.0	0.0
sergio_anticor.25_locally_weighted_louvain_4_4	sergio	locally_weighted_louvain	anticor.25	0.2	anticor.25||locally_weighted_louvain	4	5.0	1.0	1.0	0.9184	0.9238262243438942	0.9461182180480397
sergio_none_scanpy_louvain_4_4	sergio	scanpy_louvain	none	1.0	none||scanpy_louvain	4	4.0	0.0	0.9976	0.9976	0.993594939254111	0.9884718985066793
sergio_anticor_scanpy_louvain_4_4	sergio	scanpy_louvain	anticor	1.0	anticor||scanpy_louvain	4	13.0	9.0	1.0	0.5608	0.5597044412826467	0.7410212019418567
sergio_none_scanpy_louvain_4_4	sergio	scanpy_louvain	none	0.5	none||scanpy_louvain	4	4.0	0.0	0.9744	0.9744	0.932915118449255	0.9019506016104613
sergio_anticor_scanpy_louvain_4_4	sergio	scanpy_louvain	anticor	0.5	anticor||scanpy_louvain	4	7.0	3.0	1.0	0.8304	0.8331351496671167	0.8855019775866821
sergio_anticor.25_scanpy_louvain_4_4	sergio	scanpy_louvain	anticor.25	0.5	anticor.25||scanpy_louvain	4	7.0	3.0	1.0	0.714	0.7387706855791962	0.8497417224665644
sergio_none_scanpy_louvain_4_4	sergio	scanpy_louvain	none	0.2	none||scanpy_louvain	4	6.0	2.0	0.7916	0.75	0.537554303799491	0.49966683096776254
sergio_anticor_scanpy_louvain_4_4	sergio	scanpy_louvain	anticor	0.2	anticor||scanpy_louvain	4	1.0	3.0	0.25	1.0	0.0	0.0
sergio_anticor.25_scanpy_louvain_4_4	sergio	scanpy_louvain	anticor.25	0.2	anticor.25||scanpy_louvain	4	19.0	15.0	0.9996	0.4984	0.4229249695023308	0.6770712720501636
sergio_none_scanpy_leiden_4_4	sergio	scanpy_leiden	none	1.0	none||scanpy_leiden	4	6.0	2.0	0.994	0.9716	0.9552238379858762	0.9400921488570527
sergio_anticor_scanpy_leiden_4_4	sergio	scanpy_leiden	anticor	1.0	anticor||scanpy_leiden	4	19.0	15.0	1.0	0.3636	0.36808342920084974	0.6631620789621021
sergio_none_scanpy_leiden_4_4	sergio	scanpy_leiden	none	0.5	none||scanpy_leiden	4	6.0	2.0	0.9716	0.9672	0.9289193139348179	0.884334171304507
sergio_anticor_scanpy_leiden_4_4	sergio	scanpy_leiden	anticor	0.5	anticor||scanpy_leiden	4	16.0	12.0	1.0	0.5312	0.5048678768203946	0.7217341014920934
sergio_anticor.25_scanpy_leiden_4_4	sergio	scanpy_leiden	anticor.25	0.5	anticor.25||scanpy_leiden	4	16.0	12.0	1.0	0.4604	0.4699555313575753	0.7154280284679334
sergio_none_scanpy_leiden_4_4	sergio	scanpy_leiden	none	0.2	none||scanpy_leiden	4	11.0	7.0	0.74	0.62	0.43093407656433164	0.3900376932102985
sergio_anticor_scanpy_leiden_4_4	sergio	scanpy_leiden	anticor	0.2	anticor||scanpy_leiden	4	1.0	3.0	0.25	1.0	0.0	0.0
sergio_anticor.25_scanpy_leiden_4_4	sergio	scanpy_leiden	anticor.25	0.2	anticor.25||scanpy_leiden	4	22.0	18.0	0.9996	0.4472	0.36731449836797897	0.6494274646425957
sergio_none_seurat_louvain_4_4	sergio	seurat_louvain	none	1.0	none||seurat_louvain	4	4.0	0.0	1.0	1.0	1.0	1.0
sergio_anticor_seurat_louvain_4_4	sergio	seurat_louvain	anticor	1.0	anticor||seurat_louvain	4	5.0	1.0	1.0	0.9284	0.929381893639351	0.9487651759719196
sergio_none_seurat_louvain_4_4	sergio	seurat_louvain	none	0.5	none||seurat_louvain	4	4.0	0.0	0.9988	0.9988	0.9968021439328635	0.9939622096666023
sergio_anticor_seurat_louvain_4_4	sergio	seurat_louvain	anticor	0.5	anticor||seurat_louvain	4	7.0	3.0	1.0	0.9016	0.8910909456334404	0.9094400746146616
sergio_anticor.25_seurat_louvain_4_4	sergio	seurat_louvain	anticor.25	0.5	anticor.25||seurat_louvain	4	6.0	2.0	1.0	0.9588	0.9483256902366708	0.9513388414503017
sergio_none_seurat_louvain_4_4	sergio	seurat_louvain	none	0.2	none||seurat_louvain	4	4.0	0.0	0.9264	0.9264	0.812194162609991	0.7708578010779041
sergio_anticor_seurat_louvain_4_4	sergio	seurat_louvain	anticor	0.2	anticor||seurat_louvain	4	1.0	3.0	0.25	1.0	0.0	0.0
sergio_anticor.25_seurat_louvain_4_4	sergio	seurat_louvain	anticor.25	0.2	anticor.25||seurat_louvain	4	18.0	14.0	0.9996	0.4904	0.44182611959036777	0.687955760825159
sergio_none_sccan_4_4	sergio	sccan	none	1.0	none||sccan	4	4.0	0.0	1.0	1.0	1.0	1.0
sergio_anticor_sccan_4_4	sergio	sccan	anticor	1.0	anticor||sccan	4	4.0	0.0	1.0	1.0	1.0	1.0
sergio_none_sccan_4_4	sergio	sccan	none	0.5	none||sccan	4	2.0	2.0	0.5	1.0	0.33306645316253003	0.5771596324111227
sergio_anticor_sccan_4_4	sergio	sccan	anticor	0.5	anticor||sccan	4	4.0	0.0	1.0	1.0	1.0	1.0
sergio_anticor.25_sccan_4_4	sergio	sccan	anticor.25	0.5	anticor.25||sccan	4	4.0	0.0	1.0	1.0	1.0	1.0
sergio_none_sccan_4_4	sergio	sccan	none	0.2	none||sccan	4	3.0	1.0	0.7476	0.9956	0.7036415543026218	0.8338716321672817
sergio_anticor_sccan_4_4	sergio	sccan	anticor	0.2	anticor||sccan	4	1.0	3.0	0.25	1.0	0.0	0.0
sergio_anticor.25_sccan_4_4	sergio	sccan	anticor.25	0.2	anticor.25||sccan	4	4.0	0.0	1.0	1.0	1.0	1.0
sergio_none_scdha_4_4	sergio	scdha	none	1.0	none||scdha	4	6.0	2.0	0.9992	0.9948	0.9920381681952877	0.9871958980401738
sergio_anticor_scdha_4_4	sergio	scdha	anticor	1.0	anticor||scdha	4	5.0	1.0	1.0	0.95	0.9451360073766712	0.956827460877069
sergio_none_scdha_4_4	sergio	scdha	none	0.5	none||scdha	4	4.0	0.0	0.9912	0.9912	0.9766452976829629	0.9606267348115396
sergio_anticor_scdha_4_4	sergio	scdha	anticor	0.5	anticor||scdha	4	5.0	1.0	1.0	0.9264	0.9281814569343567	0.9481853792350298
sergio_anticor.25_scdha_4_4	sergio	scdha	anticor.25	0.5	anticor.25||scdha	4	5.0	1.0	1.0	0.9148	0.9221011293293996	0.9453146023056685
sergio_none_scdha_4_4	sergio	scdha	none	0.2	none||scdha	4	4.0	0.0	0.9304	0.9304	0.8289530606447876	0.8253787690598646
sergio_anticor_scdha_4_4	sergio	scdha	anticor	0.2	anticor||scdha	4	1.0	3.0	0.25	1.0	0.0	0.0
sergio_anticor.25_scdha_4_4	sergio	scdha	anticor.25	0.2	anticor.25||scdha	4	5.0	1.0	1.0	0.9056	0.918360964688133	0.9436004509850648
sergio_none_scincera_4_4	sergio	scincera	none	1.0	none||scincera	4	4.0	0.0	0.9896	0.9896	0.9724443953559604	0.9510953344115308
sergio_anticor_scincera_4_4	sergio	scincera	anticor	1.0	anticor||scincera	4	15.0	11.0	1.0	0.9624	0.952693336546959	0.94070460468181
sergio_none_scincera_4_4	sergio	scincera	none	0.5	none||scincera	4	3.0	1.0	0.7116	0.9548	0.6045075033515284	0.6832809105764472
sergio_anticor_scincera_4_4	sergio	scincera	anticor	0.5	anticor||scincera	4	15.0	11.0	1.0	0.8776	0.8742631705681264	0.8664748905999344
sergio_anticor.25_scincera_4_4	sergio	scincera	anticor.25	0.5	anticor.25||scincera	4	15.0	11.0	1.0	0.8756	0.8717475249528285	0.858953593521523
sergio_none_scincera_4_4	sergio	scincera	none	0.2	none||scincera	4	3.0	1.0	0.5344	0.7212	0.22010617001059324	0.22879820783253188
sergio_anticor_scincera_4_4	sergio	scincera	anticor	0.2	anticor||scincera	4	1.0	3.0	0.25	1.0	0.0	0.0
sergio_anticor.25_scincera_4_4	sergio	scincera	anticor.25	0.2	anticor.25||scincera	4	15.0	11.0	1.0	0.7656	0.7154740429183235	0.7928964800719968
sergio_none_sc3s_4_5	sergio	sc3s	none	1.0	none||sc3s	4	4.0	0.0	0.9984	0.9984	0.9957307809865131	0.9914154317068586
sergio_anticor_sc3s_4_5	sergio	sc3s	anticor	1.0	anticor||sc3s	4	5.0	1.0	1.0	0.9476	0.9431371824657212	0.9557535416020705
sergio_none_sc3s_4_5	sergio	sc3s	none	0.5	none||sc3s	4	4.0	0.0	0.9896	0.9896	0.9723976522596317	0.9557043152670082
sergio_anticor_sc3s_4_5	sergio	sc3s	anticor	0.5	anticor||sc3s	4	4.0	0.0	1.0	1.0	1.0	1.0
sergio_anticor.25_sc3s_4_5	sergio	sc3s	anticor.25	0.5	anticor.25||sc3s	4	4.0	0.0	1.0	1.0	1.0	1.0
sergio_none_sc3s_4_5	sergio	sc3s	none	0.2	none||sc3s	4	5.0	1.0	0.646	0.5736	0.24568337184545797	0.4170732296110857
sergio_anticor_sc3s_4_5	sergio	sc3s	anticor	0.2	anticor||sc3s	4	1.0	3.0	0.25	1.0	0.0	0.0
sergio_anticor.25_sc3s_4_5	sergio	sc3s	anticor.25	0.2	anticor.25||sc3s	4	6.0	2.0	0.9996	0.832	0.8443601531879475	0.8975419764374333
sergio_none_locally_weighted_louvain_4_5	sergio	locally_weighted_louvain	none	1.0	none||locally_weighted_louvain	4	4.0	0.0	1.0	1.0	1.0	1.0
sergio_anticor_locally_weighted_louvain_4_5	sergio	locally_weighted_louvain	anticor	1.0	anticor||locally_weighted_louvain	4	4.0	0.0	1.0	1.0	1.0	1.0
sergio_none_locally_weighted_louvain_4_5	sergio	locally_weighted_louvain	none	0.5	none||locally_weighted_louvain	4	4.0	0.0	0.998	0.998	0.9946688045602226	0.9892707431381851
sergio_anticor_locally_weighted_louvain_4_5	sergio	locally_weighted_louvain	anticor	0.5	anticor||locally_weighted_louvain	4	4.0	0.0	1.0	1.0	1.0	1.0
sergio_anticor.25_locally_weighted_louvain_4_5	sergio	locally_weighted_louvain	anticor.25	0.5	anticor.25||locally_weighted_louvain	4	4.0	0.0	1.0	1.0	1.0	1.0
sergio_none_locally_weighted_louvain_4_5	sergio	locally_weighted_louvain	none	0.2	none||locally_weighted_louvain	4	4.0	0.0	0.926	0.926	0.8119126469038572	0.7758459745561951
sergio_anticor_locally_weighted_louvain_4_5	sergio	locally_weighted_louvain	anticor	0.2	anticor||locally_weighted_louvain	4	1.0	3.0	0.25	1.0	0.0	0.0
sergio_anticor.25_locally_weighted_louvain_4_5	sergio	locally_weighted_louvain	anticor.25	0.2	anticor.25||locally_weighted_louvain	4	6.0	2.0	1.0	0.8284	0.854988475996911	0.9036716457488646
sergio_none_scanpy_louvain_4_5	sergio	scanpy_louvain	none	1.0	none||scanpy_louvain	4	4.0	0.0	0.9976	0.9976	0.9936068399977879	0.9875255832646384
sergio_anticor_scanpy_louvain_4_5	sergio	scanpy_louvain	anticor	1.0	anticor||scanpy_louvain	4	8.0	4.0	1.0	0.7884	0.7742246439536966	0.8532145850713755
sergio_none_scanpy_louvain_4_5	sergio	scanpy_louvain	none	0.5	none||scanpy_louvain	4	4.0	0.0	0.9824	0.9824	0.9533509759097846	0.9302997881603065
sergio_anticor_scanpy_louvain_4_5	sergio	scanpy_louvain	anticor	0.5	anticor||scanpy_louvain	4	8.0	4.0	1.0	0.8156	0.8019227712228759	0.8626043161767041
sergio_anticor.25_scanpy_louvain_4_5	sergio	scanpy_louvain	anticor.25	0.5	anticor.25||scanpy_louvain	4	8.0	4.0	1.0	0.8232	0.8389372680891175	0.8816546104205613
sergio_none_scanpy_louvain_4_5	sergio	scanpy_louvain	none	0.2	none||scanpy_louvain	4	6.0	2.0	0.8164	0.766	0.5655872934043134	0.5216246577318968
sergio_anticor_scanpy_louvain_4_5	sergio	scanpy_louvain	anticor	0.2	anticor||scanpy_louvain	4	1.0	3.0	0.25	1.0	0.0	0.0
sergio_anticor.25_scanpy_louvain_4_5	sergio	scanpy_louvain	anticor.25	0.2	anticor.25||scanpy_louvain	4	13.0	9.0	1.0	0.6364	0.626430336790191	0.7623030062014005
sergio_none_scanpy_leiden_4_5	sergio	scanpy_leiden	none	1.0	none||scanpy_leiden	4	4.0	0.0	0.996	0.996	0.9893555551961031	0.9793454152666528
sergio_anticor_scanpy_leiden_4_5	sergio	scanpy_leiden	anticor	1.0	anticor||scanpy_leiden	4	14.0	10.0	1.0	0.4588	0.48194414737501257	0.7215145875414893
sergio_none_scanpy_leiden_4_5	sergio	scanpy_leiden	none	0.5	none||scanpy_leiden	4	8.0	4.0	0.9664	0.9616	0.9095843759059408	0.8601922725369234
sergio_anticor_scanpy_leiden_4_5	sergio	scanpy_leiden	anticor	0.5	anticor||scanpy_leiden	4	13.0	9.0	1.0	0.47	0.5002228772030547	0.7330215389312601
sergio_anticor.25_scanpy_leiden_4_5	sergio	scanpy_leiden	anticor.25	0.5	anticor.25||scanpy_leiden	4	14.0	10.0	1.0	0.4824	0.5033916161410471	0.7338907593620079
sergio_none_scanpy_leiden_4_5	sergio	scanpy_leiden	none	0.2	none||scanpy_leiden	4	10.0	6.0	0.7	0.5604	0.3649245670112575	0.3531764162539153
sergio_anticor_scanpy_leiden_4_5	sergio	scanpy_leiden	anticor	0.2	anticor||scanpy_leiden	4	1.0	3.0	0.25	1.0	0.0	0.0
sergio_anticor.25_scanpy_leiden_4_5	sergio	scanpy_leiden	anticor.25	0.2	anticor.25||scanpy_leiden	4	20.0	16.0	1.0	0.422	0.3828761382982536	0.6622367679221499
sergio_none_seurat_louvain_4_5	sergio	seurat_louvain	none	1.0	none||seurat_louvain	4	4.0	0.0	0.9992	0.9992	0.9978649596624979	0.9957076038446049
sergio_anticor_seurat_louvain_4_5	sergio	seurat_louvain	anticor	1.0	anticor||seurat_louvain	4	5.0	1.0	1.0	0.8964	0.9155896759255906	0.9423542360081755
sergio_none_seurat_louvain_4_5	sergio	seurat_louvain	none	0.5	none||seurat_louvain	4	4.0	0.0	0.9952	0.9952	0.9872215987555891	0.9775998777385277
sergio_anticor_seurat_louvain_4_5	sergio	seurat_louvain	anticor	0.5	anticor||seurat_louvain	4	6.0	2.0	1.0	0.9604	0.9501187875686266	0.952472148668134
sergio_anticor.25_seurat_louvain_4_5	sergio	seurat_louvain	anticor.25	0.5	anticor.25||seurat_louvain	4	6.0	2.0	1.0	0.9468	0.9350135392616475	0.9430682024114704
sergio_none_seurat_louvain_4_5	sergio	seurat_louvain	none	0.2	none||seurat_louvain	4	4.0	0.0	0.8956	0.8956	0.7399706685740777	0.7045225729495872
sergio_anticor_seurat_louvain_4_5	sergio	seurat_louvain	anticor	0.2	anticor||seurat_louvain	4	1.0	3.0	0.25	1.0	0.0	0.0
sergio_anticor.25_seurat_louvain_4_5	sergio	seurat_louvain	anticor.25	0.2	anticor.25||seurat_louvain	4	12.0	8.0	1.0	0.7352	0.7041886316922195	0.7930048303633198
sergio_none_sccan_4_5	sergio	sccan	none	1.0	none||sccan	4	4.0	0.0	1.0	1.0	1.0	1.0
sergio_anticor_sccan_4_5	sergio	sccan	anticor	1.0	anticor||sccan	4	4.0	0.0	1.0	1.0	1.0	1.0
sergio_none_sccan_4_5	sergio	sccan	none	0.5	none||sccan	4	2.0	2.0	0.4996	0.9992	0.33164593806244996	0.5710532268982627
sergio_anticor_sccan_4_5	sergio	sccan	anticor	0.5	anticor||sccan	4	4.0	0.0	1.0	1.0	1.0	1.0
sergio_anticor.25_sccan_4_5	sergio	sccan	anticor.25	0.5	anticor.25||sccan	4	4.0	0.0	1.0	1.0	1.0	1.0
sergio_none_sccan_4_5	sergio	sccan	none	0.2	none||sccan	4	3.0	1.0	0.7472	0.9952	0.7031176048224835	0.831552425916821
sergio_anticor_sccan_4_5	sergio	sccan	anticor	0.2	anticor||sccan	4	1.0	3.0	0.25	1.0	0.0	0.0
sergio_anticor.25_sccan_4_5	sergio	sccan	anticor.25	0.2	anticor.25||sccan	4	4.0	0.0	1.0	1.0	1.0	1.0
sergio_none_scdha_4_5	sergio	scdha	none	1.0	none||scdha	4	4.0	0.0	0.9964	0.9964	0.9904194888972581	0.9846119328967846
sergio_anticor_scdha_4_5	sergio	scdha	anticor	1.0	anticor||scdha	4	4.0	0.0	1.0	1.0	1.0	1.0
sergio_none_scdha_4_5	sergio	scdha	none	0.5	none||scdha	4	4.0	0.0	0.9572	0.9572	0.8900435310336178	0.8624775428663185
sergio_anticor_scdha_4_5	sergio	scdha	anticor	0.5	anticor||scdha	4	4.0	0.0	1.0	1.0	1.0	1.0
sergio_anticor.25_scdha_4_5	sergio	scdha	anticor.25	0.5	anticor.25||scdha	4	5.0	1.0	1.0	0.9076	0.9190919464094167	0.9439325054800425
sergio_none_scdha_4_5	sergio	scdha	none	0.2	none||scdha	4	4.0	0.0	0.9276	0.9276	0.8171621658813002	0.7874159409426978
sergio_anticor_scdha_4_5	sergio	scdha	anticor	0.2	anticor||scdha	4	1.0	3.0	0.25	1.0	0.0	0.0
sergio_anticor.25_scdha_4_5	sergio	scdha	anticor.25	0.2	anticor.25||scdha	4	6.0	2.0	1.0	0.888	0.9116424741560422	0.9365468535844764
sergio_none_scincera_4_5	sergio	scincera	none	1.0	none||scincera	4	3.0	1.0	0.744	0.992	0.6958901751424242	0.8167261810781696
sergio_anticor_scincera_4_5	sergio	scincera	anticor	1.0	anticor||scincera	4	14.0	10.0	1.0	0.978	0.9712601262605548	0.9617623890398656
sergio_none_scincera_4_5	sergio	scincera	none	0.5	none||scincera	4	3.0	1.0	0.7212	0.9628	0.6332697990443391	0.7067245391655422
sergio_anticor_scincera_4_5	sergio	scincera	anticor	0.5	anticor||scincera	4	15.0	11.0	1.0	0.8724	0.8416664686913091	0.8640667487755432
sergio_anticor.25_scincera_4_5	sergio	scincera	anticor.25	0.5	anticor.25||scincera	4	15.0	11.0	1.0	0.8712	0.8414335755121897	0.8561101768710276
sergio_none_scincera_4_5	sergio	scincera	none	0.2	none||scincera	4	1.0	3.0	0.25	1.0	0.0	0.0
sergio_anticor_scincera_4_5	sergio	scincera	anticor	0.2	anticor||scincera	4	1.0	3.0	0.25	1.0	0.0	0.0
sergio_anticor.25_scincera_4_5	sergio	scincera	anticor.25	0.2	anticor.25||scincera	4	15.0	11.0	1.0	0.7716	0.7229704896303594	0.8011765585049617
sergio_none_sc3s_6_1	sergio	sc3s	none	1.0	none||sc3s	6	6.0	0.0	1.0	1.0	1.0	1.0
sergio_anticor_sc3s_6_1	sergio	sc3s	anticor	1.0	anticor||sc3s	6	6.0	0.0	1.0	1.0	1.0	1.0
sergio_none_sc3s_6_1	sergio	sc3s	none	0.5	none||sc3s	6	6.0	0.0	0.9876	0.9876	0.9702585561661261	0.9612520401482181
sergio_anticor_sc3s_6_1	sergio	sc3s	anticor	0.5	anticor||sc3s	6	6.0	0.0	0.9964	0.9964	0.9913835460879463	0.9892162126373498
sergio_anticor.25_sc3s_6_1	sergio	sc3s	anticor.25	0.5	anticor.25||sc3s	6	6.0	0.0	1.0	1.0	1.0	1.0
sergio_none_sc3s_6_1	sergio	sc3s	none	0.2	none||sc3s	6	6.0	0.0	0.8212	0.8212	0.5694479751737177	0.7243152394079203
sergio_anticor_sc3s_6_1	sergio	sc3s	anticor	0.2	anticor||sc3s	6	5.0	1.0	0.6904	0.8572	0.461622519704399	0.6956302442945526
sergio_anticor.25_sc3s_6_1	sergio	sc3s	anticor.25	0.2	anticor.25||sc3s	6	6.0	0.0	0.864	0.864	0.6980239725805015	0.8095533861380948
sergio_none_locally_weighted_louvain_6_1	sergio	locally_weighted_louvain	none	1.0	none||locally_weighted_louvain	6	6.0	0.0	1.0	1.0	1.0	1.0
sergio_anticor_locally_weighted_louvain_6_1	sergio	locally_weighted_louvain	anticor	1.0	anticor||locally_weighted_louvain	6	6.0	0.0	1.0	1.0	1.0	1.0
sergio_none_locally_weighted_louvain_6_1	sergio	locally_weighted_louvain	none	0.5	none||locally_weighted_louvain	6	6.0	0.0	0.9992	0.9992	0.9980780780655062	0.9968600740185444
sergio_anticor_locally_weighted_louvain_6_1	sergio	locally_weighted_louvain	anticor	0.5	anticor||locally_weighted_louvain	6	6.0	0.0	1.0	1.0	1.0	1.0
sergio_anticor.25_locally_weighted_louvain_6_1	sergio	locally_weighted_louvain	anticor.25	0.5	anticor.25||locally_weighted_louvain	6	6.0	0.0	1.0	1.0	1.0	1.0
sergio_none_locally_weighted_louvain_6_1	sergio	locally_weighted_louvain	none	0.2	none||locally_weighted_louvain	6	6.0	0.0	0.966	0.966	0.9193789298459911	0.9020052502001875
sergio_anticor_locally_weighted_louvain_6_1	sergio	locally_weighted_louvain	anticor	0.2	anticor||locally_weighted_louvain	6	7.0	1.0	0.9968	0.926	0.9435642504611477	0.959567702257931
sergio_anticor.25_locally_weighted_louvain_6_1	sergio	locally_weighted_louvain	anticor.25	0.2	anticor.25||locally_weighted_louvain	6	7.0	1.0	0.9996	0.926	0.9480965373610288	0.9676169204564131
sergio_none_scanpy_louvain_6_1	sergio	scanpy_louvain	none	1.0	none||scanpy_louvain	6	6.0	0.0	0.9984	0.9984	0.9961550255180508	0.9940288185042385
sergio_anticor_scanpy_louvain_6_1	sergio	scanpy_louvain	anticor	1.0	anticor||scanpy_louvain	6	12.0	6.0	1.0	0.6908	0.7294539270661576	0.861444683816506
sergio_none_scanpy_louvain_6_1	sergio	scanpy_louvain	none	0.5	none||scanpy_louvain	6	6.0	0.0	0.9832	0.9832	0.9600877231264336	0.9436342170477091
sergio_anticor_scanpy_louvain_6_1	sergio	scanpy_louvain	anticor	0.5	anticor||scanpy_louvain	6	8.0	2.0	1.0	0.9564	0.9538428103866274	0.9659389531950804
sergio_anticor.25_scanpy_louvain_6_1	sergio	scanpy_louvain	anticor.25	0.5	anticor.25||scanpy_louvain	6	8.0	2.0	1.0	0.9124	0.9331767184044886	0.9571264112810083
sergio_none_scanpy_louvain_6_1	sergio	scanpy_louvain	none	0.2	none||scanpy_louvain	6	6.0	0.0	0.9016	0.9016	0.7770227682942408	0.7469184494202211
sergio_anticor_scanpy_louvain_6_1	sergio	scanpy_louvain	anticor	0.2	anticor||scanpy_louvain	6	12.0	6.0	0.9992	0.7584	0.7847651587507379	0.8763739089341523
sergio_anticor.25_scanpy_louvain_6_1	sergio	scanpy_louvain	anticor.25	0.2	anticor.25||scanpy_louvain	6	15.0	9.0	0.9956	0.7504	0.7632708926514493	0.8485138466860537
sergio_none_scanpy_leiden_6_1	sergio	scanpy_leiden	none	1.0	none||scanpy_leiden	6	6.0	0.0	0.9972	0.9972	0.9932727530780862	0.9890101031711548
sergio_anticor_scanpy_leiden_6_1	sergio	scanpy_leiden	anticor	1.0	anticor||scanpy_leiden	6	22.0	16.0	1.0	0.4092	0.44819360946197295	0.7511240412017872
sergio_none_scanpy_leiden_6_1	sergio	scanpy_leiden	none	0.5	none||scanpy_leiden	6	6.0	0.0	0.9764	0.9764	0.9441350194109811	0.9221704031223046
sergio_anticor_scanpy_leiden_6_1	sergio	scanpy_leiden	anticor	0.5	anticor||scanpy_leiden	6	13.0	7.0	1.0	0.6864	0.7362583730665275	0.8611825275169184
sergio_anticor.25_scanpy_leiden_6_1	sergio	scanpy_leiden	anticor.25	0.5	anticor.25||scanpy_leiden	6	15.0	9.0	1.0	0.612	0.6642987749271944	0.8305400955219492
sergio_none_scanpy_leiden_6_1	sergio	scanpy_leiden	none	0.2	none||scanpy_leiden	6	9.0	3.0	0.8564	0.8496	0.691761177499663	0.6574498702906084
sergio_anticor_scanpy_leiden_6_1	sergio	scanpy_leiden	anticor	0.2	anticor||scanpy_leiden	6	19.0	13.0	1.0	0.5424	0.5620039695073965	0.7880699954068094
sergio_anticor.25_scanpy_leiden_6_1	sergio	scanpy_leiden	anticor.25	0.2	anticor.25||scanpy_leiden	6	23.0	17.0	1.0	0.6076	0.6136070574208823	0.7886082328590749
sergio_none_seurat_louvain_6_1	sergio	seurat_louvain	none	1.0	none||seurat_louvain	6	6.0	0.0	1.0	1.0	1.0	1.0
sergio_anticor_seurat_louvain_6_1	sergio	seurat_louvain	anticor	1.0	anticor||seurat_louvain	6	6.0	0.0	1.0	1.0	1.0	1.0
sergio_none_seurat_louvain_6_1	sergio	seurat_louvain	none	0.5	none||seurat_louvain	6	6.0	0.0	0.9988	0.9988	0.9971188507788329	0.9952905119266863
sergio_anticor_seurat_louvain_6_1	sergio	seurat_louvain	anticor	0.5	anticor||seurat_louvain	6	7.0	1.0	1.0	0.9852	0.9836363734759913	0.98625715742296
sergio_anticor.25_seurat_louvain_6_1	sergio	seurat_louvain	anticor.25	0.5	anticor.25||seurat_louvain	6	6.0	0.0	1.0	1.0	1.0	1.0
sergio_none_seurat_louvain_6_1	sergio	seurat_louvain	none	0.2	none||seurat_louvain	6	6.0	0.0	0.9416	0.9416	0.8602449660239634	0.8608183740827694
sergio_anticor_seurat_louvain_6_1	sergio	seurat_louvain	anticor	0.2	anticor||seurat_louvain	6	7.0	1.0	0.9996	0.922	0.947569669262394	0.9673991781167296
sergio_anticor.25_seurat_louvain_6_1	sergio	seurat_louvain	anticor.25	0.2	anticor.25||seurat_louvain	6	11.0	5.0	0.9988	0.7928	0.8119140231035572	0.8880012744199494
sergio_none_sccan_6_1	sergio	sccan	none	1.0	none||sccan	6	6.0	0.0	1.0	1.0	1.0	1.0
sergio_anticor_sccan_6_1	sergio	sccan	anticor	1.0	anticor||sccan	6	7.0	1.0	1.0	0.964	0.9652407058647244	0.9762979288399847
sergio_none_sccan_6_1	sergio	sccan	none	0.5	none||sccan	6	5.0	1.0	0.8324	0.9972	0.8178311641195407	0.9205758839565663
sergio_anticor_sccan_6_1	sergio	sccan	anticor	0.5	anticor||sccan	6	6.0	0.0	1.0	1.0	1.0	1.0
sergio_anticor.25_sccan_6_1	sergio	sccan	anticor.25	0.5	anticor.25||sccan	6	6.0	0.0	1.0	1.0	1.0	1.0
sergio_none_sccan_6_1	sergio	sccan	none	0.2	none||sccan	6	5.0	1.0	0.8288	0.9916	0.8064905336769033	0.9020860708945554
sergio_anticor_sccan_6_1	sergio	sccan	anticor	0.2	anticor||sccan	6	11.0	5.0	1.0	0.8652	0.9121519714381033	0.9238709384010854
sergio_anticor.25_sccan_6_1	sergio	sccan	anticor.25	0.2	anticor.25||sccan	6	10.0	4.0	1.0	0.894	0.9193709785540717	0.9337151827899949
sergio_none_scdha_6_1	sergio	scdha	none	1.0	none||scdha	6	6.0	0.0	0.9992	0.9992	0.9980792338525553	0.996860341498945
sergio_anticor_scdha_6_1	sergio	scdha	anticor	1.0	anticor||scdha	6	6.0	0.0	1.0	1.0	1.0	1.0
sergio_none_scdha_6_1	sergio	scdha	none	0.5	none||scdha	6	7.0	1.0	0.9776	0.9772	0.9462390255439087	0.9300230773268096
sergio_anticor_scdha_6_1	sergio	scdha	anticor	0.5	anticor||scdha	6	8.0	2.0	1.0	0.9212	0.9385353420975006	0.9567413407897385
sergio_anticor.25_scdha_6_1	sergio	scdha	anticor.25	0.5	anticor.25||scdha	6	6.0	0.0	1.0	1.0	1.0	1.0
sergio_none_scdha_6_1	sergio	scdha	none	0.2	none||scdha	6	5.0	1.0	0.61	0.9232	0.41463936207927915	0.6422750881190022
sergio_anticor_scdha_6_1	sergio	scdha	anticor	0.2	anticor||scdha	6	6.0	0.0	1.0	1.0	1.0	1.0
sergio_anticor.25_scdha_6_1	sergio	scdha	anticor.25	0.2	anticor.25||scdha	6	6.0	0.0	1.0	1.0	1.0	1.0
sergio_none_scincera_6_1	sergio	scincera	none	1.0	none||scincera	6	6.0	0.0	0.9944	0.9944	0.9865859582394881	0.9793816289074435
sergio_anticor_scincera_6_1	sergio	scincera	anticor	1.0	anticor||scincera	6	15.0	9.0	1.0	0.9904	0.988522036516364	0.9843084519812959
sergio_none_scincera_6_1	sergio	scincera	none	0.5	none||scincera	6	6.0	0.0	0.9712	0.9712	0.9320181045339316	0.9063510091942599
sergio_anticor_scincera_6_1	sergio	scincera	anticor	0.5	anticor||scincera	6	15.0	9.0	1.0	0.9712	0.9693866367192052	0.9721825196325605
sergio_anticor.25_scincera_6_1	sergio	scincera	anticor.25	0.5	anticor.25||scincera	6	15.0	9.0	1.0	0.9316	0.9353891403857414	0.9428390253299151
sergio_none_scincera_6_1	sergio	scincera	none	0.2	none||scincera	6	6.0	0.0	0.7392	0.7392	0.4832437962121707	0.46366474400676577
sergio_anticor_scincera_6_1	sergio	scincera	anticor	0.2	anticor||scincera	6	15.0	9.0	1.0	0.9832	0.980340336399946	0.9773030603400432
sergio_anticor.25_scincera_6_1	sergio	scincera	anticor.25	0.2	anticor.25||scincera	6	15.0	9.0	1.0	0.8164	0.8224122932887571	0.8899236233609804
sergio_none_sc3s_6_2	sergio	sc3s	none	1.0	none||sc3s	6	6.0	0.0	0.9996	0.9996	0.9990396169262776	0.9984301710712032
sergio_anticor_sc3s_6_2	sergio	sc3s	anticor	1.0	anticor||sc3s	6	6.0	0.0	0.9996	0.9996	0.999038461879019	0.9984299031695815
sergio_none_sc3s_6_2	sergio	sc3s	none	0.5	none||sc3s	6	6.0	0.0	0.9704	0.9704	0.9282165880050265	0.9267580630510033
sergio_anticor_sc3s_6_2	sergio	sc3s	anticor	0.5	anticor||sc3s	6	6.0	0.0	1.0	1.0	1.0	1.0
sergio_anticor.25_sc3s_6_2	sergio	sc3s	anticor.25	0.5	anticor.25||sc3s	6	6.0	0.0	1.0	1.0	1.0	1.0
sergio_none_sc3s_6_2	sergio	sc3s	none	0.2	none||sc3s	6	6.0	0.0	0.7912	0.7912	0.5087708643261786	0.6614543169034739
sergio_anticor_sc3s_6_2	sergio	sc3s	anticor	0.2	anticor||sc3s	6	6.0	0.0	0.9868	0.9868	0.9687941063126779	0.9686312761717505
sergio_anticor.25_sc3s_6_2	sergio	sc3s	anticor.25	0.2	anticor.25||sc3s	6	6.0	0.0	0.9808	0.9808	0.9542846290986942	0.9528310368829926
sergio_none_locally_weighted_louvain_6_2	sergio	locally_weighted_louvain	none	1.0	none||locally_weighted_louvain	6	6.0	0.0	0.9996	0.9996	0.9990396154466956	0.9984301712691737
sergio_anticor_locally_weighted_louvain_6_2	sergio	locally_weighted_louvain	anticor	1.0	anticor||locally_weighted_louvain	6	6.0	0.0	1.0	1.0	1.0	1.0
sergio_none_locally_weighted_louvain_6_2	sergio	locally_weighted_louvain	none	0.5	none||locally_weighted_louvain	6	6.0	0.0	0.9984	0.9984	0.9961573104384805	0.9937204157164699
sergio_anticor_locally_weighted_louvain_6_2	sergio	locally_weighted_louvain	anticor	0.5	anticor||locally_weighted_louvain	6	6.0	0.0	1.0	1.0	1.0	1.0
sergio_anticor.25_locally_weighted_louvain_6_2	sergio	locally_weighted_louvain	anticor.25	0.5	anticor.25||locally_weighted_louvain	6	6.0	0.0	1.0	1.0	1.0	1.0
sergio_none_locally_weighted_louvain_6_2	sergio	locally_weighted_louvain	none	0.2	none||locally_weighted_louvain	6	6.0	0.0	0.9604	0.9604	0.9066005669184468	0.8827081424390852
sergio_anticor_locally_weighted_louvain_6_2	sergio	locally_weighted_louvain	anticor	0.2	anticor||locally_weighted_louvain	6	6.0	0.0	1.0	1.0	1.0	1.0
sergio_anticor.25_locally_weighted_louvain_6_2	sergio	locally_weighted_louvain	anticor.25	0.2	anticor.25||locally_weighted_louvain	6	6.0	0.0	0.9996	0.9996	0.999038461879019	0.9984299031695816
sergio_none_scanpy_louvain_6_2	sergio	scanpy_louvain	none	1.0	none||scanpy_louvain	6	6.0	0.0	0.998	0.998	0.9951992500321221	0.9921511167294116
sergio_anticor_scanpy_louvain_6_2	sergio	scanpy_louvain	anticor	1.0	anticor||scanpy_louvain	6	15.0	9.0	1.0	0.6476	0.6746870695031408	0.834138196821861
sergio_none_scanpy_louvain_6_2	sergio	scanpy_louvain	none	0.5	none||scanpy_louvain	6	6.0	0.0	0.9876	0.9876	0.9704218280685742	0.956245489253736
sergio_anticor_scanpy_louvain_6_2	sergio	scanpy_louvain	anticor	0.5	anticor||scanpy_louvain	6	7.0	1.0	1.0	0.9932	0.9921093712981941	0.9921320307279377
sergio_anticor.25_scanpy_louvain_6_2	sergio	scanpy_louvain	anticor.25	0.5	anticor.25||scanpy_louvain	6	8.0	2.0	1.0	0.9088	0.9354695199231382	0.9586770117378235
sergio_none_scanpy_louvain_6_2	sergio	scanpy_louvain	none	0.2	none||scanpy_louvain	6	6.0	0.0	0.89	0.89	0.7522322237307192	0.7194655891904572
sergio_anticor_scanpy_louvain_6_2	sergio	scanpy_louvain	anticor	0.2	anticor||scanpy_louvain	6	8.0	2.0	1.0	0.8972	0.9094177379799194	0.9457115947018595
sergio_anticor.25_scanpy_louvain_6_2	sergio	scanpy_louvain	anticor.25	0.2	anticor.25||scanpy_louvain	6	12.0	6.0	0.9996	0.7848	0.7938414436737176	0.879272017585543
sergio_none_scanpy_leiden_6_2	sergio	scanpy_leiden	none	1.0	none||scanpy_leiden	6	6.0	0.0	0.9976	0.9976	0.9942400190447319	0.9905815567468308
sergio_anticor_scanpy_leiden_6_2	sergio	scanpy_leiden	anticor	1.0	anticor||scanpy_leiden	6	23.0	17.0	1.0	0.3576	0.41214403413933814	0.7385667098184373
sergio_none_scanpy_leiden_6_2	sergio	scanpy_leiden	none	0.5	none||scanpy_leiden	6	6.0	0.0	0.9832	0.9832	0.9600421386505708	0.941605185649301
sergio_anticor_scanpy_leiden_6_2	sergio	scanpy_leiden	anticor	0.5	anticor||scanpy_leiden	6	13.0	7.0	1.0	0.6768	0.7083938634522415	0.85437936829202
sergio_anticor.25_scanpy_leiden_6_2	sergio	scanpy_leiden	anticor.25	0.5	anticor.25||scanpy_leiden	6	13.0	7.0	1.0	0.61	0.6853065699884643	0.8484329456136127
sergio_none_scanpy_leiden_6_2	sergio	scanpy_leiden	none	0.2	none||scanpy_leiden	6	10.0	4.0	0.8392	0.822	0.6580912220185562	0.6136829278681403
sergio_anticor_scanpy_leiden_6_2	sergio	scanpy_leiden	anticor	0.2	anticor||scanpy_leiden	6	16.0	10.0	1.0	0.5928	0.6067664224062456	0.8141677423661425
sergio_anticor.25_scanpy_leiden_6_2	sergio	scanpy_leiden	anticor.25	0.2	anticor.25||scanpy_leiden	6	18.0	12.0	0.9996	0.6228	0.620714478594492	0.801798384980176
sergio_none_seurat_louvain_6_2	sergio	seurat_louvain	none	1.0	none||seurat_louvain	6	6.0	0.0	1.0	1.0	1.0	1.0
sergio_anticor_seurat_louvain_6_2	sergio	seurat_louvain	anticor	1.0	anticor||seurat_louvain	6	6.0	0.0	1.0	1.0	1.0	1.0
sergio_none_seurat_louvain_6_2	sergio	seurat_louvain	none	0.5	none||seurat_louvain	6	6.0	0.0	0.9992	0.9992	0.9980803866804425	0.9968606106642298
sergio_anticor_seurat_louvain_6_2	sergio	seurat_louvain	anticor	0.5	anticor||seurat_louvain	6	6.0	0.0	1.0	1.0	1.0	1.0
sergio_anticor.25_seurat_louvain_6_2	sergio	seurat_louvain	anticor.25	0.5	anticor.25||seurat_louvain	6	6.0	0.0	1.0	1.0	1.0	1.0
sergio_none_seurat_louvain_6_2	sergio	seurat_louvain	none	0.2	none||seurat_louvain	6	6.0	0.0	0.9576	0.9576	0.9000026907817513	0.8813112600249905
sergio_anticor_seurat_louvain_6_2	sergio	seurat_louvain	anticor	0.2	anticor||seurat_louvain	6	6.0	0.0	1.0	1.0	1.0	1.0
sergio_anticor.25_seurat_louvain_6_2	sergio	seurat_louvain	anticor.25	0.2	anticor.25||seurat_louvain	6	12.0	6.0	0.9996	0.73	0.767947187346466	0.870013670925879
sergio_none_sccan_6_2	sergio	sccan	none	1.0	none||sccan	6	6.0	0.0	1.0	1.0	1.0	1.0
sergio_anticor_sccan_6_2	sergio	sccan	anticor	1.0	anticor||sccan	6	6.0	0.0	1.0	1.0	1.0	1.0
sergio_none_sccan_6_2	sergio	sccan	none	0.5	none||sccan	6	2.0	4.0	0.3332	0.9996	0.1423186987576312	0.39951489620089314
sergio_anticor_sccan_6_2	sergio	sccan	anticor	0.5	anticor||sccan	6	6.0	0.0	1.0	1.0	1.0	1.0
sergio_anticor.25_sccan_6_2	sergio	sccan	anticor.25	0.5	anticor.25||sccan	6	6.0	0.0	1.0	1.0	1.0	1.0
sergio_none_sccan_6_2	sergio	sccan	none	0.2	none||sccan	6	5.0	1.0	0.8328	0.9988	0.8204491183574768	0.9259879081317512
sergio_anticor_sccan_6_2	sergio	sccan	anticor	0.2	anticor||sccan	6	6.0	0.0	1.0	1.0	1.0	1.0
sergio_anticor.25_sccan_6_2	sergio	sccan	anticor.25	0.2	anticor.25||sccan	6	6.0	0.0	1.0	1.0	1.0	1.0
sergio_none_scdha_6_2	sergio	scdha	none	1.0	none||scdha	6	6.0	0.0	1.0	1.0	1.0	1.0
sergio_anticor_scdha_6_2	sergio	scdha	anticor	1.0	anticor||scdha	6	6.0	0.0	1.0	1.0	1.0	1.0
sergio_none_scdha_6_2	sergio	scdha	none	0.5	none||scdha	6	6.0	0.0	0.9936	0.9936	0.9846760632806746	0.9774789019487997
sergio_anticor_scdha_6_2	sergio	scdha	anticor	0.5	anticor||scdha	6	6.0	0.0	1.0	1.0	1.0	1.0
sergio_anticor.25_scdha_6_2	sergio	scdha	anticor.25	0.5	anticor.25||scdha	6	6.0	0.0	1.0	1.0	1.0	1.0
sergio_none_scdha_6_2	sergio	scdha	none	0.2	none||scdha	6	6.0	0.0	0.968	0.968	0.9242732238581132	0.9036197574183086
sergio_anticor_scdha_6_2	sergio	scdha	anticor	0.2	anticor||scdha	6	6.0	0.0	1.0	1.0	1.0	1.0
sergio_anticor.25_scdha_6_2	sergio	scdha	anticor.25	0.2	anticor.25||scdha	6	6.0	0.0	1.0	1.0	1.0	1.0
sergio_none_scincera_6_2	sergio	scincera	none	1.0	none||scincera	6	5.0	1.0	0.8296	0.9944	0.8126498909529354	0.9090138695249337
sergio_anticor_scincera_6_2	sergio	scincera	anticor	1.0	anticor||scincera	6	15.0	9.0	1.0	0.9856	0.9832682313357468	0.9800430356648855
sergio_none_scincera_6_2	sergio	scincera	none	0.5	none||scincera	6	6.0	0.0	0.9648	0.9648	0.9171161196232414	0.8868492385109202
sergio_anticor_scincera_6_2	sergio	scincera	anticor	0.5	anticor||scincera	6	15.0	9.0	1.0	0.9416	0.9386003884660968	0.9499209723710103
sergio_anticor.25_scincera_6_2	sergio	scincera	anticor.25	0.5	anticor.25||scincera	6	15.0	9.0	1.0	0.9596	0.9578016377064639	0.962414509358816
sergio_none_scincera_6_2	sergio	scincera	none	0.2	none||scincera	6	7.0	1.0	0.7192	0.7164	0.44585985046113263	0.431173840195603
sergio_anticor_scincera_6_2	sergio	scincera	anticor	0.2	anticor||scincera	6	15.0	9.0	1.0	0.9196	0.939737822463614	0.9566110676063054
sergio_anticor.25_scincera_6_2	sergio	scincera	anticor.25	0.2	anticor.25||scincera	6	15.0	9.0	1.0	0.8572	0.8499926803493824	0.9060770382219657
sergio_none_sc3s_6_3	sergio	sc3s	none	1.0	none||sc3s	6	6.0	0.0	0.9948	0.9948	0.9875487347148426	0.981686136831694
sergio_anticor_sc3s_6_3	sergio	sc3s	anticor	1.0	anticor||sc3s	6	6.0	0.0	0.998	0.998	0.9952016177794526	0.9933863587343016
sergio_none_sc3s_6_3	sergio	sc3s	none	0.5	none||sc3s	6	6.0	0.0	0.9688	0.9688	0.9253094007677334	0.9159104643024304
sergio_anticor_sc3s_6_3	sergio	sc3s	anticor	0.5	anticor||sc3s	6	6.0	0.0	1.0	1.0	1.0	1.0
sergio_anticor.25_sc3s_6_3	sergio	sc3s	anticor.25	0.5	anticor.25||sc3s	6	6.0	0.0	0.9992	0.9992	0.9980815424657132	0.9971698240211895
sergio_none_sc3s_6_3	sergio	sc3s	none	0.2	none||sc3s	6	7.0	1.0	0.7552	0.7	0.487304939410443	0.6559839147132961
sergio_anticor_sc3s_6_3	sergio	sc3s	anticor	0.2	anticor||sc3s	6	6.0	0.0	0.8012	0.8064	0.563649933643962	0.737642036313267
sergio_anticor.25_sc3s_6_3	sergio	sc3s	anticor.25	0.2	anticor.25||sc3s	6	6.0	0.0	0.9524	0.9524	0.8866155865356998	0.9055027171470168
sergio_none_locally_weighted_louvain_6_3	sergio	locally_weighted_louvain	none	1.0	none||locally_weighted_louvain	6	6.0	0.0	1.0	1.0	1.0	1.0
sergio_anticor_locally_weighted_louvain_6_3	sergio	locally_weighted_louvain	anticor	1.0	anticor||locally_weighted_louvain	6	6.0	0.0	1.0	1.0	1.0	1.0
sergio_none_locally_weighted_louvain_6_3	sergio	locally_weighted_louvain	none	0.5	none||locally_weighted_louvain	6	6.0	0.0	0.998	0.998	0.9951957908210953	0.9921503103022806
sergio_anticor_locally_weighted_louvain_6_3	sergio	locally_weighted_louvain	anticor	0.5	anticor||locally_weighted_louvain	6	6.0	0.0	1.0	1.0	1.0	1.0
sergio_anticor.25_locally_weighted_louvain_6_3	sergio	locally_weighted_louvain	anticor.25	0.5	anticor.25||locally_weighted_louvain	6	6.0	0.0	1.0	1.0	1.0	1.0
sergio_none_locally_weighted_louvain_6_3	sergio	locally_weighted_louvain	none	0.2	none||locally_weighted_louvain	6	6.0	0.0	0.9488	0.9488	0.8790296334079326	0.8598184084061085
sergio_anticor_locally_weighted_louvain_6_3	sergio	locally_weighted_louvain	anticor	0.2	anticor||locally_weighted_louvain	6	7.0	1.0	0.9996	0.9556	0.9593458956304792	0.9724655964698072
sergio_anticor.25_locally_weighted_louvain_6_3	sergio	locally_weighted_louvain	anticor.25	0.2	anticor.25||locally_weighted_louvain	6	6.0	0.0	0.9984	0.9984	0.9961677434859426	0.994957535027074
sergio_none_scanpy_louvain_6_3	sergio	scanpy_louvain	none	1.0	none||scanpy_louvain	6	6.0	0.0	0.9988	0.9988	0.9971188507788329	0.9952905119266865
sergio_anticor_scanpy_louvain_6_3	sergio	scanpy_louvain	anticor	1.0	anticor||scanpy_louvain	6	15.0	9.0	1.0	0.6528	0.6504038592462836	0.8250263302878312
sergio_none_scanpy_louvain_6_3	sergio	scanpy_louvain	none	0.5	none||scanpy_louvain	6	6.0	0.0	0.9848	0.9848	0.963779422005366	0.9454062341825178
sergio_anticor_scanpy_louvain_6_3	sergio	scanpy_louvain	anticor	0.5	anticor||scanpy_louvain	6	6.0	0.0	1.0	1.0	1.0	1.0
sergio_anticor.25_scanpy_louvain_6_3	sergio	scanpy_louvain	anticor.25	0.5	anticor.25||scanpy_louvain	6	6.0	0.0	1.0	1.0	1.0	1.0
sergio_none_scanpy_louvain_6_3	sergio	scanpy_louvain	none	0.2	none||scanpy_louvain	6	7.0	1.0	0.8628	0.8572	0.7055093038382972	0.6768253605315782
sergio_anticor_scanpy_louvain_6_3	sergio	scanpy_louvain	anticor	0.2	anticor||scanpy_louvain	6	12.0	6.0	0.9976	0.726	0.7624887512324857	0.864813891374106
sergio_anticor.25_scanpy_louvain_6_3	sergio	scanpy_louvain	anticor.25	0.2	anticor.25||scanpy_louvain	6	14.0	8.0	1.0	0.7896	0.8072209456655473	0.8721866365002406
sergio_none_scanpy_leiden_6_3	sergio	scanpy_leiden	none	1.0	none||scanpy_leiden	6	6.0	0.0	0.998	0.998	0.9951969488239306	0.9921505771607885
sergio_anticor_scanpy_leiden_6_3	sergio	scanpy_leiden	anticor	1.0	anticor||scanpy_leiden	6	25.0	19.0	1.0	0.4376	0.4555339291963649	0.7419246737393206
sergio_none_scanpy_leiden_6_3	sergio	scanpy_leiden	none	0.5	none||scanpy_leiden	6	6.0	0.0	0.9788	0.9788	0.949724942810897	0.9314906896672388
sergio_anticor_scanpy_leiden_6_3	sergio	scanpy_leiden	anticor	0.5	anticor||scanpy_leiden	6	12.0	6.0	1.0	0.7904	0.8121485982934783	0.8904981155264076
sergio_anticor.25_scanpy_leiden_6_3	sergio	scanpy_leiden	anticor.25	0.5	anticor.25||scanpy_leiden	6	11.0	5.0	1.0	0.7616	0.8036476652344522	0.8932603267324333
sergio_none_scanpy_leiden_6_3	sergio	scanpy_leiden	none	0.2	none||scanpy_leiden	6	9.0	3.0	0.8148	0.7892	0.6284977128986856	0.5910746330213201
sergio_anticor_scanpy_leiden_6_3	sergio	scanpy_leiden	anticor	0.2	anticor||scanpy_leiden	6	17.0	11.0	0.998	0.4632	0.5256110250530915	0.7824527997360783
sergio_anticor.25_scanpy_leiden_6_3	sergio	scanpy_leiden	anticor.25	0.2	anticor.25||scanpy_leiden	6	20.0	14.0	1.0	0.4416	0.4973555382947669	0.7694322270348462
sergio_none_seurat_louvain_6_3	sergio	seurat_louvain	none	1.0	none||seurat_louvain	6	6.0	0.0	1.0	1.0	1.0	1.0
sergio_anticor_seurat_louvain_6_3	sergio	seurat_louvain	anticor	1.0	anticor||seurat_louvain	6	6.0	0.0	1.0	1.0	1.0	1.0
sergio_none_seurat_louvain_6_3	sergio	seurat_louvain	none	0.5	none||seurat_louvain	6	6.0	0.0	0.9996	0.9996	0.999038461879019	0.9984299031695816
sergio_anticor_seurat_louvain_6_3	sergio	seurat_louvain	anticor	0.5	anticor||seurat_louvain	6	6.0	0.0	1.0	1.0	1.0	1.0
sergio_anticor.25_seurat_louvain_6_3	sergio	seurat_louvain	anticor.25	0.5	anticor.25||seurat_louvain	6	6.0	0.0	1.0	1.0	1.0	1.0
sergio_none_seurat_louvain_6_3	sergio	seurat_louvain	none	0.2	none||seurat_louvain	6	6.0	0.0	0.9352	0.9352	0.847296052774112	0.8323354117998902
sergio_anticor_seurat_louvain_6_3	sergio	seurat_louvain	anticor	0.2	anticor||seurat_louvain	6	8.0	2.0	0.9984	0.856	0.8940018483633214	0.9357556828458898
sergio_anticor.25_seurat_louvain_6_3	sergio	seurat_louvain	anticor.25	0.2	anticor.25||seurat_louvain	6	11.0	5.0	1.0	0.7636	0.8131303931093433	0.8893458471683137
sergio_none_sccan_6_3	sergio	sccan	none	1.0	none||sccan	6	6.0	0.0	1.0	1.0	1.0	1.0
sergio_anticor_sccan_6_3	sergio	sccan	anticor	1.0	anticor||sccan	6	6.0	0.0	1.0	1.0	1.0	1.0
sergio_none_sccan_6_3	sergio	sccan	none	0.5	none||sccan	6	2.0	4.0	0.3332	1.0	0.14237750664677942	0.40156443819406173
sergio_anticor_sccan_6_3	sergio	sccan	anticor	0.5	anticor||sccan	6	6.0	0.0	1.0	1.0	1.0	1.0
sergio_anticor.25_sccan_6_3	sergio	sccan	anticor.25	0.5	anticor.25||sccan	6	6.0	0.0	1.0	1.0	1.0	1.0
sergio_none_sccan_6_3	sergio	sccan	none	0.2	none||sccan	6	4.0	2.0	0.6592	0.9892	0.5488019791846281	0.7784164466370678
sergio_anticor_sccan_6_3	sergio	sccan	anticor	0.2	anticor||sccan	6	11.0	5.0	1.0	0.8656	0.9118802656404985	0.9235155657496518
sergio_anticor.25_sccan_6_3	sergio	sccan	anticor.25	0.2	anticor.25||sccan	6	6.0	0.0	1.0	1.0	1.0	1.0
sergio_none_scdha_6_3	sergio	scdha	none	1.0	none||scdha	6	6.0	0.0	1.0	1.0	1.0	1.0
sergio_anticor_scdha_6_3	sergio	scdha	anticor	1.0	anticor||scdha	6	6.0	0.0	1.0	1.0	1.0	1.0
sergio_none_scdha_6_3	sergio	scdha	none	0.5	none||scdha	6	8.0	2.0	0.9836	0.982	0.9610470890471042	0.9452234888460647
sergio_anticor_scdha_6_3	sergio	scdha	anticor	0.5	anticor||scdha	6	6.0	0.0	1.0	1.0	1.0	1.0
sergio_anticor.25_scdha_6_3	sergio	scdha	anticor.25	0.5	anticor.25||scdha	6	6.0	0.0	1.0	1.0	1.0	1.0
sergio_none_scdha_6_3	sergio	scdha	none	0.2	none||scdha	6	4.0	2.0	0.6032	0.9312	0.410563017183424	0.6508313591346951
sergio_anticor_scdha_6_3	sergio	scdha	anticor	0.2	anticor||scdha	6	6.0	0.0	1.0	1.0	1.0	1.0
sergio_anticor.25_scdha_6_3	sergio	scdha	anticor.25	0.2	anticor.25||scdha	6	6.0	0.0	1.0	1.0	1.0	1.0
sergio_none_scincera_6_3	sergio	scincera	none	1.0	none||scincera	6	6.0	0.0	0.996	0.996	0.990404301150272	0.9846125040562731
sergio_anticor_scincera_6_3	sergio	scincera	anticor	1.0	anticor||scincera	6	13.0	7.0	1.0	0.9932	0.9918865374521922	0.9888309162866181
sergio_none_scincera_6_3	sergio	scincera	none	0.5	none||scincera	6	1.0	5.0	0.1668	1.0	0.0	0.0
sergio_anticor_scincera_6_3	sergio	scincera	anticor	0.5	anticor||scincera	6	15.0	9.0	1.0	0.8828	0.8803495110354117	0.912089094796962
sergio_anticor.25_scincera_6_3	sergio	scincera	anticor.25	0.5	anticor.25||scincera	6	15.0	9.0	1.0	0.924	0.9290990274738447	0.9355770005294849
sergio_none_scincera_6_3	sergio	scincera	none	0.2	none||scincera	6	8.0	2.0	0.6852	0.6796	0.3978431370903657	0.3828188603214782
sergio_anticor_scincera_6_3	sergio	scincera	anticor	0.2	anticor||scincera	6	15.0	9.0	1.0	0.9804	0.9768335550395995	0.9731541376194393
sergio_anticor.25_scincera_6_3	sergio	scincera	anticor.25	0.2	anticor.25||scincera	6	15.0	9.0	1.0	0.866	0.86665749394149	0.9075191795474103
sergio_none_sc3s_6_4	sergio	sc3s	none	1.0	none||sc3s	6	6.0	0.0	0.998	0.998	0.9951958352291437	0.9924592451287624
sergio_anticor_sc3s_6_4	sergio	sc3s	anticor	1.0	anticor||sc3s	6	6.0	0.0	1.0	1.0	1.0	1.0
sergio_none_sc3s_6_4	sergio	sc3s	none	0.5	none||sc3s	6	6.0	0.0	0.9788	0.9788	0.9494556219373264	0.9328228611130139
sergio_anticor_sc3s_6_4	sergio	sc3s	anticor	0.5	anticor||sc3s	6	6.0	0.0	0.9992	0.9992	0.9980780780655062	0.9968600740185444
sergio_anticor.25_sc3s_6_4	sergio	sc3s	anticor.25	0.5	anticor.25||sc3s	6	6.0	0.0	1.0	1.0	1.0	1.0
sergio_none_sc3s_6_4	sergio	sc3s	none	0.2	none||sc3s	6	6.0	0.0	0.8296	0.8296	0.6004823275089842	0.6933983240670407
sergio_anticor_sc3s_6_4	sergio	sc3s	anticor	0.2	anticor||sc3s	6	6.0	0.0	0.9136	0.9136	0.8092640249008005	0.8777351738974652
sergio_anticor.25_sc3s_6_4	sergio	sc3s	anticor.25	0.2	anticor.25||sc3s	6	6.0	0.0	0.9864	0.9864	0.9670672266599872	0.961441466962359
sergio_none_locally_weighted_louvain_6_4	sergio	locally_weighted_louvain	none	1.0	none||locally_weighted_louvain	6	6.0	0.0	1.0	1.0	1.0	1.0
sergio_anticor_locally_weighted_louvain_6_4	sergio	locally_weighted_louvain	anticor	1.0	anticor||locally_weighted_louvain	6	6.0	0.0	1.0	1.0	1.0	1.0
sergio_none_locally_weighted_louvain_6_4	sergio	locally_weighted_louvain	none	0.5	none||locally_weighted_louvain	6	6.0	0.0	0.9988	0.9988	0.9971188507788329	0.9952905119266866
sergio_anticor_locally_weighted_louvain_6_4	sergio	locally_weighted_louvain	anticor	0.5	anticor||locally_weighted_louvain	6	6.0	0.0	1.0	1.0	1.0	1.0
sergio_anticor.25_locally_weighted_louvain_6_4	sergio	locally_weighted_louvain	anticor.25	0.5	anticor.25||locally_weighted_louvain	6	6.0	0.0	1.0	1.0	1.0	1.0
sergio_none_locally_weighted_louvain_6_4	sergio	locally_weighted_louvain	none	0.2	none||locally_weighted_louvain	6	6.0	0.0	0.9736	0.9736	0.9372891135210484	0.9206503755545451
sergio_anticor_locally_weighted_louvain_6_4	sergio	locally_weighted_louvain	anticor	0.2	anticor||locally_weighted_louvain	6	6.0	0.0	1.0	1.0	1.0	1.0
sergio_anticor.25_locally_weighted_louvain_6_4	sergio	locally_weighted_louvain	anticor.25	0.2	anticor.25||locally_weighted_louvain	6	6.0	0.0	1.0	1.0	1.0	1.0
sergio_none_scanpy_louvain_6_4	sergio	scanpy_louvain	none	1.0	none||scanpy_louvain	6	6.0	0.0	0.9972	0.9972	0.9932750823943077	0.9893195763654025
sergio_anticor_scanpy_louvain_6_4	sergio	scanpy_louvain	anticor	1.0	anticor||scanpy_louvain	6	10.0	4.0	1.0	0.7704	0.8014816363055528	0.89549820448424
sergio_none_scanpy_louvain_6_4	sergio	scanpy_louvain	none	0.5	none||scanpy_louvain	6	6.0	0.0	0.9912	0.9912	0.9789630056720309	0.9674548219524749
sergio_anticor_scanpy_louvain_6_4	sergio	scanpy_louvain	anticor	0.5	anticor||scanpy_louvain	6	7.0	1.0	1.0	0.9896	0.9881726820593985	0.9892534736460612
sergio_anticor.25_scanpy_louvain_6_4	sergio	scanpy_louvain	anticor.25	0.5	anticor.25||scanpy_louvain	6	7.0	1.0	1.0	0.9848	0.9831891518318944	0.9859958236753614
sergio_none_scanpy_louvain_6_4	sergio	scanpy_louvain	none	0.2	none||scanpy_louvain	6	6.0	0.0	0.916	0.916	0.8078251976111732	0.7767573490311507
sergio_anticor_scanpy_louvain_6_4	sergio	scanpy_louvain	anticor	0.2	anticor||scanpy_louvain	6	11.0	5.0	0.9992	0.828	0.8412643841745366	0.9011973887675011
sergio_anticor.25_scanpy_louvain_6_4	sergio	scanpy_louvain	anticor.25	0.2	anticor.25||scanpy_louvain	6	11.0	5.0	1.0	0.8552	0.8430048301724741	0.9041718838977826
sergio_none_scanpy_leiden_6_4	sergio	scanpy_leiden	none	1.0	none||scanpy_leiden	6	6.0	0.0	0.9972	0.9972	0.9932831572792472	0.9893214509800154
sergio_anticor_scanpy_leiden_6_4	sergio	scanpy_leiden	anticor	1.0	anticor||scanpy_leiden	6	22.0	16.0	1.0	0.4676	0.4819864804202068	0.7581794000722513
sergio_none_scanpy_leiden_6_4	sergio	scanpy_leiden	none	0.5	none||scanpy_leiden	6	6.0	0.0	0.9792	0.9792	0.950693574824987	0.931690308131681
sergio_anticor_scanpy_leiden_6_4	sergio	scanpy_leiden	anticor	0.5	anticor||scanpy_leiden	6	12.0	6.0	1.0	0.6972	0.7322759781694766	0.8666712921066572
sergio_anticor.25_scanpy_leiden_6_4	sergio	scanpy_leiden	anticor.25	0.5	anticor.25||scanpy_leiden	6	12.0	6.0	1.0	0.7212	0.7594557870546869	0.8749948898537036
sergio_none_scanpy_leiden_6_4	sergio	scanpy_leiden	none	0.2	none||scanpy_leiden	6	8.0	2.0	0.8736	0.8636	0.7333629268251856	0.6877988859712477
sergio_anticor_scanpy_leiden_6_4	sergio	scanpy_leiden	anticor	0.2	anticor||scanpy_leiden	6	19.0	13.0	1.0	0.498	0.5286947323076646	0.7827055019590817
sergio_anticor.25_scanpy_leiden_6_4	sergio	scanpy_leiden	anticor.25	0.2	anticor.25||scanpy_leiden	6	17.0	11.0	1.0	0.5848	0.6185888937860625	0.8087047027092419
sergio_none_seurat_louvain_6_4	sergio	seurat_louvain	none	1.0	none||seurat_louvain	6	6.0	0.0	1.0	1.0	1.0	1.0
sergio_anticor_seurat_louvain_6_4	sergio	seurat_louvain	anticor	1.0	anticor||seurat_louvain	6	6.0	0.0	1.0	1.0	1.0	1.0
sergio_none_seurat_louvain_6_4	sergio	seurat_louvain	none	0.5	none||seurat_louvain	6	6.0	0.0	0.9996	0.9996	0.999038461879019	0.9984299031695816
sergio_anticor_seurat_louvain_6_4	sergio	seurat_louvain	anticor	0.5	anticor||seurat_louvain	6	6.0	0.0	1.0	1.0	1.0	1.0
sergio_anticor.25_seurat_louvain_6_4	sergio	seurat_louvain	anticor.25	0.5	anticor.25||seurat_louvain	6	6.0	0.0	1.0	1.0	1.0	1.0
sergio_none_seurat_louvain_6_4	sergio	seurat_louvain	none	0.2	none||seurat_louvain	6	6.0	0.0	0.9696	0.9696	0.927835877772978	0.9075202517048304
sergio_anticor_seurat_louvain_6_4	sergio	seurat_louvain	anticor	0.2	anticor||seurat_louvain	6	8.0	2.0	1.0	0.8992	0.9186656358943974	0.9498511805407146
sergio_anticor.25_seurat_louvain_6_4	sergio	seurat_louvain	anticor.25	0.2	anticor.25||seurat_louvain	6	9.0	3.0	1.0	0.9072	0.9036973557834884	0.937529614682887
sergio_none_sccan_6_4	sergio	sccan	none	1.0	none||sccan	6	6.0	0.0	1.0	1.0	1.0	1.0
sergio_anticor_sccan_6_4	sergio	sccan	anticor	1.0	anticor||sccan	6	6.0	0.0	1.0	1.0	1.0	1.0
sergio_none_sccan_6_4	sergio	sccan	none	0.5	none||sccan	6	6.0	0.0	0.9992	0.9992	0.9980792338525553	0.9968603414989451
sergio_anticor_sccan_6_4	sergio	sccan	anticor	0.5	anticor||sccan	6	6.0	0.0	1.0	1.0	1.0	1.0
sergio_anticor.25_sccan_6_4	sergio	sccan	anticor.25	0.5	anticor.25||sccan	6	6.0	0.0	1.0	1.0	1.0	1.0
sergio_none_sccan_6_4	sergio	sccan	none	0.2	none||sccan	6	6.0	0.0	0.9964	0.9964	0.99137156496857	0.9858750247322707
sergio_anticor_sccan_6_4	sergio	sccan	anticor	0.2	anticor||sccan	6	6.0	0.0	1.0	1.0	1.0	1.0
sergio_anticor.25_sccan_6_4	sergio	sccan	anticor.25	0.2	anticor.25||sccan	6	6.0	0.0	1.0	1.0	1.0	1.0
sergio_none_scdha_6_4	sergio	scdha	none	1.0	none||scdha	6	7.0	1.0	0.9996	0.9988	0.9980826251959527	0.9970201037448527
sergio_anticor_scdha_6_4	sergio	scdha	anticor	1.0	anticor||scdha	6	6.0	0.0	1.0	1.0	1.0	1.0
sergio_none_scdha_6_4	sergio	scdha	none	0.5	none||scdha	6	8.0	2.0	0.9908	0.9876	0.9779467550333263	0.9673608850568457
sergio_anticor_scdha_6_4	sergio	scdha	anticor	0.5	anticor||scdha	6	6.0	0.0	1.0	1.0	1.0	1.0
sergio_anticor.25_scdha_6_4	sergio	scdha	anticor.25	0.5	anticor.25||scdha	6	6.0	0.0	1.0	1.0	1.0	1.0
sergio_none_scdha_6_4	sergio	scdha	none	0.2	none||scdha	6	6.0	0.0	0.9512	0.9512	0.8869110864878613	0.8714668661800695
sergio_anticor_scdha_6_4	sergio	scdha	anticor	0.2	anticor||scdha	6	6.0	0.0	1.0	1.0	1.0	1.0
sergio_anticor.25_scdha_6_4	sergio	scdha	anticor.25	0.2	anticor.25||scdha	6	6.0	0.0	1.0	1.0	1.0	1.0
sergio_none_scincera_6_4	sergio	scincera	none	1.0	none||scincera	6	6.0	0.0	0.9932	0.9932	0.9837288944625113	0.9742526292810909
sergio_anticor_scincera_6_4	sergio	scincera	anticor	1.0	anticor||scincera	6	15.0	9.0	1.0	0.9924	0.9909431388129115	0.9871919089395006
sergio_none_scincera_6_4	sergio	scincera	none	0.5	none||scincera	6	6.0	0.0	0.9648	0.9648	0.9170527399454843	0.8889121001194706
sergio_anticor_scincera_6_4	sergio	scincera	anticor	0.5	anticor||scincera	6	15.0	9.0	1.0	0.9424	0.9410556683165612	0.9504835461791619
sergio_anticor.25_scincera_6_4	sergio	scincera	anticor.25	0.5	anticor.25||scincera	6	15.0	9.0	1.0	0.9252	0.9224682954801476	0.9356220027741926
sergio_none_scincera_6_4	sergio	scincera	none	0.2	none||scincera	6	6.0	0.0	0.714	0.714	0.4400073713750446	0.4284018394395909
sergio_anticor_scincera_6_4	sergio	scincera	anticor	0.2	anticor||scincera	6	15.0	9.0	1.0	0.9484	0.9424895346732989	0.9490710584455077
sergio_anticor.25_scincera_6_4	sergio	scincera	anticor.25	0.2	anticor.25||scincera	6	15.0	9.0	1.0	0.8128	0.812303540715966	0.8819078163690244
sergio_none_sc3s_6_5	sergio	sc3s	none	1.0	none||sc3s	6	6.0	0.0	0.998	0.998	0.9951981586092358	0.9931939539756287
sergio_anticor_sc3s_6_5	sergio	sc3s	anticor	1.0	anticor||sc3s	6	6.0	0.0	1.0	1.0	1.0	1.0
sergio_none_sc3s_6_5	sergio	sc3s	none	0.5	none||sc3s	6	6.0	0.0	0.9596	0.9596	0.9016152184146414	0.9080254605641853
sergio_anticor_sc3s_6_5	sergio	sc3s	anticor	0.5	anticor||sc3s	6	6.0	0.0	0.9996	0.9996	0.999038461879019	0.9984299031695816
sergio_anticor.25_sc3s_6_5	sergio	sc3s	anticor.25	0.5	anticor.25||sc3s	6	6.0	0.0	0.978	0.978	0.9497231289752932	0.9577110012646518
sergio_none_sc3s_6_5	sergio	sc3s	none	0.2	none||sc3s	6	6.0	0.0	0.71	0.71	0.3533168341055414	0.6170702447419426
sergio_anticor_sc3s_6_5	sergio	sc3s	anticor	0.2	anticor||sc3s	6	5.0	1.0	0.6172	0.784	0.2952239006105812	0.5761651184800826
sergio_anticor.25_sc3s_6_5	sergio	sc3s	anticor.25	0.2	anticor.25||sc3s	6	6.0	0.0	0.8988	0.8988	0.7979614391502489	0.8732546012881448
sergio_none_locally_weighted_louvain_6_5	sergio	locally_weighted_louvain	none	1.0	none||locally_weighted_louvain	6	6.0	0.0	1.0	1.0	1.0	1.0
sergio_anticor_locally_weighted_louvain_6_5	sergio	locally_weighted_louvain	anticor	1.0	anticor||locally_weighted_louvain	6	6.0	0.0	1.0	1.0	1.0	1.0
sergio_none_locally_weighted_louvain_6_5	sergio	locally_weighted_louvain	none	0.5	none||locally_weighted_louvain	6	6.0	0.0	0.996	0.996	0.9904043159334389	0.9846125003460852
sergio_anticor_locally_weighted_louvain_6_5	sergio	locally_weighted_louvain	anticor	0.5	anticor||locally_weighted_louvain	6	6.0	0.0	1.0	1.0	1.0	1.0
sergio_anticor.25_locally_weighted_louvain_6_5	sergio	locally_weighted_louvain	anticor.25	0.5	anticor.25||locally_weighted_louvain	6	6.0	0.0	1.0	1.0	1.0	1.0
sergio_none_locally_weighted_louvain_6_5	sergio	locally_weighted_louvain	none	0.2	none||locally_weighted_louvain	6	6.0	0.0	0.972	0.972	0.9337927027020685	0.9083067160825173
sergio_anticor_locally_weighted_louvain_6_5	sergio	locally_weighted_louvain	anticor	0.2	anticor||locally_weighted_louvain	6	6.0	0.0	1.0	1.0	1.0	1.0
sergio_anticor.25_locally_weighted_louvain_6_5	sergio	locally_weighted_louvain	anticor.25	0.2	anticor.25||locally_weighted_louvain	6	6.0	0.0	1.0	1.0	1.0	1.0
sergio_none_scanpy_louvain_6_5	sergio	scanpy_louvain	none	1.0	none||scanpy_louvain	6	6.0	0.0	0.9968	0.9968	0.9923227365123678	0.9877516383647011
sergio_anticor_scanpy_louvain_6_5	sergio	scanpy_louvain	anticor	1.0	anticor||scanpy_louvain	6	12.0	6.0	1.0	0.7588	0.7886568995667104	0.8799359927546068
sergio_none_scanpy_louvain_6_5	sergio	scanpy_louvain	none	0.5	none||scanpy_louvain	6	6.0	0.0	0.9828	0.9828	0.9592393846945726	0.9418216432684762
sergio_anticor_scanpy_louvain_6_5	sergio	scanpy_louvain	anticor	0.5	anticor||scanpy_louvain	6	7.0	1.0	1.0	0.958	0.9612058769355035	0.9744059873717779
sergio_anticor.25_scanpy_louvain_6_5	sergio	scanpy_louvain	anticor.25	0.5	anticor.25||scanpy_louvain	6	7.0	1.0	1.0	0.9788	0.9773951574210281	0.9825823191381448
sergio_none_scanpy_louvain_6_5	sergio	scanpy_louvain	none	0.2	none||scanpy_louvain	6	7.0	1.0	0.8824	0.8736	0.7466943159596701	0.7004726514601755
sergio_anticor_scanpy_louvain_6_5	sergio	scanpy_louvain	anticor	0.2	anticor||scanpy_louvain	6	15.0	9.0	1.0	0.63	0.6724409280605316	0.8284054837619932
sergio_anticor.25_scanpy_louvain_6_5	sergio	scanpy_louvain	anticor.25	0.2	anticor.25||scanpy_louvain	6	11.0	5.0	1.0	0.7932	0.8084595943791064	0.891263884079966
sergio_none_scanpy_leiden_6_5	sergio	scanpy_leiden	none	1.0	none||scanpy_leiden	6	6.0	0.0	0.9972	0.9972	0.99328426501613	0.9893217418820145
sergio_anticor_scanpy_leiden_6_5	sergio	scanpy_leiden	anticor	1.0	anticor||scanpy_leiden	6	18.0	12.0	1.0	0.5008	0.5236735379519917	0.7828796676348597
sergio_none_scanpy_leiden_6_5	sergio	scanpy_leiden	none	0.5	none||scanpy_leiden	6	6.0	0.0	0.9792	0.9792	0.9507198570369098	0.9287323682241051
sergio_anticor_scanpy_leiden_6_5	sergio	scanpy_leiden	anticor	0.5	anticor||scanpy_leiden	6	13.0	7.0	1.0	0.6564	0.7056072873887574	0.8549475638791992
sergio_anticor.25_scanpy_leiden_6_5	sergio	scanpy_leiden	anticor.25	0.5	anticor.25||scanpy_leiden	6	12.0	6.0	1.0	0.7232	0.7666580138383614	0.8757239248083162
sergio_none_scanpy_leiden_6_5	sergio	scanpy_leiden	none	0.2	none||scanpy_leiden	6	8.0	2.0	0.8332	0.814	0.6620624049559973	0.617772776502496
sergio_anticor_scanpy_leiden_6_5	sergio	scanpy_leiden	anticor	0.2	anticor||scanpy_leiden	6	22.0	16.0	1.0	0.4368	0.48080685688517205	0.7572589889601921
sergio_anticor.25_scanpy_leiden_6_5	sergio	scanpy_leiden	anticor.25	0.2	anticor.25||scanpy_leiden	6	16.0	10.0	1.0	0.5628	0.6026625452507819	0.8088021140661001
sergio_none_seurat_louvain_6_5	sergio	seurat_louvain	none	1.0	none||seurat_louvain	6	6.0	0.0	0.9996	0.9996	0.9990407704939553	0.9984304391707957
sergio_anticor_seurat_louvain_6_5	sergio	seurat_louvain	anticor	1.0	anticor||seurat_louvain	6	6.0	0.0	1.0	1.0	1.0	1.0
sergio_none_seurat_louvain_6_5	sergio	seurat_louvain	none	0.5	none||seurat_louvain	6	6.0	0.0	0.9976	0.9976	0.9942435307357975	0.9905823416385552
sergio_anticor_seurat_louvain_6_5	sergio	seurat_louvain	anticor	0.5	anticor||seurat_louvain	6	7.0	1.0	1.0	0.98	0.9785147441883817	0.9832163444578504
sergio_anticor.25_seurat_louvain_6_5	sergio	seurat_louvain	anticor.25	0.5	anticor.25||seurat_louvain	6	7.0	1.0	1.0	0.98	0.9785147441883817	0.9832163444578504
sergio_none_seurat_louvain_6_5	sergio	seurat_louvain	none	0.2	none||seurat_louvain	6	6.0	0.0	0.9572	0.9572	0.9000282828234735	0.8688809357793855
sergio_anticor_seurat_louvain_6_5	sergio	seurat_louvain	anticor	0.2	anticor||seurat_louvain	6	10.0	4.0	1.0	0.7936	0.8102035517834675	0.8980121571018609
sergio_anticor.25_seurat_louvain_6_5	sergio	seurat_louvain	anticor.25	0.2	anticor.25||seurat_louvain	6	10.0	4.0	1.0	0.8328	0.854134072945842	0.9122303012976083
sergio_none_sccan_6_5	sergio	sccan	none	1.0	none||sccan	6	6.0	0.0	1.0	1.0	1.0	1.0
sergio_anticor_sccan_6_5	sergio	sccan	anticor	1.0	anticor||sccan	6	6.0	0.0	1.0	1.0	1.0	1.0
sergio_none_sccan_6_5	sergio	sccan	none	0.5	none||sccan	6	6.0	0.0	0.9988	0.9988	0.9971188507788329	0.9952905119266866
sergio_anticor_sccan_6_5	sergio	sccan	anticor	0.5	anticor||sccan	6	6.0	0.0	1.0	1.0	1.0	1.0
sergio_anticor.25_sccan_6_5	sergio	sccan	anticor.25	0.5	anticor.25||sccan	6	6.0	0.0	1.0	1.0	1.0	1.0
sergio_none_sccan_6_5	sergio	sccan	none	0.2	none||sccan	6	4.0	2.0	0.6632	0.996	0.5607141124953791	0.8016984354895678
sergio_anticor_sccan_6_5	sergio	sccan	anticor	0.2	anticor||sccan	6
sergio_anticor.25_sccan_6_5	sergio	sccan	anticor.25	0.2	anticor.25||sccan	6	6.0	0.0	1.0	1.0	1.0	1.0
sergio_none_scdha_6_5	sergio	scdha	none	1.0	none||scdha	6	6.0	0.0	0.998	0.998	0.9952004080331847	0.9924603297956738
sergio_anticor_scdha_6_5	sergio	scdha	anticor	1.0	anticor||scdha	6	6.0	0.0	1.0	1.0	1.0	1.0
sergio_none_scdha_6_5	sergio	scdha	none	0.5	none||scdha	6	7.0	1.0	0.9616	0.9608	0.9103229347999378	0.8982412082483463
sergio_anticor_scdha_6_5	sergio	scdha	anticor	0.5	anticor||scdha	6	6.0	0.0	1.0	1.0	1.0	1.0
sergio_anticor.25_scdha_6_5	sergio	scdha	anticor.25	0.5	anticor.25||scdha	6	6.0	0.0	1.0	1.0	1.0	1.0
sergio_none_scdha_6_5	sergio	scdha	none	0.2	none||scdha	6	6.0	0.0	0.6536	0.9596	0.5261834045573408	0.7093284336081733
sergio_anticor_scdha_6_5	sergio	scdha	anticor	0.2	anticor||scdha	6
sergio_anticor.25_scdha_6_5	sergio	scdha	anticor.25	0.2	anticor.25||scdha	6	6.0	0.0	1.0	1.0	1.0	1.0
sergio_none_scincera_6_5	sergio	scincera	none	1.0	none||scincera	6	6.0	0.0	0.9952	0.9952	0.9884974678475603	0.9820939308845459
sergio_anticor_scincera_6_5	sergio	scincera	anticor	1.0	anticor||scincera	6	15.0	9.0	1.0	0.98	0.9766538023059753	0.9732534408939338
sergio_none_scincera_6_5	sergio	scincera	none	0.5	none||scincera	6	6.0	0.0	0.9632	0.9632	0.9135235487256198	0.883936354530942
sergio_anticor_scincera_6_5	sergio	scincera	anticor	0.5	anticor||scincera	6	15.0	9.0	1.0	0.9496	0.9481739848572893	0.9546512452353298
sergio_anticor.25_scincera_6_5	sergio	scincera	anticor.25	0.5	anticor.25||scincera	6	15.0	9.0	1.0	0.94	0.9394517452923526	0.9470151594993942
sergio_none_scincera_6_5	sergio	scincera	none	0.2	none||scincera	6	6.0	0.0	0.72	0.72	0.44094144604476493	0.42747650451244695
sergio_anticor_scincera_6_5	sergio	scincera	anticor	0.2	anticor||scincera	6	15.0	9.0	1.0	0.9864	0.9837118677024664	0.9798024080409743
sergio_anticor.25_scincera_6_5	sergio	scincera	anticor.25	0.2	anticor.25||scincera	6	15.0	9.0	1.0	0.8788	0.8882614760930004	0.9193232491037521
sergio_none_sc3s_8_1	sergio	sc3s	none	1.0	none||sc3s	8	7.0	1.0	0.8668	0.9916	0.8455778900937664	0.9331255325053357
sergio_anticor_sc3s_8_1	sergio	sc3s	anticor	1.0	anticor||sc3s	8	7.0	1.0	0.8748	0.9996	0.8698262192076657	0.9551679984935458
sergio_none_sc3s_8_1	sergio	sc3s	none	0.5	none||sc3s	8	7.0	1.0	0.788	0.9128	0.642808405420147	0.8220721337774074
sergio_anticor_sc3s_8_1	sergio	sc3s	anticor	0.5	anticor||sc3s	8	7.0	1.0	0.8	0.9248	0.6688940013834493	0.8434384543469683
sergio_anticor.25_sc3s_8_1	sergio	sc3s	anticor.25	0.5	anticor.25||sc3s	8	7.0	1.0	0.784	0.9088	0.6423421721099668	0.8418738917608816
sergio_none_sc3s_8_1	sergio	sc3s	none	0.2	none||sc3s	8	7.0	1.0	0.7292	0.854	0.4753856019743446	0.7213230250708035
sergio_anticor_sc3s_8_1	sergio	sc3s	anticor	0.2	anticor||sc3s	8	7.0	1.0	0.7328	0.8576	0.5179216004945072	0.7694732894325607
sergio_anticor.25_sc3s_8_1	sergio	sc3s	anticor.25	0.2	anticor.25||sc3s	8	7.0	1.0	0.8268	0.9516	0.7476537088079407	0.8908185981776197
sergio_none_locally_weighted_louvain_8_1	sergio	locally_weighted_louvain	none	1.0	none||locally_weighted_louvain	8	8.0	0.0	1.0	1.0	1.0	1.0
sergio_anticor_locally_weighted_louvain_8_1	sergio	locally_weighted_louvain	anticor	1.0	anticor||locally_weighted_louvain	8	8.0	0.0	1.0	1.0	1.0	1.0
sergio_none_locally_weighted_louvain_8_1	sergio	locally_weighted_louvain	none	0.5	none||locally_weighted_louvain	8	8.0	0.0	0.9988	0.9988	0.9972523812122884	0.9961075264021263
sergio_anticor_locally_weighted_louvain_8_1	sergio	locally_weighted_louvain	anticor	0.5	anticor||locally_weighted_louvain	8	8.0	0.0	1.0	1.0	1.0	1.0
sergio_anticor.25_locally_weighted_louvain_8_1	sergio	locally_weighted_louvain	anticor.25	0.5	anticor.25||locally_weighted_louvain	8	8.0	0.0	1.0	1.0	1.0	1.0
sergio_none_locally_weighted_louvain_8_1	sergio	locally_weighted_louvain	none	0.2	none||locally_weighted_louvain	8	8.0	0.0	0.9756	0.9756	0.9447715267263839	0.9303692330886632
sergio_anticor_locally_weighted_louvain_8_1	sergio	locally_weighted_louvain	anticor	0.2	anticor||locally_weighted_louvain	8	8.0	0.0	1.0	1.0	1.0	1.0
sergio_anticor.25_locally_weighted_louvain_8_1	sergio	locally_weighted_louvain	anticor.25	0.2	anticor.25||locally_weighted_louvain	8	8.0	0.0	1.0	1.0	1.0	1.0
sergio_none_scanpy_louvain_8_1	sergio	scanpy_louvain	none	1.0	none||scanpy_louvain	8	8.0	0.0	0.9972	0.9972	0.9935952815941692	0.9909188841029597
sergio_anticor_scanpy_louvain_8_1	sergio	scanpy_louvain	anticor	1.0	anticor||scanpy_louvain	8	18.0	10.0	1.0	0.6324	0.6783076973636131	0.8576179994394926
sergio_none_scanpy_louvain_8_1	sergio	scanpy_louvain	none	0.5	none||scanpy_louvain	8	8.0	0.0	0.9888	0.9888	0.9744513634827219	0.9667497765707626
sergio_anticor_scanpy_louvain_8_1	sergio	scanpy_louvain	anticor	0.5	anticor||scanpy_louvain	8	9.0	1.0	1.0	0.9796	0.9801056972122424	0.9867950050309805
sergio_anticor.25_scanpy_louvain_8_1	sergio	scanpy_louvain	anticor.25	0.5	anticor.25||scanpy_louvain	8	9.0	1.0	1.0	0.9796	0.9801056972122424	0.9867950050309805
sergio_none_scanpy_louvain_8_1	sergio	scanpy_louvain	none	0.2	none||scanpy_louvain	8	8.0	0.0	0.9048	0.9048	0.792415867613993	0.7786933839979178
sergio_anticor_scanpy_louvain_8_1	sergio	scanpy_louvain	anticor	0.2	anticor||scanpy_louvain	8	10.0	2.0	1.0	0.9748	0.9736528383322374	0.9808726735620897
sergio_anticor.25_scanpy_louvain_8_1	sergio	scanpy_louvain	anticor.25	0.2	anticor.25||scanpy_louvain	8	11.0	3.0	1.0	0.9208	0.9319269440454395	0.959656750935189
sergio_none_scanpy_leiden_8_1	sergio	scanpy_leiden	none	1.0	none||scanpy_leiden	8	8.0	0.0	0.9984	0.9984	0.996339939254356	0.9948107509694647
sergio_anticor_scanpy_leiden_8_1	sergio	scanpy_leiden	anticor	1.0	anticor||scanpy_leiden	8	26.0	18.0	1.0	0.4116	0.4761136374722422	0.7883054298168558
sergio_none_scanpy_leiden_8_1	sergio	scanpy_leiden	none	0.5	none||scanpy_leiden	8	8.0	0.0	0.984	0.984	0.96365859152039	0.9514522755731748
sergio_anticor_scanpy_leiden_8_1	sergio	scanpy_leiden	anticor	0.5	anticor||scanpy_leiden	8	15.0	7.0	1.0	0.8228	0.8376333573246472	0.9131091275542473
sergio_anticor.25_scanpy_leiden_8_1	sergio	scanpy_leiden	anticor.25	0.5	anticor.25||scanpy_leiden	8	16.0	8.0	1.0	0.7968	0.8179253390450065	0.9024301894653675
sergio_none_scanpy_leiden_8_1	sergio	scanpy_leiden	none	0.2	none||scanpy_leiden	8	9.0	1.0	0.8668	0.858	0.7381412447958752	0.7164048464224138
sergio_anticor_scanpy_leiden_8_1	sergio	scanpy_leiden	anticor	0.2	anticor||scanpy_leiden	8	14.0	6.0	1.0	0.8856	0.8885546339917099	0.931201207763533
sergio_anticor.25_scanpy_leiden_8_1	sergio	scanpy_leiden	anticor.25	0.2	anticor.25||scanpy_leiden	8	14.0	6.0	1.0	0.7428	0.8063976756939367	0.9044396833467698
sergio_none_seurat_louvain_8_1	sergio	seurat_louvain	none	1.0	none||seurat_louvain	8	8.0	0.0	1.0	1.0	1.0	1.0
sergio_anticor_seurat_louvain_8_1	sergio	seurat_louvain	anticor	1.0	anticor||seurat_louvain	8	8.0	0.0	1.0	1.0	1.0	1.0
sergio_none_seurat_louvain_8_1	sergio	seurat_louvain	none	0.5	none||seurat_louvain	8	8.0	0.0	1.0	1.0	1.0	1.0
sergio_anticor_seurat_louvain_8_1	sergio	seurat_louvain	anticor	0.5	anticor||seurat_louvain	8	8.0	0.0	1.0	1.0	1.0	1.0
sergio_anticor.25_seurat_louvain_8_1	sergio	seurat_louvain	anticor.25	0.5	anticor.25||seurat_louvain	8	8.0	0.0	1.0	1.0	1.0	1.0
sergio_none_seurat_louvain_8_1	sergio	seurat_louvain	none	0.2	none||seurat_louvain	8	8.0	0.0	0.9856	0.9856	0.9672860133243248	0.9552065439724239
sergio_anticor_seurat_louvain_8_1	sergio	seurat_louvain	anticor	0.2	anticor||seurat_louvain	8	9.0	1.0	1.0	0.9864	0.9859884185646227	0.9897719452900525
sergio_anticor.25_seurat_louvain_8_1	sergio	seurat_louvain	anticor.25	0.2	anticor.25||seurat_louvain	8	8.0	0.0	1.0	1.0	1.0	1.0
sergio_none_sccan_8_1	sergio	sccan	none	1.0	none||sccan	8	8.0	0.0	1.0	1.0	1.0	1.0
sergio_anticor_sccan_8_1	sergio	sccan	anticor	1.0	anticor||sccan	8
sergio_none_sccan_8_1	sergio	sccan	none	0.5	none||sccan	8	2.0	6.0	0.2504	1.0	0.07685389275116597	0.3070579249555512
sergio_anticor_sccan_8_1	sergio	sccan	anticor	0.5	anticor||sccan	8
sergio_anticor.25_sccan_8_1	sergio	sccan	anticor.25	0.5	anticor.25||sccan	8	8.0	0.0	1.0	1.0	1.0	1.0
sergio_none_sccan_8_1	sergio	sccan	none	0.2	none||sccan	8	7.0	1.0	0.8724	0.9928	0.8596206591367865	0.935190936605763
sergio_anticor_sccan_8_1	sergio	sccan	anticor	0.2	anticor||sccan	8
sergio_anticor.25_sccan_8_1	sergio	sccan	anticor.25	0.2	anticor.25||sccan	8
sergio_none_scdha_8_1	sergio	scdha	none	1.0	none||scdha	8	8.0	0.0	0.9996	0.9996	0.999084615049846	0.9987026116274073
sergio_anticor_scdha_8_1	sergio	scdha	anticor	1.0	anticor||scdha	8	8.0	0.0	1.0	1.0	1.0	1.0
sergio_none_scdha_8_1	sergio	scdha	none	0.5	none||scdha	8	10.0	2.0	0.986	0.9676	0.9620845859818216	0.957959950242535
sergio_anticor_scdha_8_1	sergio	scdha	anticor	0.5	anticor||scdha	8
sergio_anticor.25_scdha_8_1	sergio	scdha	anticor.25	0.5	anticor.25||scdha	8	8.0	0.0	1.0	1.0	1.0	1.0
sergio_none_scdha_8_1	sergio	scdha	none	0.2	none||scdha	8	8.0	0.0	0.8052	0.9192	0.6895212067580384	0.7912732058015778
sergio_anticor_scdha_8_1	sergio	scdha	anticor	0.2	anticor||scdha	8
sergio_anticor.25_scdha_8_1	sergio	scdha	anticor.25	0.2	anticor.25||scdha	8
sergio_none_scincera_8_1	sergio	scincera	none	1.0	none||scincera	8	8.0	0.0	0.9952	0.9952	0.9890332740050967	0.9849670578954227
sergio_anticor_scincera_8_1	sergio	scincera	anticor	1.0	anticor||scincera	8	15.0	7.0	1.0	0.992	0.9908958397717673	0.9893899810919294
sergio_none_scincera_8_1	sergio	scincera	none	0.5	none||scincera	8	8.0	0.0	0.9728	0.9728	0.9386931949072407	0.9212481914044829
sergio_anticor_scincera_8_1	sergio	scincera	anticor	0.5	anticor||scincera	8	15.0	7.0	1.0	0.9924	0.9913863978242461	0.990142613386621
sergio_anticor.25_scincera_8_1	sergio	scincera	anticor.25	0.5	anticor.25||scincera	8	15.0	7.0	1.0	0.9932	0.9922848228523128	0.9909635601805082
sergio_none_scincera_8_1	sergio	scincera	none	0.2	none||scincera	8	8.0	0.0	0.7236	0.7236	0.4672556254795536	0.4700360160502604
sergio_anticor_scincera_8_1	sergio	scincera	anticor	0.2	anticor||scincera	8	15.0	7.0	1.0	0.9924	0.9914309762169666	0.9904265088840771
sergio_anticor.25_scincera_8_1	sergio	scincera	anticor.25	0.2	anticor.25||scincera	8	15.0	7.0	1.0	0.9956	0.9949788000609197	0.9934958568051462
sergio_none_sc3s_8_2	sergio	sc3s	none	1.0	none||sc3s	8	7.0	1.0	0.8736	0.9988	0.8674271157950051	0.9523145810321642
sergio_anticor_sc3s_8_2	sergio	sc3s	anticor	1.0	anticor||sc3s	8	7.0	1.0	0.8484	0.9732	0.8192286104544022	0.9179597526385509
sergio_none_sc3s_8_2	sergio	sc3s	none	0.5	none||sc3s	8	8.0	0.0	0.9368	0.9368	0.855678849272792	0.8850078764118418
sergio_anticor_sc3s_8_2	sergio	sc3s	anticor	0.5	anticor||sc3s	8	8.0	0.0	0.9036	0.9036	0.8011121228566856	0.895095926724399
sergio_anticor.25_sc3s_8_2	sergio	sc3s	anticor.25	0.5	anticor.25||sc3s	8	7.0	1.0	0.8032	0.9284	0.6822614503712131	0.8572342986391962
sergio_none_sc3s_8_2	sergio	sc3s	none	0.2	none||sc3s	8	6.0	2.0	0.5988	0.8472	0.3084645717177423	0.6176935336717527
sergio_anticor_sc3s_8_2	sergio	sc3s	anticor	0.2	anticor||sc3s	8	7.0	1.0	0.808	0.9332	0.6901864299180951	0.8431455414186004
sergio_anticor.25_sc3s_8_2	sergio	sc3s	anticor.25	0.2	anticor.25||sc3s	8	7.0	1.0	0.7672	0.892	0.5994532945851433	0.8143056702585594
sergio_none_locally_weighted_louvain_8_2	sergio	locally_weighted_louvain	none	1.0	none||locally_weighted_louvain	8	8.0	0.0	0.9992	0.9992	0.9981692341319489	0.99740522264248
sergio_anticor_locally_weighted_louvain_8_2	sergio	locally_weighted_louvain	anticor	1.0	anticor||locally_weighted_louvain	8	8.0	0.0	1.0	1.0	1.0	1.0
sergio_none_locally_weighted_louvain_8_2	sergio	locally_weighted_louvain	none	0.5	none||locally_weighted_louvain	8	8.0	0.0	0.9992	0.9992	0.9981692341319489	0.99740522264248
sergio_anticor_locally_weighted_louvain_8_2	sergio	locally_weighted_louvain	anticor	0.5	anticor||locally_weighted_louvain	8	8.0	0.0	1.0	1.0	1.0	1.0
sergio_anticor.25_locally_weighted_louvain_8_2	sergio	locally_weighted_louvain	anticor.25	0.5	anticor.25||locally_weighted_louvain	8	8.0	0.0	1.0	1.0	1.0	1.0
sergio_none_locally_weighted_louvain_8_2	sergio	locally_weighted_louvain	none	0.2	none||locally_weighted_louvain	8	8.0	0.0	0.9576	0.9576	0.9047630386138137	0.8882818251978715
sergio_anticor_locally_weighted_louvain_8_2	sergio	locally_weighted_louvain	anticor	0.2	anticor||locally_weighted_louvain	8	8.0	0.0	1.0	1.0	1.0	1.0
sergio_anticor.25_locally_weighted_louvain_8_2	sergio	locally_weighted_louvain	anticor.25	0.2	anticor.25||locally_weighted_louvain	8	8.0	0.0	1.0	1.0	1.0	1.0
sergio_none_scanpy_louvain_8_2	sergio	scanpy_louvain	none	1.0	none||scanpy_louvain	8	8.0	0.0	0.9992	0.9992	0.9981692341319489	0.99740522264248
sergio_anticor_scanpy_louvain_8_2	sergio	scanpy_louvain	anticor	1.0	anticor||scanpy_louvain	8	19.0	11.0	1.0	0.5812	0.6237882370256209	0.8417166747426159
sergio_none_scanpy_louvain_8_2	sergio	scanpy_louvain	none	0.5	none||scanpy_louvain	8	8.0	0.0	0.982	0.982	0.9588020509948758	0.949825151440432
sergio_anticor_scanpy_louvain_8_2	sergio	scanpy_louvain	anticor	0.5	anticor||scanpy_louvain	8	8.0	0.0	1.0	1.0	1.0	1.0
sergio_anticor.25_scanpy_louvain_8_2	sergio	scanpy_louvain	anticor.25	0.5	anticor.25||scanpy_louvain	8	8.0	0.0	1.0	1.0	1.0	1.0
sergio_none_scanpy_louvain_8_2	sergio	scanpy_louvain	none	0.2	none||scanpy_louvain	8	8.0	0.0	0.8104	0.8104	0.5983978506008519	0.660693119996546
sergio_anticor_scanpy_louvain_8_2	sergio	scanpy_louvain	anticor	0.2	anticor||scanpy_louvain	8	8.0	0.0	1.0	1.0	1.0	1.0
sergio_anticor.25_scanpy_louvain_8_2	sergio	scanpy_louvain	anticor.25	0.2	anticor.25||scanpy_louvain	8	9.0	1.0	1.0	0.9384	0.9633230752535431	0.9796261789044299
sergio_none_scanpy_leiden_8_2	sergio	scanpy_leiden	none	1.0	none||scanpy_leiden	8	8.0	0.0	0.9976	0.9976	0.9945019193228937	0.9924804716208333
sergio_anticor_scanpy_leiden_8_2	sergio	scanpy_leiden	anticor	1.0	anticor||scanpy_leiden	8	26.0	18.0	1.0	0.4024	0.4721153915165603	0.7867775948677732
sergio_none_scanpy_leiden_8_2	sergio	scanpy_leiden	none	0.5	none||scanpy_leiden	8	9.0	1.0	0.9768	0.9708	0.9408737381868473	0.9273415577725846
sergio_anticor_scanpy_leiden_8_2	sergio	scanpy_leiden	anticor	0.5	anticor||scanpy_leiden	8	17.0	9.0	1.0	0.6536	0.6855406525190175	0.8638558973415682
sergio_anticor.25_scanpy_leiden_8_2	sergio	scanpy_leiden	anticor.25	0.5	anticor.25||scanpy_leiden	8	17.0	9.0	1.0	0.6536	0.6855406525190175	0.8638558973415682
sergio_none_scanpy_leiden_8_2	sergio	scanpy_leiden	none	0.2	none||scanpy_leiden	8	10.0	2.0	0.8344	0.8268	0.6725473243345501	0.6495740656047726
sergio_anticor_scanpy_leiden_8_2	sergio	scanpy_leiden	anticor	0.2	anticor||scanpy_leiden	8	15.0	7.0	1.0	0.7688	0.8237049770213408	0.9055975059067022
sergio_anticor.25_scanpy_leiden_8_2	sergio	scanpy_leiden	anticor.25	0.2	anticor.25||scanpy_leiden	8	14.0	6.0	1.0	0.7372	0.7864877324471286	0.8999152172711667
sergio_none_seurat_louvain_8_2	sergio	seurat_louvain	none	1.0	none||seurat_louvain	8	8.0	0.0	1.0	1.0	1.0	1.0
sergio_anticor_seurat_louvain_8_2	sergio	seurat_louvain	anticor	1.0	anticor||seurat_louvain	8	9.0	1.0	1.0	0.9764	0.9776471962684116	0.9856376700833821
sergio_none_seurat_louvain_8_2	sergio	seurat_louvain	none	0.5	none||seurat_louvain	8	8.0	0.0	0.9972	0.9972	0.9935924182503734	0.991450361556205
sergio_anticor_seurat_louvain_8_2	sergio	seurat_louvain	anticor	0.5	anticor||seurat_louvain	8	8.0	0.0	1.0	1.0	1.0	1.0
sergio_anticor.25_seurat_louvain_8_2	sergio	seurat_louvain	anticor.25	0.5	anticor.25||seurat_louvain	8	8.0	0.0	1.0	1.0	1.0	1.0
sergio_none_seurat_louvain_8_2	sergio	seurat_louvain	none	0.2	none||seurat_louvain	8	8.0	0.0	0.9452	0.9452	0.877832302767308	0.8625536029660047
sergio_anticor_seurat_louvain_8_2	sergio	seurat_louvain	anticor	0.2	anticor||seurat_louvain	8	8.0	0.0	1.0	1.0	1.0	1.0
sergio_anticor.25_seurat_louvain_8_2	sergio	seurat_louvain	anticor.25	0.2	anticor.25||seurat_louvain	8	8.0	0.0	1.0	1.0	1.0	1.0
sergio_none_sccan_8_2	sergio	sccan	none	1.0	none||sccan	8	8.0	0.0	1.0	1.0	1.0	1.0
sergio_anticor_sccan_8_2	sergio	sccan	anticor	1.0	anticor||sccan	8
sergio_none_sccan_8_2	sergio	sccan	none	0.5	none||sccan	8	8.0	0.0	0.9984	0.9984	0.9963384843928187	0.9948104418546432
sergio_anticor_sccan_8_2	sergio	sccan	anticor	0.5	anticor||sccan	8
sergio_anticor.25_sccan_8_2	sergio	sccan	anticor.25	0.5	anticor.25||sccan	8
sergio_none_sccan_8_2	sergio	sccan	none	0.2	none||sccan	8	3.0	5.0	0.3712	0.9872	0.17089983259303967	0.4777097992825904
sergio_anticor_sccan_8_2	sergio	sccan	anticor	0.2	anticor||sccan	8
sergio_anticor.25_sccan_8_2	sergio	sccan	anticor.25	0.2	anticor.25||sccan	8	8.0	0.0	1.0	1.0	1.0	1.0
sergio_none_scdha_8_2	sergio	scdha	none	1.0	none||scdha	8	9.0	1.0	1.0	0.9976	0.9972923615968772	0.9971545839687774
sergio_anticor_scdha_8_2	sergio	scdha	anticor	1.0	anticor||scdha	8
sergio_none_scdha_8_2	sergio	scdha	none	0.5	none||scdha	8	9.0	1.0	0.986	0.9856	0.9677611420508201	0.9586927069861596
sergio_anticor_scdha_8_2	sergio	scdha	anticor	0.5	anticor||scdha	8	8.0	0.0	1.0	1.0	1.0	1.0
sergio_anticor.25_scdha_8_2	sergio	scdha	anticor.25	0.5	anticor.25||scdha	8
sergio_none_scdha_8_2	sergio	scdha	none	0.2	none||scdha	8	3.0	5.0	0.3596	0.956	0.1535649247083553	0.4010868934336166
sergio_anticor_scdha_8_2	sergio	scdha	anticor	0.2	anticor||scdha	8
sergio_anticor.25_scdha_8_2	sergio	scdha	anticor.25	0.2	anticor.25||scdha	8
sergio_none_scincera_8_2	sergio	scincera	none	1.0	none||scincera	8	8.0	0.0	0.996	0.996	0.9908637943001305	0.9872958541058453
sergio_anticor_scincera_8_2	sergio	scincera	anticor	1.0	anticor||scincera	8	15.0	7.0	1.0	0.9956	0.9949935803283754	0.9935802471301242
sergio_none_scincera_8_2	sergio	scincera	none	0.5	none||scincera	8	8.0	0.0	0.9752	0.9752	0.9440211096955384	0.9277811126687566
sergio_anticor_scincera_8_2	sergio	scincera	anticor	0.5	anticor||scincera	8	15.0	7.0	1.0	0.9908	0.9897527863107046	0.9891232038207244
sergio_anticor.25_scincera_8_2	sergio	scincera	anticor.25	0.5	anticor.25||scincera	8	15.0	7.0	1.0	0.9908	0.9897527863107046	0.9891232038207244
sergio_none_scincera_8_2	sergio	scincera	none	0.2	none||scincera	8	9.0	1.0	0.7224	0.7192	0.47280641735109985	0.47057730614912674
sergio_anticor_scincera_8_2	sergio	scincera	anticor	0.2	anticor||scincera	8	15.0	7.0	1.0	0.9928	0.9918127430071343	0.9904282299592806
sergio_anticor.25_scincera_8_2	sergio	scincera	anticor.25	0.2	anticor.25||scincera	8	15.0	7.0	1.0	0.9928	0.9918498682509383	0.9907715462575516
sergio_none_sc3s_8_3	sergio	sc3s	none	1.0	none||sc3s	8	7.0	1.0	0.846	0.9708	0.7894629618403927	0.8933689159262761
sergio_anticor_sc3s_8_3	sergio	sc3s	anticor	1.0	anticor||sc3s	8	7.0	1.0	0.8276	0.9524	0.7541038089105788	0.9016593691056893
sergio_none_sc3s_8_3	sergio	sc3s	none	0.5	none||sc3s	8	8.0	0.0	0.9464	0.9464	0.8729458643176513	0.9017511056626856
sergio_anticor_sc3s_8_3	sergio	sc3s	anticor	0.5	anticor||sc3s	8	7.0	1.0	0.8716	0.9968	0.8607344264759289	0.9474691280653007
sergio_anticor.25_sc3s_8_3	sergio	sc3s	anticor.25	0.5	anticor.25||sc3s	8	8.0	0.0	1.0	1.0	1.0	1.0
sergio_none_sc3s_8_3	sergio	sc3s	none	0.2	none||sc3s	8	8.0	0.0	0.788	0.788	0.49258997950167666	0.7217848099925079
sergio_anticor_sc3s_8_3	sergio	sc3s	anticor	0.2	anticor||sc3s	8	7.0	1.0	0.648	0.7192	0.35534269169552063	0.6439648802958381
sergio_anticor.25_sc3s_8_3	sergio	sc3s	anticor.25	0.2	anticor.25||sc3s	8	8.0	0.0	0.9968	0.9968	0.9926494123677155	0.9905132123054937
sergio_none_locally_weighted_louvain_8_3	sergio	locally_weighted_louvain	none	1.0	none||locally_weighted_louvain	8	8.0	0.0	1.0	1.0	1.0	1.0
sergio_anticor_locally_weighted_louvain_8_3	sergio	locally_weighted_louvain	anticor	1.0	anticor||locally_weighted_louvain	8	8.0	0.0	1.0	1.0	1.0	1.0
sergio_none_locally_weighted_louvain_8_3	sergio	locally_weighted_louvain	none	0.5	none||locally_weighted_louvain	8	8.0	0.0	0.998	0.998	0.9954246077146703	0.9937794046097237
sergio_anticor_locally_weighted_louvain_8_3	sergio	locally_weighted_louvain	anticor	0.5	anticor||locally_weighted_louvain	8	8.0	0.0	1.0	1.0	1.0	1.0
sergio_anticor.25_locally_weighted_louvain_8_3	sergio	locally_weighted_louvain	anticor.25	0.5	anticor.25||locally_weighted_louvain	8	8.0	0.0	1.0	1.0	1.0	1.0
sergio_none_locally_weighted_louvain_8_3	sergio	locally_weighted_louvain	none	0.2	none||locally_weighted_louvain	8	8.0	0.0	0.9632	0.9632	0.9162187350245258	0.9073831842663659
sergio_anticor_locally_weighted_louvain_8_3	sergio	locally_weighted_louvain	anticor	0.2	anticor||locally_weighted_louvain	8	8.0	0.0	1.0	1.0	1.0	1.0
sergio_anticor.25_locally_weighted_louvain_8_3	sergio	locally_weighted_louvain	anticor.25	0.2	anticor.25||locally_weighted_louvain	8	8.0	0.0	1.0	1.0	1.0	1.0
sergio_none_scanpy_louvain_8_3	sergio	scanpy_louvain	none	1.0	none||scanpy_louvain	8	8.0	0.0	0.9984	0.9984	0.9963370053379267	0.994810135421118
sergio_anticor_scanpy_louvain_8_3	sergio	scanpy_louvain	anticor	1.0	anticor||scanpy_louvain	8	12.0	4.0	1.0	0.8144	0.8546907440962034	0.9276095142382728
sergio_none_scanpy_louvain_8_3	sergio	scanpy_louvain	none	0.5	none||scanpy_louvain	8	8.0	0.0	0.9868	0.9868	0.9699924185440976	0.9589237328842755
sergio_anticor_scanpy_louvain_8_3	sergio	scanpy_louvain	anticor	0.5	anticor||scanpy_louvain	8	10.0	2.0	1.0	0.9372	0.9505240188906086	0.970596530907538
sergio_anticor.25_scanpy_louvain_8_3	sergio	scanpy_louvain	anticor.25	0.5	anticor.25||scanpy_louvain	8	9.0	1.0	1.0	0.9504	0.9649010870018994	0.9802343819332197
sergio_none_scanpy_louvain_8_3	sergio	scanpy_louvain	none	0.2	none||scanpy_louvain	8	8.0	0.0	0.888	0.888	0.7583718640848519	0.748044365582116
sergio_anticor_scanpy_louvain_8_3	sergio	scanpy_louvain	anticor	0.2	anticor||scanpy_louvain	8	10.0	2.0	1.0	0.9236	0.9364374303535546	0.9643787417142257
sergio_anticor.25_scanpy_louvain_8_3	sergio	scanpy_louvain	anticor.25	0.2	anticor.25||scanpy_louvain	8	12.0	4.0	1.0	0.8508	0.8711637916522125	0.9328312184075273
sergio_none_scanpy_leiden_8_3	sergio	scanpy_leiden	none	1.0	none||scanpy_leiden	8	8.0	0.0	0.9952	0.9952	0.9890596545468793	0.9856047730159821
sergio_anticor_scanpy_leiden_8_3	sergio	scanpy_leiden	anticor	1.0	anticor||scanpy_leiden	8	26.0	18.0	1.0	0.4116	0.48043492992672654	0.789028190329942
sergio_none_scanpy_leiden_8_3	sergio	scanpy_leiden	none	0.5	none||scanpy_leiden	8	8.0	0.0	0.9808	0.9808	0.956496600921516	0.9439797025350135
sergio_anticor_scanpy_leiden_8_3	sergio	scanpy_leiden	anticor	0.5	anticor||scanpy_leiden	8	14.0	6.0	1.0	0.816	0.8413757849476017	0.9175913932429222
sergio_anticor.25_scanpy_leiden_8_3	sergio	scanpy_leiden	anticor.25	0.5	anticor.25||scanpy_leiden	8	14.0	6.0	1.0	0.7672	0.8086688810054402	0.9069982540385757
sergio_none_scanpy_leiden_8_3	sergio	scanpy_leiden	none	0.2	none||scanpy_leiden	8	10.0	2.0	0.8396	0.8204	0.6913547707122043	0.668252249566412
sergio_anticor_scanpy_leiden_8_3	sergio	scanpy_leiden	anticor	0.2	anticor||scanpy_leiden	8	18.0	10.0	1.0	0.6024	0.6518600207444158	0.8509250884839179
sergio_anticor.25_scanpy_leiden_8_3	sergio	scanpy_leiden	anticor.25	0.2	anticor.25||scanpy_leiden	8	18.0	10.0	1.0	0.6308	0.6792409807419137	0.8555482016549948
sergio_none_seurat_louvain_8_3	sergio	seurat_louvain	none	1.0	none||seurat_louvain	8	8.0	0.0	1.0	1.0	1.0	1.0
sergio_anticor_seurat_louvain_8_3	sergio	seurat_louvain	anticor	1.0	anticor||seurat_louvain	8	8.0	0.0	1.0	1.0	1.0	1.0
sergio_none_seurat_louvain_8_3	sergio	seurat_louvain	none	0.5	none||seurat_louvain	8	8.0	0.0	0.9996	0.9996	0.9990831490964657	0.9987023039446453
sergio_anticor_seurat_louvain_8_3	sergio	seurat_louvain	anticor	0.5	anticor||seurat_louvain	8	8.0	0.0	1.0	1.0	1.0	1.0
sergio_anticor.25_seurat_louvain_8_3	sergio	seurat_louvain	anticor.25	0.5	anticor.25||seurat_louvain	8	8.0	0.0	1.0	1.0	1.0	1.0
sergio_none_seurat_louvain_8_3	sergio	seurat_louvain	none	0.2	none||seurat_louvain	8	8.0	0.0	0.9752	0.9752	0.943835449852156	0.9319525234581789
sergio_anticor_seurat_louvain_8_3	sergio	seurat_louvain	anticor	0.2	anticor||seurat_louvain	8	8.0	0.0	1.0	1.0	1.0	1.0
sergio_anticor.25_seurat_louvain_8_3	sergio	seurat_louvain	anticor.25	0.2	anticor.25||seurat_louvain	8	11.0	3.0	1.0	0.888	0.903995251254795	0.9480885234638781
sergio_none_sccan_8_3	sergio	sccan	none	1.0	none||sccan	8	8.0	0.0	1.0	1.0	1.0	1.0
sergio_anticor_sccan_8_3	sergio	sccan	anticor	1.0	anticor||sccan	8	8.0	0.0	1.0	1.0	1.0	1.0
sergio_none_sccan_8_3	sergio	sccan	none	0.5	none||sccan	8	8.0	0.0	1.0	1.0	1.0	1.0
sergio_anticor_sccan_8_3	sergio	sccan	anticor	0.5	anticor||sccan	8	8.0	0.0	1.0	1.0	1.0	1.0
sergio_anticor.25_sccan_8_3	sergio	sccan	anticor.25	0.5	anticor.25||sccan	8	8.0	0.0	1.0	1.0	1.0	1.0
sergio_none_sccan_8_3	sergio	sccan	none	0.2	none||sccan	8	7.0	1.0	0.8704	0.994	0.8557091828195655	0.9375828806806088
sergio_anticor_sccan_8_3	sergio	sccan	anticor	0.2	anticor||sccan	8
sergio_anticor.25_sccan_8_3	sergio	sccan	anticor.25	0.2	anticor.25||sccan	8
sergio_none_scdha_8_3	sergio	scdha	none	1.0	none||scdha	8	8.0	0.0	1.0	1.0	1.0	1.0
sergio_anticor_scdha_8_3	sergio	scdha	anticor	1.0	anticor||scdha	8	8.0	0.0	1.0	1.0	1.0	1.0
sergio_none_scdha_8_3	sergio	scdha	none	0.5	none||scdha	8	8.0	0.0	0.996	0.996	0.9908521795351026	0.9872933607812724
sergio_anticor_scdha_8_3	sergio	scdha	anticor	0.5	anticor||scdha	8	8.0	0.0	1.0	1.0	1.0	1.0
sergio_anticor.25_scdha_8_3	sergio	scdha	anticor.25	0.5	anticor.25||scdha	8	8.0	0.0	1.0	1.0	1.0	1.0
sergio_none_scdha_8_3	sergio	scdha	none	0.2	none||scdha	8	9.0	1.0	0.9448	0.9444	0.8775492314369712	0.8661384725809548
sergio_anticor_scdha_8_3	sergio	scdha	anticor	0.2	anticor||scdha	8
sergio_anticor.25_scdha_8_3	sergio	scdha	anticor.25	0.2	anticor.25||scdha	8
sergio_none_scincera_8_3	sergio	scincera	none	1.0	none||scincera	8	11.0	3.0	0.9972	0.9956	0.9935821193797678	0.9904303226767573
sergio_anticor_scincera_8_3	sergio	scincera	anticor	1.0	anticor||scincera	8	15.0	7.0	1.0	0.9956	0.9949802781023694	0.9934961630401716
sergio_none_scincera_8_3	sergio	scincera	none	0.5	none||scincera	8	8.0	0.0	0.9796	0.9796	0.9538645583616572	0.941207941008601
sergio_anticor_scincera_8_3	sergio	scincera	anticor	0.5	anticor||scincera	8	15.0	7.0	1.0	0.996	0.9954309283110999	0.9939538501278968
sergio_anticor.25_scincera_8_3	sergio	scincera	anticor.25	0.5	anticor.25||scincera	8	15.0	7.0	1.0	0.996	0.9954309283110999	0.9939538501278968
sergio_none_scincera_8_3	sergio	scincera	none	0.2	none||scincera	8	8.0	0.0	0.7204	0.7204	0.4645915543208317	0.46693604133376476
sergio_anticor_scincera_8_3	sergio	scincera	anticor	0.2	anticor||scincera	8	15.0	7.0	1.0	0.9816	0.9798517834899734	0.9809435506510368
sergio_anticor.25_scincera_8_3	sergio	scincera	anticor.25	0.2	anticor.25||scincera	8	15.0	7.0	1.0	0.8552	0.8994453728653015	0.9353546491669825
sergio_none_sc3s_8_4	sergio	sc3s	none	1.0	none||sc3s	8	8.0	0.0	0.9944	0.9944	0.9872330438326736	0.9862614077872088
sergio_anticor_sc3s_8_4	sergio	sc3s	anticor	1.0	anticor||sc3s	8	7.0	1.0	0.8752	1.0	0.8706527194031725	0.9565217949837876
sergio_none_sc3s_8_4	sergio	sc3s	none	0.5	none||sc3s	8	7.0	1.0	0.8584	0.9832	0.8222365666208706	0.9133573182882931
sergio_anticor_sc3s_8_4	sergio	sc3s	anticor	0.5	anticor||sc3s	8	7.0	1.0	0.8316	0.9564	0.761997593617835	0.9042913136584037
sergio_anticor.25_sc3s_8_4	sergio	sc3s	anticor.25	0.5	anticor.25||sc3s	8	8.0	0.0	0.9992	0.9992	0.9981692341319489	0.99740522264248
sergio_none_sc3s_8_4	sergio	sc3s	none	0.2	none||sc3s	8	6.0	2.0	0.6144	0.862	0.33966252325268637	0.6351419705005176
sergio_anticor_sc3s_8_4	sergio	sc3s	anticor	0.2	anticor||sc3s	8	7.0	1.0	0.7372	0.862	0.5032772166489078	0.7451203781931561
sergio_anticor.25_sc3s_8_4	sergio	sc3s	anticor.25	0.2	anticor.25||sc3s	8	7.0	1.0	0.8564	0.9812	0.8154103852154665	0.9131875359569843
sergio_none_locally_weighted_louvain_8_4	sergio	locally_weighted_louvain	none	1.0	none||locally_weighted_louvain	8	8.0	0.0	1.0	1.0	1.0	1.0
sergio_anticor_locally_weighted_louvain_8_4	sergio	locally_weighted_louvain	anticor	1.0	anticor||locally_weighted_louvain	8	8.0	0.0	1.0	1.0	1.0	1.0
sergio_none_locally_weighted_louvain_8_4	sergio	locally_weighted_louvain	none	0.5	none||locally_weighted_louvain	8	8.0	0.0	0.9988	0.9988	0.9972538511979234	0.9961078334712757
sergio_anticor_locally_weighted_louvain_8_4	sergio	locally_weighted_louvain	anticor	0.5	anticor||locally_weighted_louvain	8	8.0	0.0	1.0	1.0	1.0	1.0
sergio_anticor.25_locally_weighted_louvain_8_4	sergio	locally_weighted_louvain	anticor.25	0.5	anticor.25||locally_weighted_louvain	8	8.0	0.0	1.0	1.0	1.0	1.0
sergio_none_locally_weighted_louvain_8_4	sergio	locally_weighted_louvain	none	0.2	none||locally_weighted_louvain	8	8.0	0.0	0.94	0.94	0.8621166128988241	0.8709387610440046
sergio_anticor_locally_weighted_louvain_8_4	sergio	locally_weighted_louvain	anticor	0.2	anticor||locally_weighted_louvain	8	10.0	2.0	0.99	0.9256	0.9376090500764007	0.9484269151156077
sergio_anticor.25_locally_weighted_louvain_8_4	sergio	locally_weighted_louvain	anticor.25	0.2	anticor.25||locally_weighted_louvain	8	8.0	0.0	0.9972	0.9972	0.9935836872854026	0.9920806608029935
sergio_none_scanpy_louvain_8_4	sergio	scanpy_louvain	none	1.0	none||scanpy_louvain	8	8.0	0.0	0.998	0.998	0.9954231054910233	0.9935130510887601
sergio_anticor_scanpy_louvain_8_4	sergio	scanpy_louvain	anticor	1.0	anticor||scanpy_louvain	8	20.0	12.0	1.0	0.5672	0.6124247007101526	0.8365314226898222
sergio_none_scanpy_louvain_8_4	sergio	scanpy_louvain	none	0.5	none||scanpy_louvain	8	8.0	0.0	0.9872	0.9872	0.9707914008305973	0.9628887712876942
sergio_anticor_scanpy_louvain_8_4	sergio	scanpy_louvain	anticor	0.5	anticor||scanpy_louvain	8	13.0	5.0	1.0	0.7692	0.8142279066265148	0.9113561328296294
sergio_anticor.25_scanpy_louvain_8_4	sergio	scanpy_louvain	anticor.25	0.5	anticor.25||scanpy_louvain	8	13.0	5.0	1.0	0.8024	0.8308020941471493	0.9162002416091074
sergio_none_scanpy_louvain_8_4	sergio	scanpy_louvain	none	0.2	none||scanpy_louvain	8	8.0	0.0	0.8636	0.8636	0.7076197076735952	0.7131483328222786
sergio_anticor_scanpy_louvain_8_4	sergio	scanpy_louvain	anticor	0.2	anticor||scanpy_louvain	8	13.0	5.0	0.9988	0.9088	0.9390172255159571	0.9494335407881315
sergio_anticor.25_scanpy_louvain_8_4	sergio	scanpy_louvain	anticor.25	0.2	anticor.25||scanpy_louvain	8	11.0	3.0	0.9936	0.9604	0.9549146824090492	0.9609310664384129
sergio_none_scanpy_leiden_8_4	sergio	scanpy_leiden	none	1.0	none||scanpy_leiden	8	8.0	0.0	0.998	0.998	0.9954274811738937	0.9935139809442646
sergio_anticor_scanpy_leiden_8_4	sergio	scanpy_leiden	anticor	1.0	anticor||scanpy_leiden	8	27.0	19.0	1.0	0.3872	0.4566496775047457	0.7813837241090108
sergio_none_scanpy_leiden_8_4	sergio	scanpy_leiden	none	0.5	none||scanpy_leiden	8	8.0	0.0	0.984	0.984	0.9636449637995568	0.9523472301664502
sergio_anticor_scanpy_leiden_8_4	sergio	scanpy_leiden	anticor	0.5	anticor||scanpy_leiden	8	20.0	12.0	1.0	0.612	0.6570463118038585	0.8445027805686299
sergio_anticor.25_scanpy_leiden_8_4	sergio	scanpy_leiden	anticor.25	0.5	anticor.25||scanpy_leiden	8	22.0	14.0	1.0	0.5292	0.5725231709621394	0.8218046747504011
sergio_none_scanpy_leiden_8_4	sergio	scanpy_leiden	none	0.2	none||scanpy_leiden	8	10.0	2.0	0.8268	0.814	0.6593201210033156	0.6473992149696661
sergio_anticor_scanpy_leiden_8_4	sergio	scanpy_leiden	anticor	0.2	anticor||scanpy_leiden	8	17.0	9.0	0.9996	0.838	0.8697977033783465	0.9135982403463164
sergio_anticor.25_scanpy_leiden_8_4	sergio	scanpy_leiden	anticor.25	0.2	anticor.25||scanpy_leiden	8	17.0	9.0	0.9988	0.8892	0.912816824868122	0.9297786289547876
sergio_none_seurat_louvain_8_4	sergio	seurat_louvain	none	1.0	none||seurat_louvain	8	8.0	0.0	1.0	1.0	1.0	1.0
sergio_anticor_seurat_louvain_8_4	sergio	seurat_louvain	anticor	1.0	anticor||seurat_louvain	8	8.0	0.0	1.0	1.0	1.0	1.0
sergio_none_seurat_louvain_8_4	sergio	seurat_louvain	none	0.5	none||seurat_louvain	8	8.0	0.0	0.9984	0.9984	0.996338476328376	0.9948104440642053
sergio_anticor_seurat_louvain_8_4	sergio	seurat_louvain	anticor	0.5	anticor||seurat_louvain	8	8.0	0.0	1.0	1.0	1.0	1.0
sergio_anticor.25_seurat_louvain_8_4	sergio	seurat_louvain	anticor.25	0.5	anticor.25||seurat_louvain	8	8.0	0.0	1.0	1.0	1.0	1.0
sergio_none_seurat_louvain_8_4	sergio	seurat_louvain	none	0.2	none||seurat_louvain	8	8.0	0.0	0.918	0.918	0.8067764316540543	0.8491180959425666
sergio_anticor_seurat_louvain_8_4	sergio	seurat_louvain	anticor	0.2	anticor||seurat_louvain	8	13.0	5.0	0.9984	0.9084	0.9384084811979766	0.9490806006928629
sergio_anticor.25_seurat_louvain_8_4	sergio	seurat_louvain	anticor.25	0.2	anticor.25||seurat_louvain	8	11.0	3.0	0.9984	0.9288	0.9462669431050965	0.9589251693519093
sergio_none_sccan_8_4	sergio	sccan	none	1.0	none||sccan	8	8.0	0.0	1.0	1.0	1.0	1.0
sergio_anticor_sccan_8_4	sergio	sccan	anticor	1.0	anticor||sccan	8	8.0	0.0	1.0	1.0	1.0	1.0
sergio_none_sccan_8_4	sergio	sccan	none	0.5	none||sccan	8	8.0	0.0	1.0	1.0	1.0	1.0
sergio_anticor_sccan_8_4	sergio	sccan	anticor	0.5	anticor||sccan	8
sergio_anticor.25_sccan_8_4	sergio	sccan	anticor.25	0.5	anticor.25||sccan	8
sergio_none_sccan_8_4	sergio	sccan	none	0.2	none||sccan	8	5.0	3.0	0.6184	0.9924	0.4625845606101342	0.7729933893554227
sergio_anticor_sccan_8_4	sergio	sccan	anticor	0.2	anticor||sccan	8
sergio_anticor.25_sccan_8_4	sergio	sccan	anticor.25	0.2	anticor.25||sccan	8
sergio_none_scdha_8_4	sergio	scdha	none	1.0	none||scdha	8	8.0	0.0	1.0	1.0	1.0	1.0
sergio_anticor_scdha_8_4	sergio	scdha	anticor	1.0	anticor||scdha	8	8.0	0.0	1.0	1.0	1.0	1.0
sergio_none_scdha_8_4	sergio	scdha	none	0.5	none||scdha	8	10.0	2.0	0.9844	0.9596	0.951854804639583	0.9468992546049145
sergio_anticor_scdha_8_4	sergio	scdha	anticor	0.5	anticor||scdha	8
sergio_anticor.25_scdha_8_4	sergio	scdha	anticor.25	0.5	anticor.25||scdha	8
sergio_none_scdha_8_4	sergio	scdha	none	0.2	none||scdha	8	4.0	4.0	0.4268	0.9264	0.18117835392015497	0.4948105719547628
sergio_anticor_scdha_8_4	sergio	scdha	anticor	0.2	anticor||scdha	8
sergio_anticor.25_scdha_8_4	sergio	scdha	anticor.25	0.2	anticor.25||scdha	8
sergio_none_scincera_8_4	sergio	scincera	none	1.0	none||scincera	8	9.0	1.0	0.998	0.9976	0.9958780176521564	0.9938559952543888
sergio_anticor_scincera_8_4	sergio	scincera	anticor	1.0	anticor||scincera	8	15.0	7.0	1.0	0.9916	0.9906057957840763	0.9892926639691952
sergio_none_scincera_8_4	sergio	scincera	none	0.5	none||scincera	8	8.0	0.0	0.9788	0.9788	0.9519264422033307	0.9379461007980009
sergio_anticor_scincera_8_4	sergio	scincera	anticor	0.5	anticor||scincera	8	15.0	7.0	1.0	0.9932	0.9922462376130288	0.9906384970200821
sergio_anticor.25_scincera_8_4	sergio	scincera	anticor.25	0.5	anticor.25||scincera	8	15.0	7.0	1.0	0.9924	0.9913745097521683	0.9901067811403235
sergio_none_scincera_8_4	sergio	scincera	none	0.2	none||scincera	8	7.0	1.0	0.6364	0.7172	0.38068247138197125	0.4363488902372956
sergio_anticor_scincera_8_4	sergio	scincera	anticor	0.2	anticor||scincera	8	15.0	7.0	1.0	0.9556	0.959388545668236	0.9714345872438396
sergio_anticor.25_scincera_8_4	sergio	scincera	anticor.25	0.2	anticor.25||scincera	8	15.0	7.0	1.0	0.9396	0.9582051765692352	0.9730083878054078
sergio_none_sc3s_8_5	sergio	sc3s	none	1.0	none||sc3s	8	7.0	1.0	0.8712	0.996	0.8627663883589635	0.9452036067215849
sergio_anticor_sc3s_8_5	sergio	sc3s	anticor	1.0	anticor||sc3s	8	7.0	1.0	0.8716	0.9964	0.8636352041477813	0.9474175910199921
sergio_none_sc3s_8_5	sergio	sc3s	none	0.5	none||sc3s	8	7.0	1.0	0.8444	0.9696	0.7813299195609322	0.8874078869562676
sergio_anticor_sc3s_8_5	sergio	sc3s	anticor	0.5	anticor||sc3s	8	7.0	1.0	0.8424	0.9672	0.785025603346792	0.9124349526715115
sergio_anticor.25_sc3s_8_5	sergio	sc3s	anticor.25	0.5	anticor.25||sc3s	8	7.0	1.0	0.8752	1.0	0.8710259583096442	0.9565942959950047
sergio_none_sc3s_8_5	sergio	sc3s	none	0.2	none||sc3s	8	7.0	1.0	0.6944	0.8192	0.4090353616175584	0.6903768969141301
sergio_anticor_sc3s_8_5	sergio	sc3s	anticor	0.2	anticor||sc3s	8	7.0	1.0	0.814	0.9388	0.7063520352434145	0.8561830616615784
sergio_anticor.25_sc3s_8_5	sergio	sc3s	anticor.25	0.2	anticor.25||sc3s	8	7.0	1.0	0.7672	0.892	0.5849926985076214	0.7965957764324525
sergio_none_locally_weighted_louvain_8_5	sergio	locally_weighted_louvain	none	1.0	none||locally_weighted_louvain	8	8.0	0.0	1.0	1.0	1.0	1.0
sergio_anticor_locally_weighted_louvain_8_5	sergio	locally_weighted_louvain	anticor	1.0	anticor||locally_weighted_louvain	8	8.0	0.0	1.0	1.0	1.0	1.0
sergio_none_locally_weighted_louvain_8_5	sergio	locally_weighted_louvain	none	0.5	none||locally_weighted_louvain	8	8.0	0.0	0.9964	0.9964	0.9917574885645573	0.9892207369981237
sergio_anticor_locally_weighted_louvain_8_5	sergio	locally_weighted_louvain	anticor	0.5	anticor||locally_weighted_louvain	8	8.0	0.0	1.0	1.0	1.0	1.0
sergio_anticor.25_locally_weighted_louvain_8_5	sergio	locally_weighted_louvain	anticor.25	0.5	anticor.25||locally_weighted_louvain	8	8.0	0.0	1.0	1.0	1.0	1.0
sergio_none_locally_weighted_louvain_8_5	sergio	locally_weighted_louvain	none	0.2	none||locally_weighted_louvain	8	8.0	0.0	0.9716	0.9716	0.9358916425044204	0.9224286913292433
sergio_anticor_locally_weighted_louvain_8_5	sergio	locally_weighted_louvain	anticor	0.2	anticor||locally_weighted_louvain	8	8.0	0.0	1.0	1.0	1.0	1.0
sergio_anticor.25_locally_weighted_louvain_8_5	sergio	locally_weighted_louvain	anticor.25	0.2	anticor.25||locally_weighted_louvain	8	8.0	0.0	1.0	1.0	1.0	1.0
sergio_none_scanpy_louvain_8_5	sergio	scanpy_louvain	none	1.0	none||scanpy_louvain	8	8.0	0.0	0.998	0.998	0.9954260393977599	0.9935136676211906
sergio_anticor_scanpy_louvain_8_5	sergio	scanpy_louvain	anticor	1.0	anticor||scanpy_louvain	8	15.0	7.0	1.0	0.8016	0.8104932323589927	0.9034677188444027
sergio_none_scanpy_louvain_8_5	sergio	scanpy_louvain	none	0.5	none||scanpy_louvain	8	8.0	0.0	0.9864	0.9864	0.9690059390603779	0.9612776704926599
sergio_anticor_scanpy_louvain_8_5	sergio	scanpy_louvain	anticor	0.5	anticor||scanpy_louvain	8	9.0	1.0	1.0	0.9848	0.9845488142075891	0.989004670769149
sergio_anticor.25_scanpy_louvain_8_5	sergio	scanpy_louvain	anticor.25	0.5	anticor.25||scanpy_louvain	8	8.0	0.0	1.0	1.0	1.0	1.0
sergio_none_scanpy_louvain_8_5	sergio	scanpy_louvain	none	0.2	none||scanpy_louvain	8	8.0	0.0	0.8908	0.8908	0.7647847355963967	0.7521791273529066
sergio_anticor_scanpy_louvain_8_5	sergio	scanpy_louvain	anticor	0.2	anticor||scanpy_louvain	8	8.0	0.0	1.0	1.0	1.0	1.0
sergio_anticor.25_scanpy_louvain_8_5	sergio	scanpy_louvain	anticor.25	0.2	anticor.25||scanpy_louvain	8	10.0	2.0	1.0	0.9228	0.9357672240723802	0.964148945306891
sergio_none_scanpy_leiden_8_5	sergio	scanpy_leiden	none	1.0	none||scanpy_leiden	8	8.0	0.0	0.9972	0.9972	0.9935807534432834	0.9914479054329206
sergio_anticor_scanpy_leiden_8_5	sergio	scanpy_leiden	anticor	1.0	anticor||scanpy_leiden	8	27.0	19.0	1.0	0.4892	0.524388939648454	0.7963930387762976
sergio_none_scanpy_leiden_8_5	sergio	scanpy_leiden	none	0.5	none||scanpy_leiden	8	8.0	0.0	0.9804	0.9804	0.9555741022875304	0.9419822218787783
sergio_anticor_scanpy_leiden_8_5	sergio	scanpy_leiden	anticor	0.5	anticor||scanpy_leiden	8	15.0	7.0	1.0	0.7644	0.8013856307607933	0.9003408968028829
sergio_anticor.25_scanpy_leiden_8_5	sergio	scanpy_leiden	anticor.25	0.5	anticor.25||scanpy_leiden	8	13.0	5.0	1.0	0.7804	0.8355921812254633	0.9168345770581751
sergio_none_scanpy_leiden_8_5	sergio	scanpy_leiden	none	0.2	none||scanpy_leiden	8	9.0	1.0	0.8568	0.8444	0.7164333661699193	0.6985337756068073
sergio_anticor_scanpy_leiden_8_5	sergio	scanpy_leiden	anticor	0.2	anticor||scanpy_leiden	8	12.0	4.0	1.0	0.8612	0.8853709896834594	0.9390887185413086
sergio_anticor.25_scanpy_leiden_8_5	sergio	scanpy_leiden	anticor.25	0.2	anticor.25||scanpy_leiden	8	15.0	7.0	1.0	0.772	0.7974005128126411	0.8992095939996896
sergio_none_seurat_louvain_8_5	sergio	seurat_louvain	none	1.0	none||seurat_louvain	8	8.0	0.0	1.0	1.0	1.0	1.0
sergio_anticor_seurat_louvain_8_5	sergio	seurat_louvain	anticor	1.0	anticor||seurat_louvain	8	8.0	0.0	1.0	1.0	1.0	1.0
sergio_none_seurat_louvain_8_5	sergio	seurat_louvain	none	0.5	none||seurat_louvain	8	8.0	0.0	0.9988	0.9988	0.997253863294614	0.9961078316318032
sergio_anticor_seurat_louvain_8_5	sergio	seurat_louvain	anticor	0.5	anticor||seurat_louvain	8	8.0	0.0	1.0	1.0	1.0	1.0
sergio_anticor.25_seurat_louvain_8_5	sergio	seurat_louvain	anticor.25	0.5	anticor.25||seurat_louvain	8	8.0	0.0	1.0	1.0	1.0	1.0
sergio_none_seurat_louvain_8_5	sergio	seurat_louvain	none	0.2	none||seurat_louvain	8	8.0	0.0	0.9808	0.9808	0.9564972170116081	0.9446459995269326
sergio_anticor_seurat_louvain_8_5	sergio	seurat_louvain	anticor	0.2	anticor||seurat_louvain	8	8.0	0.0	1.0	1.0	1.0	1.0
sergio_anticor.25_seurat_louvain_8_5	sergio	seurat_louvain	anticor.25	0.2	anticor.25||seurat_louvain	8	11.0	3.0	1.0	0.8764	0.8978333040223754	0.9460092199665262
sergio_none_sccan_8_5	sergio	sccan	none	1.0	none||sccan	8	8.0	0.0	1.0	1.0	1.0	1.0
sergio_anticor_sccan_8_5	sergio	sccan	anticor	1.0	anticor||sccan	8	8.0	0.0	1.0	1.0	1.0	1.0
sergio_none_sccan_8_5	sergio	sccan	none	0.5	none||sccan	8	8.0	0.0	0.9988	0.9988	0.997253857246282	0.9961078320603274
sergio_anticor_sccan_8_5	sergio	sccan	anticor	0.5	anticor||sccan	8	8.0	0.0	1.0	1.0	1.0	1.0
sergio_anticor.25_sccan_8_5	sergio	sccan	anticor.25	0.5	anticor.25||sccan	8	8.0	0.0	1.0	1.0	1.0	1.0
sergio_none_sccan_8_5	sergio	sccan	none	0.2	none||sccan	8	7.0	1.0	0.8708	0.9892	0.8520737655110705	0.9267402736863679
sergio_anticor_sccan_8_5	sergio	sccan	anticor	0.2	anticor||sccan	8
sergio_anticor.25_sccan_8_5	sergio	sccan	anticor.25	0.2	anticor.25||sccan	8	8.0	0.0	1.0	1.0	1.0	1.0
sergio_none_scdha_8_5	sergio	scdha	none	1.0	none||scdha	8	8.0	0.0	1.0	1.0	1.0	1.0
sergio_anticor_scdha_8_5	sergio	scdha	anticor	1.0	anticor||scdha	8
sergio_none_scdha_8_5	sergio	scdha	none	0.5	none||scdha	8	10.0	2.0	0.9912	0.974	0.9630696084263739	0.9605031366610124
sergio_anticor_scdha_8_5	sergio	scdha	anticor	0.5	anticor||scdha	8	8.0	0.0	1.0	1.0	1.0	1.0
sergio_anticor.25_scdha_8_5	sergio	scdha	anticor.25	0.5	anticor.25||scdha	8	8.0	0.0	1.0	1.0	1.0	1.0
sergio_none_scdha_8_5	sergio	scdha	none	0.2	none||scdha	8	6.0	2.0	0.5684	0.9356	0.3493963736557358	0.6536066525395581
sergio_anticor_scdha_8_5	sergio	scdha	anticor	0.2	anticor||scdha	8
sergio_anticor.25_scdha_8_5	sergio	scdha	anticor.25	0.2	anticor.25||scdha	8	8.0	0.0	1.0	1.0	1.0	1.0
sergio_none_scincera_8_5	sergio	scincera	none	1.0	none||scincera	8	8.0	0.0	0.9964	0.9964	0.991771940107139	0.9885916759335459
sergio_anticor_scincera_8_5	sergio	scincera	anticor	1.0	anticor||scincera	8	15.0	7.0	1.0	0.9948	0.9940825055494179	0.9927196964678354
sergio_none_scincera_8_5	sergio	scincera	none	0.5	none||scincera	8	8.0	0.0	0.9776	0.9776	0.9493367934734107	0.9351602936218959
sergio_anticor_scincera_8_5	sergio	scincera	anticor	0.5	anticor||scincera	8	15.0	7.0	1.0	0.9708	0.9709870292136678	0.9746943798937564
sergio_anticor.25_scincera_8_5	sergio	scincera	anticor.25	0.5	anticor.25||scincera	8	15.0	7.0	1.0	0.9304	0.9461979573911087	0.957343802709189
sergio_none_scincera_8_5	sergio	scincera	none	0.2	none||scincera	8	8.0	0.0	0.728	0.728	0.47833161135258406	0.48087414445126864
sergio_anticor_scincera_8_5	sergio	scincera	anticor	0.2	anticor||scincera	8	15.0	7.0	1.0	0.9924	0.9914592076657699	0.9904609066629436
sergio_anticor.25_scincera_8_5	sergio	scincera	anticor.25	0.2	anticor.25||scincera	8	15.0	7.0	1.0	0.9336	0.952137959713404	0.9672449003307655
splatter_none_sc3s_10_1	splatter	sc3s	none	1.0	none||sc3s	10	8.0	2.0	0.8236	1.0	0.8214571137455228	0.9380369871671881
splatter_anticor_sc3s_10_1	splatter	sc3s	anticor	1.0	anticor||sc3s	10	8.0	2.0	0.8324	0.998	0.7919150266179248	0.9289410069122676
splatter_none_sc3s_10_1	splatter	sc3s	none	0.5	none||sc3s	10	8.0	2.0	0.8176	1.0	0.7465431491023296	0.9245908878995588
splatter_anticor_sc3s_10_1	splatter	sc3s	anticor	0.5	anticor||sc3s	10	7.0	3.0	0.7364	0.9928	0.6000214956542921	0.8559318446546288
splatter_anticor.25_sc3s_10_1	splatter	sc3s	anticor.25	0.5	anticor.25||sc3s	10	7.0	3.0	0.7432	1.0	0.7001884677985759	0.893747468483836
splatter_none_sc3s_10_1	splatter	sc3s	none	0.2	none||sc3s	10	8.0	2.0	0.8176	1.0	0.7621522618375576	0.9276008037752026
splatter_anticor_sc3s_10_1	splatter	sc3s	anticor	0.2	anticor||sc3s	10	7.0	3.0	0.7196	0.9836	0.6469378230632075	0.8541766169726964
splatter_anticor.25_sc3s_10_1	splatter	sc3s	anticor.25	0.2	anticor.25||sc3s	10	7.0	3.0	0.7432	1.0	0.6120812568217423	0.875330124036573
splatter_none_locally_weighted_louvain_10_1	splatter	locally_weighted_louvain	none	1.0	none||locally_weighted_louvain	10	10.0	0.0	1.0	1.0	1.0	1.0
splatter_anticor_locally_weighted_louvain_10_1	splatter	locally_weighted_louvain	anticor	1.0	anticor||locally_weighted_louvain	10	10.0	0.0	0.9964	0.9964	0.9929417311870845	0.9907825380440412
splatter_none_locally_weighted_louvain_10_1	splatter	locally_weighted_louvain	none	0.5	none||locally_weighted_louvain	10	10.0	0.0	1.0	1.0	1.0	1.0
splatter_anticor_locally_weighted_louvain_10_1	splatter	locally_weighted_louvain	anticor	0.5	anticor||locally_weighted_louvain	10	10.0	0.0	0.992	0.992	0.9842576908559457	0.9812602291686564
splatter_anticor.25_locally_weighted_louvain_10_1	splatter	locally_weighted_louvain	anticor.25	0.5	anticor.25||locally_weighted_louvain	10	10.0	0.0	1.0	1.0	1.0	1.0
splatter_none_locally_weighted_louvain_10_1	splatter	locally_weighted_louvain	none	0.2	none||locally_weighted_louvain	10	10.0	0.0	1.0	1.0	1.0	1.0
splatter_anticor_locally_weighted_louvain_10_1	splatter	locally_weighted_louvain	anticor	0.2	anticor||locally_weighted_louvain	10	10.0	0.0	0.9884	0.9884	0.9764480377994991	0.9720766990643922
splatter_anticor.25_locally_weighted_louvain_10_1	splatter	locally_weighted_louvain	anticor.25	0.2	anticor.25||locally_weighted_louvain	10	10.0	0.0	1.0	1.0	1.0	1.0
splatter_none_scanpy_louvain_10_1	splatter	scanpy_louvain	none	1.0	none||scanpy_louvain	10	10.0	0.0	1.0	1.0	1.0	1.0
splatter_anticor_scanpy_louvain_10_1	splatter	scanpy_louvain	anticor	1.0	anticor||scanpy_louvain	10	10.0	0.0	0.9948	0.9948	0.9895315236115821	0.9866577958148299
splatter_none_scanpy_louvain_10_1	splatter	scanpy_louvain	none	0.5	none||scanpy_louvain	10	10.0	0.0	1.0	1.0	1.0	1.0
splatter_anticor_scanpy_louvain_10_1	splatter	scanpy_louvain	anticor	0.5	anticor||scanpy_louvain	10	10.0	0.0	0.9852	0.9852	0.9702520258325993	0.9664004883150517
splatter_anticor.25_scanpy_louvain_10_1	splatter	scanpy_louvain	anticor.25	0.5	anticor.25||scanpy_louvain	10	10.0	0.0	1.0	1.0	1.0	1.0
splatter_none_scanpy_louvain_10_1	splatter	scanpy_louvain	none	0.2	none||scanpy_louvain	10	10.0	0.0	1.0	1.0	1.0	1.0
splatter_anticor_scanpy_louvain_10_1	splatter	scanpy_louvain	anticor	0.2	anticor||scanpy_louvain	10	10.0	0.0	0.984	0.984	0.9678465134433829	0.9621196201620256
splatter_anticor.25_scanpy_louvain_10_1	splatter	scanpy_louvain	anticor.25	0.2	anticor.25||scanpy_louvain	10	10.0	0.0	1.0	1.0	1.0	1.0
splatter_none_scanpy_leiden_10_1	splatter	scanpy_leiden	none	1.0	none||scanpy_leiden	10	10.0	0.0	1.0	1.0	1.0	1.0
splatter_anticor_scanpy_leiden_10_1	splatter	scanpy_leiden	anticor	1.0	anticor||scanpy_leiden	10	10.0	0.0	0.9936	0.9936	0.987014610116313	0.9838530604341496
splatter_none_scanpy_leiden_10_1	splatter	scanpy_leiden	none	0.5	none||scanpy_leiden	10	10.0	0.0	1.0	1.0	1.0	1.0
splatter_anticor_scanpy_leiden_10_1	splatter	scanpy_leiden	anticor	0.5	anticor||scanpy_leiden	10	10.0	0.0	0.9856	0.9856	0.9706191430361131	0.9676167114435336
splatter_anticor.25_scanpy_leiden_10_1	splatter	scanpy_leiden	anticor.25	0.5	anticor.25||scanpy_leiden	10	10.0	0.0	1.0	1.0	1.0	1.0
splatter_none_scanpy_leiden_10_1	splatter	scanpy_leiden	none	0.2	none||scanpy_leiden	10	10.0	0.0	1.0	1.0	1.0	1.0
splatter_anticor_scanpy_leiden_10_1	splatter	scanpy_leiden	anticor	0.2	anticor||scanpy_leiden	10	10.0	0.0	0.9836	0.9836	0.9665117919146446	0.9641655955369115
splatter_anticor.25_scanpy_leiden_10_1	splatter	scanpy_leiden	anticor.25	0.2	anticor.25||scanpy_leiden	10	10.0	0.0	1.0	1.0	1.0	1.0
splatter_none_seurat_louvain_10_1	splatter	seurat_louvain	none	1.0	none||seurat_louvain	10	10.0	0.0	1.0	1.0	1.0	1.0
splatter_anticor_seurat_louvain_10_1	splatter	seurat_louvain	anticor	1.0	anticor||seurat_louvain	10	10.0	0.0	0.9952	0.9952	0.9903883695984498	0.9868251588198986
splatter_none_seurat_louvain_10_1	splatter	seurat_louvain	none	0.5	none||seurat_louvain	10	10.0	0.0	1.0	1.0	1.0	1.0
splatter_anticor_seurat_louvain_10_1	splatter	seurat_louvain	anticor	0.5	anticor||seurat_louvain	10	10.0	0.0	0.9932	0.9932	0.9867698650097891	0.984248799473743
splatter_anticor.25_seurat_louvain_10_1	splatter	seurat_louvain	anticor.25	0.5	anticor.25||seurat_louvain	10	10.0	0.0	1.0	1.0	1.0	1.0
splatter_none_seurat_louvain_10_1	splatter	seurat_louvain	none	0.2	none||seurat_louvain	10	10.0	0.0	1.0	1.0	1.0	1.0
splatter_anticor_seurat_louvain_10_1	splatter	seurat_louvain	anticor	0.2	anticor||seurat_louvain	10	10.0	0.0	0.992	0.992	0.983472471106417	0.9797937308065857
splatter_anticor.25_seurat_louvain_10_1	splatter	seurat_louvain	anticor.25	0.2	anticor.25||seurat_louvain	10	10.0	0.0	1.0	1.0	1.0	1.0
splatter_none_sccan_10_1	splatter	sccan	none	1.0	none||sccan	10	10.0	0.0	0.9964	0.9964	0.9922087899115423	0.9900537489341282
splatter_anticor_sccan_10_1	splatter	sccan	anticor	1.0	anticor||sccan	10	9.0	1.0	0.918	0.9948	0.920626153557841	0.9605695213577531
splatter_none_sccan_10_1	splatter	sccan	none	0.5	none||sccan	10	10.0	0.0	0.9976	0.9976	0.9946435912724624	0.9931752233529669
splatter_anticor_sccan_10_1	splatter	sccan	anticor	0.5	anticor||sccan	10	8.0	2.0	0.8328	0.988	0.7905640089384937	0.9071390172924787
splatter_anticor.25_sccan_10_1	splatter	sccan	anticor.25	0.5	anticor.25||sccan	10	10.0	0.0	1.0	1.0	1.0	1.0
splatter_none_sccan_10_1	splatter	sccan	none	0.2	none||sccan	10	10.0	0.0	0.9972	0.9972	0.9936974084010056	0.9920306810720295
splatter_anticor_sccan_10_1	splatter	sccan	anticor	0.2	anticor||sccan	10	9.0	1.0	0.9092	0.988	0.9082248125122363	0.9452162112135291
splatter_anticor.25_sccan_10_1	splatter	sccan	anticor.25	0.2	anticor.25||sccan	10	10.0	0.0	1.0	1.0	1.0	1.0
splatter_none_scdha_10_1	splatter	scdha	none	1.0	none||scdha	10	9.0	1.0	0.6876	0.8828	0.49016575473716356	0.704152246212822
splatter_anticor_scdha_10_1	splatter	scdha	anticor	1.0	anticor||scdha	10	8.0	2.0	0.8332	0.996	0.7944586834095331	0.9238240185504263
splatter_none_scdha_10_1	splatter	scdha	none	0.5	none||scdha	10	9.0	1.0	0.8224	0.908	0.6813158358506709	0.7977796506977545
splatter_anticor_scdha_10_1	splatter	scdha	anticor	0.5	anticor||scdha	10	8.0	2.0	0.7404	0.9916	0.6169990985278679	0.8565516344877365
splatter_anticor.25_scdha_10_1	splatter	scdha	anticor.25	0.5	anticor.25||scdha	10	10.0	0.0	1.0	1.0	1.0	1.0
splatter_none_scdha_10_1	splatter	scdha	none	0.2	none||scdha	10	9.0	1.0	0.7604	0.9024	0.6187843135269239	0.7736635162181889
splatter_anticor_scdha_10_1	splatter	scdha	anticor	0.2	anticor||scdha	10	7.0	3.0	0.722	0.99	0.5827013111608615	0.8447147195501639
splatter_anticor.25_scdha_10_1	splatter	scdha	anticor.25	0.2	anticor.25||scdha	10	9.0	1.0	0.914	1.0	0.9042774291097736	0.9699682818964541
splatter_none_scincera_10_1	splatter	scincera	none	1.0	none||scincera	10	10.0	0.0	0.8552	0.8552	0.7044537743285603	0.6920177890790308
splatter_anticor_scincera_10_1	splatter	scincera	anticor	1.0	anticor||scincera	10	10.0	0.0	0.9748	0.9748	0.9498545023677801	0.9395591319530369
splatter_none_scincera_10_1	splatter	scincera	none	0.5	none||scincera	10	10.0	0.0	0.8296	0.8296	0.6559690276299069	0.6492874890765394
splatter_anticor_scincera_10_1	splatter	scincera	anticor	0.5	anticor||scincera	10	10.0	0.0	0.9632	0.9632	0.9259975948401877	0.9138978612136593
splatter_anticor.25_scincera_10_1	splatter	scincera	anticor.25	0.5	anticor.25||scincera	10	10.0	0.0	1.0	1.0	1.0	1.0
splatter_none_scincera_10_1	splatter	scincera	none	0.2	none||scincera	10	10.0	0.0	0.8184	0.8184	0.6366941215323237	0.6303102508962082
splatter_anticor_scincera_10_1	splatter	scincera	anticor	0.2	anticor||scincera	10	10.0	0.0	0.9556	0.9556	0.9094676129699164	0.8980256863828983
splatter_anticor.25_scincera_10_1	splatter	scincera	anticor.25	0.2	anticor.25||scincera	10	10.0	0.0	1.0	1.0	1.0	1.0
splatter_none_sc3s_10_2	splatter	sc3s	none	1.0	none||sc3s	10	8.0	2.0	0.838	1.0	0.8472696392177642	0.9423058430242612
splatter_anticor_sc3s_10_2	splatter	sc3s	anticor	1.0	anticor||sc3s	10	7.0	3.0	0.7496	0.9892	0.6552848133174325	0.8638402690495127
splatter_none_sc3s_10_2	splatter	sc3s	none	0.5	none||sc3s	10	8.0	2.0	0.8268	1.0	0.7472846315144708	0.9235211588516968
splatter_anticor_sc3s_10_2	splatter	sc3s	anticor	0.5	anticor||sc3s	10	7.0	3.0	0.7516	0.99	0.7331792337714205	0.8779396697917355
splatter_anticor.25_sc3s_10_2	splatter	sc3s	anticor.25	0.5	anticor.25||sc3s	10	7.0	3.0	0.76	1.0	0.7582362524276687	0.9060409963188556
splatter_none_sc3s_10_2	splatter	sc3s	none	0.2	none||sc3s	10	8.0	2.0	0.838	1.0	0.8130864012900113	0.935547714251879
splatter_anticor_sc3s_10_2	splatter	sc3s	anticor	0.2	anticor||sc3s	10	7.0	3.0	0.7296	0.9672	0.5982102704978153	0.8191013568143003
splatter_anticor.25_sc3s_10_2	splatter	sc3s	anticor.25	0.2	anticor.25||sc3s	10	8.0	2.0	0.838	1.0	0.816965808196391	0.9373670956814728
splatter_none_locally_weighted_louvain_10_2	splatter	locally_weighted_louvain	none	1.0	none||locally_weighted_louvain	10	10.0	0.0	1.0	1.0	1.0	1.0
splatter_anticor_locally_weighted_louvain_10_2	splatter	locally_weighted_louvain	anticor	1.0	anticor||locally_weighted_louvain	10	10.0	0.0	0.9936	0.9936	0.9878897862360612	0.9831373196535809
splatter_none_locally_weighted_louvain_10_2	splatter	locally_weighted_louvain	none	0.5	none||locally_weighted_louvain	10	10.0	0.0	1.0	1.0	1.0	1.0
splatter_anticor_locally_weighted_louvain_10_2	splatter	locally_weighted_louvain	anticor	0.5	anticor||locally_weighted_louvain	10	9.0	1.0	0.9108	0.992	0.9140247964515328	0.9524323851432527
splatter_anticor.25_locally_weighted_louvain_10_2	splatter	locally_weighted_louvain	anticor.25	0.5	anticor.25||locally_weighted_louvain	10	10.0	0.0	1.0	1.0	1.0	1.0
splatter_none_locally_weighted_louvain_10_2	splatter	locally_weighted_louvain	none	0.2	none||locally_weighted_louvain	10	10.0	0.0	1.0	1.0	1.0	1.0
splatter_anticor_locally_weighted_louvain_10_2	splatter	locally_weighted_louvain	anticor	0.2	anticor||locally_weighted_louvain	10	10.0	0.0	0.9772	0.9772	0.9561772792395731	0.9484395110336553
splatter_anticor.25_locally_weighted_louvain_10_2	splatter	locally_weighted_louvain	anticor.25	0.2	anticor.25||locally_weighted_louvain	10	10.0	0.0	1.0	1.0	1.0	1.0
splatter_none_scanpy_louvain_10_2	splatter	scanpy_louvain	none	1.0	none||scanpy_louvain	10	10.0	0.0	1.0	1.0	1.0	1.0
splatter_anticor_scanpy_louvain_10_2	splatter	scanpy_louvain	anticor	1.0	anticor||scanpy_louvain	10	10.0	0.0	0.992	0.992	0.9848076646735636	0.9791149273657289
splatter_none_scanpy_louvain_10_2	splatter	scanpy_louvain	none	0.5	none||scanpy_louvain	10	10.0	0.0	1.0	1.0	1.0	1.0
splatter_anticor_scanpy_louvain_10_2	splatter	scanpy_louvain	anticor	0.5	anticor||scanpy_louvain	10	10.0	0.0	0.9776	0.9776	0.9591339316138732	0.9519447859651092
splatter_anticor.25_scanpy_louvain_10_2	splatter	scanpy_louvain	anticor.25	0.5	anticor.25||scanpy_louvain	10	10.0	0.0	1.0	1.0	1.0	1.0
splatter_none_scanpy_louvain_10_2	splatter	scanpy_louvain	none	0.2	none||scanpy_louvain	10	10.0	0.0	1.0	1.0	1.0	1.0
splatter_anticor_scanpy_louvain_10_2	splatter	scanpy_louvain	anticor	0.2	anticor||scanpy_louvain	10	10.0	0.0	0.9352	0.9352	0.8728194871243077	0.890620407987931
splatter_anticor.25_scanpy_louvain_10_2	splatter	scanpy_louvain	anticor.25	0.2	anticor.25||scanpy_louvain	10	10.0	0.0	1.0	1.0	1.0	1.0
splatter_none_scanpy_leiden_10_2	splatter	scanpy_leiden	none	1.0	none||scanpy_leiden	10	10.0	0.0	1.0	1.0	1.0	1.0
splatter_anticor_scanpy_leiden_10_2	splatter	scanpy_leiden	anticor	1.0	anticor||scanpy_leiden	10	10.0	0.0	0.99	0.99	0.9806429441751197	0.97384649836757
splatter_none_scanpy_leiden_10_2	splatter	scanpy_leiden	none	0.5	none||scanpy_leiden	10	10.0	0.0	1.0	1.0	1.0	1.0
splatter_anticor_scanpy_leiden_10_2	splatter	scanpy_leiden	anticor	0.5	anticor||scanpy_leiden	10	10.0	0.0	0.9824	0.9824	0.9675477540671313	0.961936621367658
splatter_anticor.25_scanpy_leiden_10_2	splatter	scanpy_leiden	anticor.25	0.5	anticor.25||scanpy_leiden	10	10.0	0.0	1.0	1.0	1.0	1.0
splatter_none_scanpy_leiden_10_2	splatter	scanpy_leiden	none	0.2	none||scanpy_leiden	10	10.0	0.0	1.0	1.0	1.0	1.0
splatter_anticor_scanpy_leiden_10_2	splatter	scanpy_leiden	anticor	0.2	anticor||scanpy_leiden	10	10.0	0.0	0.9636	0.9636	0.9300492297374554	0.925554704899074
splatter_anticor.25_scanpy_leiden_10_2	splatter	scanpy_leiden	anticor.25	0.2	anticor.25||scanpy_leiden	10	10.0	0.0	1.0	1.0	1.0	1.0
splatter_none_seurat_louvain_10_2	splatter	seurat_louvain	none	1.0	none||seurat_louvain	10	10.0	0.0	1.0	1.0	1.0	1.0
splatter_anticor_seurat_louvain_10_2	splatter	seurat_louvain	anticor	1.0	anticor||seurat_louvain	10	10.0	0.0	0.9948	0.9948	0.9898393636906706	0.9861861206289934
splatter_none_seurat_louvain_10_2	splatter	seurat_louvain	none	0.5	none||seurat_louvain	10	10.0	0.0	1.0	1.0	1.0	1.0
splatter_anticor_seurat_louvain_10_2	splatter	seurat_louvain	anticor	0.5	anticor||seurat_louvain	10	10.0	0.0	0.9904	0.9904	0.9821392755456383	0.9758442472408737
splatter_anticor.25_seurat_louvain_10_2	splatter	seurat_louvain	anticor.25	0.5	anticor.25||seurat_louvain	10	10.0	0.0	1.0	1.0	1.0	1.0
splatter_none_seurat_louvain_10_2	splatter	seurat_louvain	none	0.2	none||seurat_louvain	10	10.0	0.0	1.0	1.0	1.0	1.0
splatter_anticor_seurat_louvain_10_2	splatter	seurat_louvain	anticor	0.2	anticor||seurat_louvain	10	9.0	1.0	0.9012	0.9816	0.8883169511933162	0.9303254360365869
splatter_anticor.25_seurat_louvain_10_2	splatter	seurat_louvain	anticor.25	0.2	anticor.25||seurat_louvain	10	10.0	0.0	1.0	1.0	1.0	1.0
splatter_none_sccan_10_2	splatter	sccan	none	1.0	none||sccan	10	10.0	0.0	0.9956	0.9956	0.9910127749537242	0.9875451021860061
splatter_anticor_sccan_10_2	splatter	sccan	anticor	1.0	anticor||sccan	10	10.0	0.0	0.9936	0.9936	0.988021129840878	0.9840424386500111
splatter_none_sccan_10_2	splatter	sccan	none	0.5	none||sccan	10	10.0	0.0	0.9968	0.9968	0.9925597596292115	0.9907679349154206
splatter_anticor_sccan_10_2	splatter	sccan	anticor	0.5	anticor||sccan	10	9.0	1.0	0.9128	0.9904	0.916058766930537	0.951577042438641
splatter_anticor.25_sccan_10_2	splatter	sccan	anticor.25	0.5	anticor.25||sccan	10	10.0	0.0	1.0	1.0	1.0	1.0
splatter_none_sccan_10_2	splatter	sccan	none	0.2	none||sccan	10	10.0	0.0	0.9948	0.9948	0.9888643606458567	0.9851820053085112
splatter_anticor_sccan_10_2	splatter	sccan	anticor	0.2	anticor||sccan	10	8.0	2.0	0.8344	0.9544	0.8041610219085825	0.8737021690982687
splatter_anticor.25_sccan_10_2	splatter	sccan	anticor.25	0.2	anticor.25||sccan	10	10.0	0.0	1.0	1.0	1.0	1.0
splatter_none_scdha_10_2	splatter	scdha	none	1.0	none||scdha	10	9.0	1.0	0.7816	0.934	0.6568764446632877	0.8001341099254572
splatter_anticor_scdha_10_2	splatter	scdha	anticor	1.0	anticor||scdha	10	9.0	1.0	0.836	0.994	0.809219063957982	0.9217065718581008
splatter_none_scdha_10_2	splatter	scdha	none	0.5	none||scdha	10	9.0	1.0	0.8492	0.9232	0.7662568979528052	0.8355431661102608
splatter_anticor_scdha_10_2	splatter	scdha	anticor	0.5	anticor||scdha	10	6.0	4.0	0.676	0.9956	0.5125830392855251	0.8096842683802428
splatter_anticor.25_scdha_10_2	splatter	scdha	anticor.25	0.5	anticor.25||scdha	10	9.0	1.0	0.9208	1.0	0.933420014585276	0.974773624607745
splatter_none_scdha_10_2	splatter	scdha	none	0.2	none||scdha	10	8.0	2.0	0.6908	0.9292	0.6025970650661862	0.7744609310369096
splatter_anticor_scdha_10_2	splatter	scdha	anticor	0.2	anticor||scdha	10	6.0	4.0	0.6744	0.9748	0.5220176476958855	0.7774242943884
splatter_anticor.25_scdha_10_2	splatter	scdha	anticor.25	0.2	anticor.25||scdha	10	9.0	1.0	0.922	1.0	0.9343763978153714	0.9749725222486102
splatter_none_scincera_10_2	splatter	scincera	none	1.0	none||scincera	10	10.0	0.0	0.878	0.878	0.7470635416904042	0.7328622619567827
splatter_anticor_scincera_10_2	splatter	scincera	anticor	1.0	anticor||scincera	10	10.0	0.0	0.9644	0.9644	0.9332552797743261	0.9160379677233087
splatter_none_scincera_10_2	splatter	scincera	none	0.5	none||scincera	10	10.0	0.0	0.8528	0.8528	0.7003771017213507	0.6880442830337398
splatter_anticor_scincera_10_2	splatter	scincera	anticor	0.5	anticor||scincera	10	9.0	1.0	0.8904	0.9644	0.8690073667475287	0.8938064196492154
splatter_anticor.25_scincera_10_2	splatter	scincera	anticor.25	0.5	anticor.25||scincera	10	10.0	0.0	0.9988	0.9988	0.9977910916776573	0.9966507776680642
splatter_none_scincera_10_2	splatter	scincera	none	0.2	none||scincera	10	10.0	0.0	0.8256	0.8256	0.6546198594682788	0.6416732903465333
splatter_anticor_scincera_10_2	splatter	scincera	anticor	0.2	anticor||scincera	10	9.0	1.0	0.8472	0.9204	0.7919430264850198	0.8030633015319751
splatter_anticor.25_scincera_10_2	splatter	scincera	anticor.25	0.2	anticor.25||scincera	10	10.0	0.0	0.998	0.998	0.9961068887370412	0.994622935321864
splatter_none_sc3s_10_3	splatter	sc3s	none	1.0	none||sc3s	10	8.0	2.0	0.8324	1.0	0.8232429792492544	0.9381369936892384
splatter_anticor_sc3s_10_3	splatter	sc3s	anticor	1.0	anticor||sc3s	10	7.0	3.0	0.7604	0.9988	0.6520178295389778	0.8813243123854447
splatter_none_sc3s_10_3	splatter	sc3s	none	0.5	none||sc3s	10	8.0	2.0	0.856	1.0	0.845288435592025	0.9431459365737138
splatter_anticor_sc3s_10_3	splatter	sc3s	anticor	0.5	anticor||sc3s	10	7.0	3.0	0.7588	0.9956	0.7309678012413795	0.8907164203825455
splatter_anticor.25_sc3s_10_3	splatter	sc3s	anticor.25	0.5	anticor.25||sc3s	10	7.0	3.0	0.7536	1.0	0.6466569770783963	0.8833539119495053
splatter_none_sc3s_10_3	splatter	sc3s	none	0.2	none||sc3s	10	8.0	2.0	0.856	1.0	0.84302696202698	0.9426552433487869
splatter_anticor_sc3s_10_3	splatter	sc3s	anticor	0.2	anticor||sc3s	10	7.0	3.0	0.7548	0.9932	0.6353433336770654	0.8655970539672254
splatter_anticor.25_sc3s_10_3	splatter	sc3s	anticor.25	0.2	anticor.25||sc3s	10	7.0	3.0	0.7536	1.0	0.7180426642273945	0.8976954526975474
splatter_none_locally_weighted_louvain_10_3	splatter	locally_weighted_louvain	none	1.0	none||locally_weighted_louvain	10	10.0	0.0	1.0	1.0	1.0	0.9999999999999998
splatter_anticor_locally_weighted_louvain_10_3	splatter	locally_weighted_louvain	anticor	1.0	anticor||locally_weighted_louvain	10	10.0	0.0	0.998	0.998	0.9962808608727521	0.9946945588607685
splatter_none_locally_weighted_louvain_10_3	splatter	locally_weighted_louvain	none	0.5	none||locally_weighted_louvain	10	10.0	0.0	1.0	1.0	1.0	0.9999999999999998
splatter_anticor_locally_weighted_louvain_10_3	splatter	locally_weighted_louvain	anticor	0.5	anticor||locally_weighted_louvain	10	9.0	1.0	0.9264	0.9952	0.9337429490808629	0.9649648925801896
splatter_anticor.25_locally_weighted_louvain_10_3	splatter	locally_weighted_louvain	anticor.25	0.5	anticor.25||locally_weighted_louvain	10	10.0	0.0	1.0	1.0	1.0	0.9999999999999998
splatter_none_locally_weighted_louvain_10_3	splatter	locally_weighted_louvain	none	0.2	none||locally_weighted_louvain	10	10.0	0.0	1.0	1.0	1.0	0.9999999999999998
splatter_anticor_locally_weighted_louvain_10_3	splatter	locally_weighted_louvain	anticor	0.2	anticor||locally_weighted_louvain	10	9.0	1.0	0.9232	0.992	0.9258331204000024	0.9581223874875963
splatter_anticor.25_locally_weighted_louvain_10_3	splatter	locally_weighted_louvain	anticor.25	0.2	anticor.25||locally_weighted_louvain	10	10.0	0.0	1.0	1.0	1.0	1.0
splatter_none_scanpy_louvain_10_3	splatter	scanpy_louvain	none	1.0	none||scanpy_louvain	10	10.0	0.0	1.0	1.0	1.0	0.9999999999999998
splatter_anticor_scanpy_louvain_10_3	splatter	scanpy_louvain	anticor	1.0	anticor||scanpy_louvain	10	10.0	0.0	0.9948	0.9948	0.9907612954973234	0.988532252396991
splatter_none_scanpy_louvain_10_3	splatter	scanpy_louvain	none	0.5	none||scanpy_louvain	10	10.0	0.0	1.0	1.0	1.0	0.9999999999999998
splatter_anticor_scanpy_louvain_10_3	splatter	scanpy_louvain	anticor	0.5	anticor||scanpy_louvain	10	10.0	0.0	0.9884	0.9884	0.9797065069141945	0.9761326334998042
splatter_anticor.25_scanpy_louvain_10_3	splatter	scanpy_louvain	anticor.25	0.5	anticor.25||scanpy_louvain	10	10.0	0.0	1.0	1.0	1.0	0.9999999999999998
splatter_none_scanpy_louvain_10_3	splatter	scanpy_louvain	none	0.2	none||scanpy_louvain	10	10.0	0.0	1.0	1.0	1.0	0.9999999999999998
splatter_anticor_scanpy_louvain_10_3	splatter	scanpy_louvain	anticor	0.2	anticor||scanpy_louvain	10	10.0	0.0	0.9856	0.9856	0.9732613864951599	0.968090131330745
splatter_anticor.25_scanpy_louvain_10_3	splatter	scanpy_louvain	anticor.25	0.2	anticor.25||scanpy_louvain	10	10.0	0.0	1.0	1.0	1.0	0.9999999999999998
splatter_none_scanpy_leiden_10_3	splatter	scanpy_leiden	none	1.0	none||scanpy_leiden	10	10.0	0.0	1.0	1.0	1.0	0.9999999999999998
splatter_anticor_scanpy_leiden_10_3	splatter	scanpy_leiden	anticor	1.0	anticor||scanpy_leiden	10	10.0	0.0	0.9956	0.9956	0.9926365162316755	0.991109651652356
splatter_none_scanpy_leiden_10_3	splatter	scanpy_leiden	none	0.5	none||scanpy_leiden	10	10.0	0.0	1.0	1.0	1.0	0.9999999999999998
splatter_anticor_scanpy_leiden_10_3	splatter	scanpy_leiden	anticor	0.5	anticor||scanpy_leiden	10	10.0	0.0	0.9896	0.9896	0.9815690497814608	0.9771370468992396
splatter_anticor.25_scanpy_leiden_10_3	splatter	scanpy_leiden	anticor.25	0.5	anticor.25||scanpy_leiden	10	10.0	0.0	1.0	1.0	1.0	0.9999999999999998
splatter_none_scanpy_leiden_10_3	splatter	scanpy_leiden	none	0.2	none||scanpy_leiden	10	10.0	0.0	1.0	1.0	1.0	0.9999999999999998
splatter_anticor_scanpy_leiden_10_3	splatter	scanpy_leiden	anticor	0.2	anticor||scanpy_leiden	10	10.0	0.0	0.9888	0.9888	0.9798705810899562	0.9745505519510269
splatter_anticor.25_scanpy_leiden_10_3	splatter	scanpy_leiden	anticor.25	0.2	anticor.25||scanpy_leiden	10	10.0	0.0	1.0	1.0	1.0	0.9999999999999998
splatter_none_seurat_louvain_10_3	splatter	seurat_louvain	none	1.0	none||seurat_louvain	10	10.0	0.0	1.0	1.0	1.0	0.9999999999999998
splatter_anticor_seurat_louvain_10_3	splatter	seurat_louvain	anticor	1.0	anticor||seurat_louvain	10	10.0	0.0	0.9988	0.9988	0.9981349564435646	0.9969971760413874
splatter_none_seurat_louvain_10_3	splatter	seurat_louvain	none	0.5	none||seurat_louvain	10	10.0	0.0	1.0	1.0	1.0	0.9999999999999998
splatter_anticor_seurat_louvain_10_3	splatter	seurat_louvain	anticor	0.5	anticor||seurat_louvain	10	10.0	0.0	0.9944	0.9944	0.99027237717681	0.9869779321223761
splatter_anticor.25_seurat_louvain_10_3	splatter	seurat_louvain	anticor.25	0.5	anticor.25||seurat_louvain	10	10.0	0.0	1.0	1.0	1.0	0.9999999999999998
splatter_none_seurat_louvain_10_3	splatter	seurat_louvain	none	0.2	none||seurat_louvain	10	10.0	0.0	1.0	1.0	1.0	0.9999999999999998
splatter_anticor_seurat_louvain_10_3	splatter	seurat_louvain	anticor	0.2	anticor||seurat_louvain	10	10.0	0.0	0.9896	0.9896	0.9814985512126249	0.9756684172875769
splatter_anticor.25_seurat_louvain_10_3	splatter	seurat_louvain	anticor.25	0.2	anticor.25||seurat_louvain	10	10.0	0.0	1.0	1.0	1.0	0.9999999999999998
splatter_none_sccan_10_3	splatter	sccan	none	1.0	none||sccan	10	10.0	0.0	0.9968	0.9968	0.993035786946888	0.990896328142974
splatter_anticor_sccan_10_3	splatter	sccan	anticor	1.0	anticor||sccan	10	9.0	1.0	0.9312	0.9592	0.9151372271074493	0.9278821225056925
splatter_none_sccan_10_3	splatter	sccan	none	0.5	none||sccan	10	9.0	1.0	0.9288	0.9976	0.9223054360166998	0.9672820443002103
splatter_anticor_sccan_10_3	splatter	sccan	anticor	0.5	anticor||sccan	10	8.0	2.0	0.856	0.9676	0.8151032037356749	0.8942761465066277
splatter_anticor.25_sccan_10_3	splatter	sccan	anticor.25	0.5	anticor.25||sccan	10	10.0	0.0	1.0	1.0	1.0	0.9999999999999998
splatter_none_sccan_10_3	splatter	sccan	none	0.2	none||sccan	10	10.0	0.0	0.9976	0.9976	0.9945539513305253	0.9931250766905537
splatter_anticor_sccan_10_3	splatter	sccan	anticor	0.2	anticor||sccan	10	8.0	2.0	0.8552	0.9576	0.8234336594820293	0.8891647248512687
splatter_anticor.25_sccan_10_3	splatter	sccan	anticor.25	0.2	anticor.25||sccan	10	10.0	0.0	1.0	1.0	1.0	0.9999999999999998
splatter_none_scdha_10_3	splatter	scdha	none	1.0	none||scdha	10	9.0	1.0	0.7796	0.9312	0.6470990218136287	0.7844011253843743
splatter_anticor_scdha_10_3	splatter	scdha	anticor	1.0	anticor||scdha	10	7.0	3.0	0.7528	0.9932	0.644303430221549	0.868943003388349
splatter_none_scdha_10_3	splatter	scdha	none	0.5	none||scdha	10	9.0	1.0	0.836	0.9044	0.709290370302924	0.8264448607663456
splatter_anticor_scdha_10_3	splatter	scdha	anticor	0.5	anticor||scdha	10	6.0	4.0	0.6544	0.9888	0.48887258144244927	0.7937151104614156
splatter_anticor.25_scdha_10_3	splatter	scdha	anticor.25	0.5	anticor.25||scdha	10	10.0	0.0	1.0	1.0	1.0	0.9999999999999998
splatter_none_scdha_10_3	splatter	scdha	none	0.2	none||scdha	10	9.0	1.0	0.798	0.9012	0.6318649555468114	0.7994574387545563
splatter_anticor_scdha_10_3	splatter	scdha	anticor	0.2	anticor||scdha	10	7.0	3.0	0.76	0.9836	0.6550844497450493	0.8520024716464245
splatter_anticor.25_scdha_10_3	splatter	scdha	anticor.25	0.2	anticor.25||scdha	10	10.0	0.0	1.0	1.0	1.0	0.9999999999999998
splatter_none_scincera_10_3	splatter	scincera	none	1.0	none||scincera	10	10.0	0.0	0.8784	0.8784	0.745147713283293	0.7327157154369514
splatter_anticor_scincera_10_3	splatter	scincera	anticor	1.0	anticor||scincera	10	10.0	0.0	0.9804	0.9804	0.9648991040694124	0.9564493377238923
splatter_none_scincera_10_3	splatter	scincera	none	0.5	none||scincera	10	10.0	0.0	0.8596	0.8596	0.7104651816930208	0.6980391900440631
splatter_anticor_scincera_10_3	splatter	scincera	anticor	0.5	anticor||scincera	10	10.0	0.0	0.9632	0.9632	0.9341314512947	0.9235268400055981
splatter_anticor.25_scincera_10_3	splatter	scincera	anticor.25	0.5	anticor.25||scincera	10	10.0	0.0	0.9992	0.9992	0.9983231720273058	0.9977356863803339
splatter_none_scincera_10_3	splatter	scincera	none	0.2	none||scincera	10	10.0	0.0	0.8304	0.8304	0.6597506711213567	0.6513459572734802
splatter_anticor_scincera_10_3	splatter	scincera	anticor	0.2	anticor||scincera	10	9.0	1.0	0.9052	0.9508	0.8590063308375024	0.876100254302275
splatter_anticor.25_scincera_10_3	splatter	scincera	anticor.25	0.2	anticor.25||scincera	10	10.0	0.0	1.0	1.0	1.0	0.9999999999999998
splatter_none_sc3s_10_4	splatter	sc3s	none	1.0	none||sc3s	10	8.0	2.0	0.8408	1.0	0.7798131921874727	0.9297323771894473
splatter_anticor_sc3s_10_4	splatter	sc3s	anticor	1.0	anticor||sc3s	10	6.0	4.0	0.682	0.9984	0.5509498320861017	0.8290643138465735
splatter_none_sc3s_10_4	splatter	sc3s	none	0.5	none||sc3s	10	8.0	2.0	0.8428	1.0	0.8512291047746939	0.9432873438466716
splatter_anticor_sc3s_10_4	splatter	sc3s	anticor	0.5	anticor||sc3s	10	6.0	4.0	0.6824	0.9988	0.50851594451063	0.8165246673950238
splatter_anticor.25_sc3s_10_4	splatter	sc3s	anticor.25	0.5	anticor.25||sc3s	10	7.0	3.0	0.7596	1.0	0.683029613442859	0.890029767210487
splatter_none_sc3s_10_4	splatter	sc3s	none	0.2	none||sc3s	10	8.0	2.0	0.8428	1.0	0.7826523636900818	0.930349690416288
splatter_anticor_sc3s_10_4	splatter	sc3s	anticor	0.2	anticor||sc3s	10	7.0	3.0	0.7628	0.9956	0.6830300015732098	0.8792930979630382
splatter_anticor.25_sc3s_10_4	splatter	sc3s	anticor.25	0.2	anticor.25||sc3s	10	7.0	3.0	0.7664	1.0	0.6964419362631025	0.8934604987140722
splatter_none_locally_weighted_louvain_10_4	splatter	locally_weighted_louvain	none	1.0	none||locally_weighted_louvain	10	10.0	0.0	1.0	1.0	1.0	1.0
splatter_anticor_locally_weighted_louvain_10_4	splatter	locally_weighted_louvain	anticor	1.0	anticor||locally_weighted_louvain	10	10.0	0.0	0.9984	0.9984	0.9968327449366935	0.9954765432077379
splatter_none_locally_weighted_louvain_10_4	splatter	locally_weighted_louvain	none	0.5	none||locally_weighted_louvain	10	10.0	0.0	1.0	1.0	1.0	1.0
splatter_anticor_locally_weighted_louvain_10_4	splatter	locally_weighted_louvain	anticor	0.5	anticor||locally_weighted_louvain	10	10.0	0.0	0.9924	0.9924	0.9868624843329937	0.9807259865896941
splatter_anticor.25_locally_weighted_louvain_10_4	splatter	locally_weighted_louvain	anticor.25	0.5	anticor.25||locally_weighted_louvain	10	10.0	0.0	1.0	1.0	1.0	1.0
splatter_none_locally_weighted_louvain_10_4	splatter	locally_weighted_louvain	none	0.2	none||locally_weighted_louvain	10	10.0	0.0	1.0	1.0	1.0	1.0
splatter_anticor_locally_weighted_louvain_10_4	splatter	locally_weighted_louvain	anticor	0.2	anticor||locally_weighted_louvain	10	9.0	1.0	0.9188	0.9944	0.9254235221381343	0.9604594343091769
splatter_anticor.25_locally_weighted_louvain_10_4	splatter	locally_weighted_louvain	anticor.25	0.2	anticor.25||locally_weighted_louvain	10	10.0	0.0	1.0	1.0	1.0	1.0
splatter_none_scanpy_louvain_10_4	splatter	scanpy_louvain	none	1.0	none||scanpy_louvain	10	10.0	0.0	1.0	1.0	1.0	1.0000000000000002
splatter_anticor_scanpy_louvain_10_4	splatter	scanpy_louvain	anticor	1.0	anticor||scanpy_louvain	10	9.0	1.0	0.9164	0.9976	0.9268562708231664	0.9678503257972535
splatter_none_scanpy_louvain_10_4	splatter	scanpy_louvain	none	0.5	none||scanpy_louvain	10	10.0	0.0	1.0	1.0	1.0	1.0000000000000002
splatter_anticor_scanpy_louvain_10_4	splatter	scanpy_louvain	anticor	0.5	anticor||scanpy_louvain	10	10.0	0.0	0.9876	0.9876	0.9786887792424427	0.973391760110485
splatter_anticor.25_scanpy_louvain_10_4	splatter	scanpy_louvain	anticor.25	0.5	anticor.25||scanpy_louvain	10	10.0	0.0	1.0	1.0	1.0	1.0000000000000002
splatter_none_scanpy_louvain_10_4	splatter	scanpy_louvain	none	0.2	none||scanpy_louvain	10	10.0	0.0	1.0	1.0	1.0	1.0000000000000002
splatter_anticor_scanpy_louvain_10_4	splatter	scanpy_louvain	anticor	0.2	anticor||scanpy_louvain	10	10.0	0.0	0.9896	0.9896	0.9810515620828719	0.9757981064797188
splatter_anticor.25_scanpy_louvain_10_4	splatter	scanpy_louvain	anticor.25	0.2	anticor.25||scanpy_louvain	10	10.0	0.0	1.0	1.0	1.0	1.0000000000000002
splatter_none_scanpy_leiden_10_4	splatter	scanpy_leiden	none	1.0	none||scanpy_leiden	10	10.0	0.0	1.0	1.0	1.0	1.0000000000000002
splatter_anticor_scanpy_leiden_10_4	splatter	scanpy_leiden	anticor	1.0	anticor||scanpy_leiden	10	10.0	0.0	0.9976	0.9976	0.9953782834640797	0.9938247543896676
splatter_none_scanpy_leiden_10_4	splatter	scanpy_leiden	none	0.5	none||scanpy_leiden	10	10.0	0.0	1.0	1.0	1.0	1.0000000000000002
splatter_anticor_scanpy_leiden_10_4	splatter	scanpy_leiden	anticor	0.5	anticor||scanpy_leiden	10	10.0	0.0	0.9876	0.9876	0.9782182649761667	0.9724175273585279
splatter_anticor.25_scanpy_leiden_10_4	splatter	scanpy_leiden	anticor.25	0.5	anticor.25||scanpy_leiden	10	10.0	0.0	1.0	1.0	1.0	1.0000000000000002
splatter_none_scanpy_leiden_10_4	splatter	scanpy_leiden	none	0.2	none||scanpy_leiden	10	10.0	0.0	1.0	1.0	1.0	1.0000000000000002
splatter_anticor_scanpy_leiden_10_4	splatter	scanpy_leiden	anticor	0.2	anticor||scanpy_leiden	10	10.0	0.0	0.9908	0.9908	0.9835119591048671	0.9777967217014085
splatter_anticor.25_scanpy_leiden_10_4	splatter	scanpy_leiden	anticor.25	0.2	anticor.25||scanpy_leiden	10	10.0	0.0	1.0	1.0	1.0	1.0000000000000002
splatter_none_seurat_louvain_10_4	splatter	seurat_louvain	none	1.0	none||seurat_louvain	10	10.0	0.0	1.0	1.0	1.0	1.0000000000000002
splatter_anticor_seurat_louvain_10_4	splatter	seurat_louvain	anticor	1.0	anticor||seurat_louvain	10	10.0	0.0	0.9968	0.9968	0.9941125962275369	0.9912960360531868
splatter_none_seurat_louvain_10_4	splatter	seurat_louvain	none	0.5	none||seurat_louvain	10	10.0	0.0	1.0	1.0	1.0	1.0000000000000002
splatter_anticor_seurat_louvain_10_4	splatter	seurat_louvain	anticor	0.5	anticor||seurat_louvain	10	10.0	0.0	0.9924	0.9924	0.9868848209435257	0.9808266944938185
splatter_anticor.25_seurat_louvain_10_4	splatter	seurat_louvain	anticor.25	0.5	anticor.25||seurat_louvain	10	10.0	0.0	1.0	1.0	1.0	1.0000000000000002
splatter_none_seurat_louvain_10_4	splatter	seurat_louvain	none	0.2	none||seurat_louvain	10	10.0	0.0	1.0	1.0	1.0	1.0000000000000002
splatter_anticor_seurat_louvain_10_4	splatter	seurat_louvain	anticor	0.2	anticor||seurat_louvain	10	10.0	0.0	0.992	0.992	0.9858528235739672	0.9794532150160534
splatter_anticor.25_seurat_louvain_10_4	splatter	seurat_louvain	anticor.25	0.2	anticor.25||seurat_louvain	10	10.0	0.0	1.0	1.0	1.0	1.0000000000000002
splatter_none_sccan_10_4	splatter	sccan	none	1.0	none||sccan	10	10.0	0.0	0.9968	0.9968	0.9924158013391755	0.990711496727291
splatter_anticor_sccan_10_4	splatter	sccan	anticor	1.0	anticor||sccan	10	9.0	1.0	0.9192	0.9956	0.9305952410019392	0.9642858732806453
splatter_none_sccan_10_4	splatter	sccan	none	0.5	none||sccan	10	10.0	0.0	0.9972	0.9972	0.9937756730368047	0.9919594088363757
splatter_anticor_sccan_10_4	splatter	sccan	anticor	0.5	anticor||sccan	10	9.0	1.0	0.9144	0.988	0.9227142160238458	0.9487097925500986
splatter_anticor.25_sccan_10_4	splatter	sccan	anticor.25	0.5	anticor.25||sccan	10	10.0	0.0	1.0	1.0	1.0	1.0
splatter_none_sccan_10_4	splatter	sccan	none	0.2	none||sccan	10	10.0	0.0	0.9964	0.9964	0.9919370459596984	0.9896386532543978
splatter_anticor_sccan_10_4	splatter	sccan	anticor	0.2	anticor||sccan	10	9.0	1.0	0.9152	0.986	0.9204677137729733	0.9449101621360364
splatter_anticor.25_sccan_10_4	splatter	sccan	anticor.25	0.2	anticor.25||sccan	10	10.0	0.0	1.0	1.0	1.0	1.0
splatter_none_scdha_10_4	splatter	scdha	none	1.0	none||scdha	10	9.0	1.0	0.856	0.9316	0.7887166426101717	0.830258830721992
splatter_anticor_scdha_10_4	splatter	scdha	anticor	1.0	anticor||scdha	10	7.0	3.0	0.7628	0.9956	0.6913763522260944	0.8813678527218212
splatter_none_scdha_10_4	splatter	scdha	none	0.5	none||scdha	10	9.0	1.0	0.7092	0.8872	0.4438546356560315	0.720612272895307
splatter_anticor_scdha_10_4	splatter	scdha	anticor	0.5	anticor||scdha	10	6.0	4.0	0.6812	0.996	0.5069379539186022	0.8094443786257887
splatter_anticor.25_scdha_10_4	splatter	scdha	anticor.25	0.5	anticor.25||scdha	10	10.0	0.0	1.0	1.0	1.0	1.0
splatter_none_scdha_10_4	splatter	scdha	none	0.2	none||scdha	10	9.0	1.0	0.8	0.862	0.6576336668060726	0.7695484996544771
splatter_anticor_scdha_10_4	splatter	scdha	anticor	0.2	anticor||scdha	10	6.0	4.0	0.598	0.9968	0.3875444945721777	0.7368071865843783
splatter_anticor.25_scdha_10_4	splatter	scdha	anticor.25	0.2	anticor.25||scdha	10	10.0	0.0	1.0	1.0	1.0	1.0
splatter_none_scincera_10_4	splatter	scincera	none	1.0	none||scincera	10	10.0	0.0	0.8816	0.8816	0.7578740103554198	0.738091248439168
splatter_anticor_scincera_10_4	splatter	scincera	anticor	1.0	anticor||scincera	10	10.0	0.0	0.9676	0.9676	0.9407028072037793	0.9253780575568501
splatter_none_scincera_10_4	splatter	scincera	none	0.5	none||scincera	10	10.0	0.0	0.8544	0.8544	0.7062002975635177	0.6909805608984094
splatter_anticor_scincera_10_4	splatter	scincera	anticor	0.5	anticor||scincera	10	9.0	1.0	0.888	0.9516	0.8518880804909137	0.8693342255284091
splatter_anticor.25_scincera_10_4	splatter	scincera	anticor.25	0.5	anticor.25||scincera	10	10.0	0.0	0.9992	0.9992	0.9983653800547454	0.9977276439315822
splatter_none_scincera_10_4	splatter	scincera	none	0.2	none||scincera	10	10.0	0.0	0.8508	0.8508	0.7010248568217535	0.6832293393028355
splatter_anticor_scincera_10_4	splatter	scincera	anticor	0.2	anticor||scincera	10	10.0	0.0	0.942	0.942	0.8996487374898947	0.877429820278209
splatter_anticor.25_scincera_10_4	splatter	scincera	anticor.25	0.2	anticor.25||scincera	10	10.0	0.0	0.9992	0.9992	0.9983924247978797	0.9977321144974585
splatter_none_sc3s_10_5	splatter	sc3s	none	1.0	none||sc3s	10	8.0	2.0	0.8276	1.0	0.8187476325921549	0.9372620432372942
splatter_anticor_sc3s_10_5	splatter	sc3s	anticor	1.0	anticor||sc3s	10	7.0	3.0	0.734	0.9916	0.6806345936376352	0.8710642743436676
splatter_none_sc3s_10_5	splatter	sc3s	none	0.5	none||sc3s	10	7.0	3.0	0.7456	1.0	0.7105840241826373	0.8965293869926056
splatter_anticor_sc3s_10_5	splatter	sc3s	anticor	0.5	anticor||sc3s	10	7.0	3.0	0.7156	0.9784	0.5532156918394467	0.8255236302983651
splatter_anticor.25_sc3s_10_5	splatter	sc3s	anticor.25	0.5	anticor.25||sc3s	10	7.0	3.0	0.7456	1.0	0.7072511680584673	0.8951505699059793
splatter_none_sc3s_10_5	splatter	sc3s	none	0.2	none||sc3s	10	8.0	2.0	0.8192	1.0	0.8201494244801093	0.9375081981174882
splatter_anticor_sc3s_10_5	splatter	sc3s	anticor	0.2	anticor||sc3s	10	7.0	3.0	0.6904	0.952	0.49598882217069085	0.7746071044924826
splatter_anticor.25_sc3s_10_5	splatter	sc3s	anticor.25	0.2	anticor.25||sc3s	10	8.0	2.0	0.8192	1.0	0.7580534668634216	0.9266276338796615
splatter_none_locally_weighted_louvain_10_5	splatter	locally_weighted_louvain	none	1.0	none||locally_weighted_louvain	10	10.0	0.0	1.0	1.0	1.0	0.9999999999999998
splatter_anticor_locally_weighted_louvain_10_5	splatter	locally_weighted_louvain	anticor	1.0	anticor||locally_weighted_louvain	10	10.0	0.0	0.99	0.99	0.9794940548393626	0.9755535246110765
splatter_none_locally_weighted_louvain_10_5	splatter	locally_weighted_louvain	none	0.5	none||locally_weighted_louvain	10	10.0	0.0	1.0	1.0	1.0	1.0
splatter_anticor_locally_weighted_louvain_10_5	splatter	locally_weighted_louvain	anticor	0.5	anticor||locally_weighted_louvain	10	10.0	0.0	0.9728	0.9728	0.9452631380727112	0.9385531807871419
splatter_anticor.25_locally_weighted_louvain_10_5	splatter	locally_weighted_louvain	anticor.25	0.5	anticor.25||locally_weighted_louvain	10	10.0	0.0	1.0	1.0	1.0	0.9999999999999998
splatter_none_locally_weighted_louvain_10_5	splatter	locally_weighted_louvain	none	0.2	none||locally_weighted_louvain	10	10.0	0.0	1.0	1.0	1.0	0.9999999999999998
splatter_anticor_locally_weighted_louvain_10_5	splatter	locally_weighted_louvain	anticor	0.2	anticor||locally_weighted_louvain	10	10.0	0.0	0.946	0.946	0.8891055340407825	0.876987076817105
splatter_anticor.25_locally_weighted_louvain_10_5	splatter	locally_weighted_louvain	anticor.25	0.2	anticor.25||locally_weighted_louvain	10	10.0	0.0	1.0	1.0	1.0	0.9999999999999998
splatter_none_scanpy_louvain_10_5	splatter	scanpy_louvain	none	1.0	none||scanpy_louvain	10	10.0	0.0	1.0	1.0	1.0	1.0
splatter_anticor_scanpy_louvain_10_5	splatter	scanpy_louvain	anticor	1.0	anticor||scanpy_louvain	10	10.0	0.0	0.9808	0.9808	0.9600420975524445	0.9554036389246702
splatter_none_scanpy_louvain_10_5	splatter	scanpy_louvain	none	0.5	none||scanpy_louvain	10	10.0	0.0	1.0	1.0	1.0	1.0
splatter_anticor_scanpy_louvain_10_5	splatter	scanpy_louvain	anticor	0.5	anticor||scanpy_louvain	10	10.0	0.0	0.9544	0.9544	0.9088270975931776	0.9104370509545564
splatter_anticor.25_scanpy_louvain_10_5	splatter	scanpy_louvain	anticor.25	0.5	anticor.25||scanpy_louvain	10	10.0	0.0	1.0	1.0	1.0	1.0
splatter_none_scanpy_louvain_10_5	splatter	scanpy_louvain	none	0.2	none||scanpy_louvain	10	10.0	0.0	1.0	1.0	1.0	1.0
splatter_anticor_scanpy_louvain_10_5	splatter	scanpy_louvain	anticor	0.2	anticor||scanpy_louvain	10	10.0	0.0	0.9072	0.9072	0.8146577720522222	0.8193476261492768
splatter_anticor.25_scanpy_louvain_10_5	splatter	scanpy_louvain	anticor.25	0.2	anticor.25||scanpy_louvain	10	10.0	0.0	1.0	1.0	1.0	1.0
splatter_none_scanpy_leiden_10_5	splatter	scanpy_leiden	none	1.0	none||scanpy_leiden	10	10.0	0.0	1.0	1.0	1.0	1.0
splatter_anticor_scanpy_leiden_10_5	splatter	scanpy_leiden	anticor	1.0	anticor||scanpy_leiden	10	10.0	0.0	0.9844	0.9844	0.9673327988991848	0.9644865473626403
splatter_none_scanpy_leiden_10_5	splatter	scanpy_leiden	none	0.5	none||scanpy_leiden	10	10.0	0.0	1.0	1.0	1.0	1.0
splatter_anticor_scanpy_leiden_10_5	splatter	scanpy_leiden	anticor	0.5	anticor||scanpy_leiden	10	10.0	0.0	0.952	0.952	0.9062580253966706	0.9060066206434604
splatter_anticor.25_scanpy_leiden_10_5	splatter	scanpy_leiden	anticor.25	0.5	anticor.25||scanpy_leiden	10	10.0	0.0	1.0	1.0	1.0	1.0
splatter_none_scanpy_leiden_10_5	splatter	scanpy_leiden	none	0.2	none||scanpy_leiden	10	10.0	0.0	1.0	1.0	1.0	1.0
splatter_anticor_scanpy_leiden_10_5	splatter	scanpy_leiden	anticor	0.2	anticor||scanpy_leiden	10	10.0	0.0	0.9332	0.9332	0.8640922684834362	0.8586649352976514
splatter_anticor.25_scanpy_leiden_10_5	splatter	scanpy_leiden	anticor.25	0.2	anticor.25||scanpy_leiden	10	10.0	0.0	1.0	1.0	1.0	1.0
splatter_none_seurat_louvain_10_5	splatter	seurat_louvain	none	1.0	none||seurat_louvain	10	10.0	0.0	1.0	1.0	1.0	1.0
splatter_anticor_seurat_louvain_10_5	splatter	seurat_louvain	anticor	1.0	anticor||seurat_louvain	10	10.0	0.0	0.9896	0.9896	0.9783706768191557	0.972982216783871
splatter_none_seurat_louvain_10_5	splatter	seurat_louvain	none	0.5	none||seurat_louvain	10	10.0	0.0	1.0	1.0	1.0	1.0
splatter_anticor_seurat_louvain_10_5	splatter	seurat_louvain	anticor	0.5	anticor||seurat_louvain	10	9.0	1.0	0.8904	0.9788	0.8642446349932587	0.9202556239158951
splatter_anticor.25_seurat_louvain_10_5	splatter	seurat_louvain	anticor.25	0.5	anticor.25||seurat_louvain	10	10.0	0.0	1.0	1.0	1.0	1.0
splatter_none_seurat_louvain_10_5	splatter	seurat_louvain	none	0.2	none||seurat_louvain	10	10.0	0.0	1.0	1.0	1.0	1.0
splatter_anticor_seurat_louvain_10_5	splatter	seurat_louvain	anticor	0.2	anticor||seurat_louvain	10	10.0	0.0	0.9424	0.9424	0.880817600706182	0.875440168310169
splatter_anticor.25_seurat_louvain_10_5	splatter	seurat_louvain	anticor.25	0.2	anticor.25||seurat_louvain	10	10.0	0.0	1.0	1.0	1.0	1.0
splatter_none_sccan_10_5	splatter	sccan	none	1.0	none||sccan	10	10.0	0.0	0.9956	0.9956	0.9898935491902527	0.9874212385762602
splatter_anticor_sccan_10_5	splatter	sccan	anticor	1.0	anticor||sccan	10	8.0	2.0	0.8176	0.9908	0.7530120467502733	0.9044749512454346
splatter_none_sccan_10_5	splatter	sccan	none	0.5	none||sccan	10	10.0	0.0	0.996	0.996	0.9907940931260664	0.9885596712243029
splatter_anticor_sccan_10_5	splatter	sccan	anticor	0.5	anticor||sccan	10	9.0	1.0	0.8936	0.974	0.8774803876293554	0.9140047212566886
splatter_anticor.25_sccan_10_5	splatter	sccan	anticor.25	0.5	anticor.25||sccan	10	10.0	0.0	1.0	1.0	1.0	0.9999999999999998
splatter_none_sccan_10_5	splatter	sccan	none	0.2	none||sccan	10	10.0	0.0	0.9976	0.9976	0.9947146201091189	0.9931832622321819
splatter_anticor_sccan_10_5	splatter	sccan	anticor	0.2	anticor||sccan	10	9.0	1.0	0.86	0.9212	0.7836851239597926	0.8234015854206301
splatter_anticor.25_sccan_10_5	splatter	sccan	anticor.25	0.2	anticor.25||sccan	10	10.0	0.0	1.0	1.0	1.0	0.9999999999999998
splatter_none_scdha_10_5	splatter	scdha	none	1.0	none||scdha	10	8.0	2.0	0.7548	0.9236	0.5582771891017005	0.7785979208943444
splatter_anticor_scdha_10_5	splatter	scdha	anticor	1.0	anticor||scdha	10	8.0	2.0	0.8172	0.992	0.7482985528685858	0.9069265463862833
splatter_none_scdha_10_5	splatter	scdha	none	0.5	none||scdha	10	9.0	1.0	0.7348	0.9032	0.528370047286137	0.7563281536848556
splatter_anticor_scdha_10_5	splatter	scdha	anticor	0.5	anticor||scdha	10	7.0	3.0	0.546	0.9864	0.3257639836345817	0.6883948885152699
splatter_anticor.25_scdha_10_5	splatter	scdha	anticor.25	0.5	anticor.25||scdha	10	10.0	0.0	1.0	1.0	1.0	0.9999999999999998
splatter_none_scdha_10_5	splatter	scdha	none	0.2	none||scdha	10	9.0	1.0	0.7488	0.8976	0.5833017697335904	0.7456674594444797
splatter_anticor_scdha_10_5	splatter	scdha	anticor	0.2	anticor||scdha	10	5.0	5.0	0.5376	0.9712	0.313420002960314	0.6440184204033331
splatter_anticor.25_scdha_10_5	splatter	scdha	anticor.25	0.2	anticor.25||scdha	10	10.0	0.0	1.0	1.0	1.0	0.9999999999999998
splatter_none_scincera_10_5	splatter	scincera	none	1.0	none||scincera	10	10.0	0.0	0.8552	0.8552	0.7010278588084439	0.6958163103313366
splatter_anticor_scincera_10_5	splatter	scincera	anticor	1.0	anticor||scincera	10	10.0	0.0	0.9516	0.9516	0.9034370885344729	0.891366780252989
splatter_none_scincera_10_5	splatter	scincera	none	0.5	none||scincera	10	10.0	0.0	0.8288	0.8288	0.6539668520413908	0.6484583684205145
splatter_anticor_scincera_10_5	splatter	scincera	anticor	0.5	anticor||scincera	10	11.0	1.0	0.912	0.9076	0.8308351472346772	0.819098173725818
splatter_anticor.25_scincera_10_5	splatter	scincera	anticor.25	0.5	anticor.25||scincera	10	10.0	0.0	1.0	1.0	1.0	0.9999999999999998
splatter_none_scincera_10_5	splatter	scincera	none	0.2	none||scincera	10	10.0	0.0	0.8004	0.8004	0.6048294448280832	0.6046076487984884
splatter_anticor_scincera_10_5	splatter	scincera	anticor	0.2	anticor||scincera	10	8.0	2.0	0.7192	0.8716	0.6209098870145793	0.6833080570397702
splatter_anticor.25_scincera_10_5	splatter	scincera	anticor.25	0.2	anticor.25||scincera	10	10.0	0.0	0.998	0.998	0.9957953041443882	0.9943590369670458
splatter_none_sc3s_4_1	splatter	sc3s	none	1.0	none||sc3s	4	4.0	0.0	1.0	1.0	1.0	1.0
splatter_anticor_sc3s_4_1	splatter	sc3s	anticor	1.0	anticor||sc3s	4	4.0	0.0	1.0	1.0	1.0	1.0
splatter_none_sc3s_4_1	splatter	sc3s	none	0.5	none||sc3s	4	4.0	0.0	1.0	1.0	1.0	1.0
splatter_anticor_sc3s_4_1	splatter	sc3s	anticor	0.5	anticor||sc3s	4	4.0	0.0	1.0	1.0	1.0	1.0
splatter_anticor.25_sc3s_4_1	splatter	sc3s	anticor.25	0.5	anticor.25||sc3s	4	4.0	0.0	1.0	1.0	1.0	1.0
splatter_none_sc3s_4_1	splatter	sc3s	none	0.2	none||sc3s	4	4.0	0.0	1.0	1.0	1.0	1.0
splatter_anticor_sc3s_4_1	splatter	sc3s	anticor	0.2	anticor||sc3s	4	4.0	0.0	1.0	1.0	1.0	1.0
splatter_anticor.25_sc3s_4_1	splatter	sc3s	anticor.25	0.2	anticor.25||sc3s	4	4.0	0.0	1.0	1.0	1.0	1.0
splatter_none_locally_weighted_louvain_4_1	splatter	locally_weighted_louvain	none	1.0	none||locally_weighted_louvain	4	4.0	0.0	1.0	1.0	1.0	1.0
splatter_anticor_locally_weighted_louvain_4_1	splatter	locally_weighted_louvain	anticor	1.0	anticor||locally_weighted_louvain	4	4.0	0.0	1.0	1.0	1.0	1.0
splatter_none_locally_weighted_louvain_4_1	splatter	locally_weighted_louvain	none	0.5	none||locally_weighted_louvain	4	4.0	0.0	1.0	1.0	1.0	1.0
splatter_anticor_locally_weighted_louvain_4_1	splatter	locally_weighted_louvain	anticor	0.5	anticor||locally_weighted_louvain	4	4.0	0.0	1.0	1.0	1.0	1.0
splatter_anticor.25_locally_weighted_louvain_4_1	splatter	locally_weighted_louvain	anticor.25	0.5	anticor.25||locally_weighted_louvain	4	4.0	0.0	1.0	1.0	1.0	1.0
splatter_none_locally_weighted_louvain_4_1	splatter	locally_weighted_louvain	none	0.2	none||locally_weighted_louvain	4	4.0	0.0	1.0	1.0	1.0	1.0
splatter_anticor_locally_weighted_louvain_4_1	splatter	locally_weighted_louvain	anticor	0.2	anticor||locally_weighted_louvain	4	4.0	0.0	1.0	1.0	1.0	1.0
splatter_anticor.25_locally_weighted_louvain_4_1	splatter	locally_weighted_louvain	anticor.25	0.2	anticor.25||locally_weighted_louvain	4	4.0	0.0	1.0	1.0	1.0	1.0
splatter_none_scanpy_louvain_4_1	splatter	scanpy_louvain	none	1.0	none||scanpy_louvain	4	4.0	0.0	1.0	1.0	1.0	1.0
splatter_anticor_scanpy_louvain_4_1	splatter	scanpy_louvain	anticor	1.0	anticor||scanpy_louvain	4	4.0	0.0	1.0	1.0	1.0	1.0
splatter_none_scanpy_louvain_4_1	splatter	scanpy_louvain	none	0.5	none||scanpy_louvain	4	4.0	0.0	1.0	1.0	1.0	1.0
splatter_anticor_scanpy_louvain_4_1	splatter	scanpy_louvain	anticor	0.5	anticor||scanpy_louvain	4	4.0	0.0	1.0	1.0	1.0	1.0
splatter_anticor.25_scanpy_louvain_4_1	splatter	scanpy_louvain	anticor.25	0.5	anticor.25||scanpy_louvain	4	4.0	0.0	1.0	1.0	1.0	1.0
splatter_none_scanpy_louvain_4_1	splatter	scanpy_louvain	none	0.2	none||scanpy_louvain	4	4.0	0.0	1.0	1.0	1.0	1.0
splatter_anticor_scanpy_louvain_4_1	splatter	scanpy_louvain	anticor	0.2	anticor||scanpy_louvain	4	4.0	0.0	1.0	1.0	1.0	1.0
splatter_anticor.25_scanpy_louvain_4_1	splatter	scanpy_louvain	anticor.25	0.2	anticor.25||scanpy_louvain	4	4.0	0.0	1.0	1.0	1.0	1.0
splatter_none_scanpy_leiden_4_1	splatter	scanpy_leiden	none	1.0	none||scanpy_leiden	4	4.0	0.0	1.0	1.0	1.0	1.0
splatter_anticor_scanpy_leiden_4_1	splatter	scanpy_leiden	anticor	1.0	anticor||scanpy_leiden	4	4.0	0.0	1.0	1.0	1.0	1.0
splatter_none_scanpy_leiden_4_1	splatter	scanpy_leiden	none	0.5	none||scanpy_leiden	4	4.0	0.0	1.0	1.0	1.0	1.0
splatter_anticor_scanpy_leiden_4_1	splatter	scanpy_leiden	anticor	0.5	anticor||scanpy_leiden	4	4.0	0.0	1.0	1.0	1.0	1.0
splatter_anticor.25_scanpy_leiden_4_1	splatter	scanpy_leiden	anticor.25	0.5	anticor.25||scanpy_leiden	4	4.0	0.0	1.0	1.0	1.0	1.0
splatter_none_scanpy_leiden_4_1	splatter	scanpy_leiden	none	0.2	none||scanpy_leiden	4	4.0	0.0	1.0	1.0	1.0	1.0
splatter_anticor_scanpy_leiden_4_1	splatter	scanpy_leiden	anticor	0.2	anticor||scanpy_leiden	4	4.0	0.0	1.0	1.0	1.0	1.0
splatter_anticor.25_scanpy_leiden_4_1	splatter	scanpy_leiden	anticor.25	0.2	anticor.25||scanpy_leiden	4	4.0	0.0	1.0	1.0	1.0	1.0
splatter_none_seurat_louvain_4_1	splatter	seurat_louvain	none	1.0	none||seurat_louvain	4	4.0	0.0	1.0	1.0	1.0	1.0
splatter_anticor_seurat_louvain_4_1	splatter	seurat_louvain	anticor	1.0	anticor||seurat_louvain	4	4.0	0.0	1.0	1.0	1.0	1.0
splatter_none_seurat_louvain_4_1	splatter	seurat_louvain	none	0.5	none||seurat_louvain	4	4.0	0.0	1.0	1.0	1.0	1.0
splatter_anticor_seurat_louvain_4_1	splatter	seurat_louvain	anticor	0.5	anticor||seurat_louvain	4	4.0	0.0	1.0	1.0	1.0	1.0
splatter_anticor.25_seurat_louvain_4_1	splatter	seurat_louvain	anticor.25	0.5	anticor.25||seurat_louvain	4	4.0	0.0	1.0	1.0	1.0	1.0
splatter_none_seurat_louvain_4_1	splatter	seurat_louvain	none	0.2	none||seurat_louvain	4	4.0	0.0	1.0	1.0	1.0	1.0
splatter_anticor_seurat_louvain_4_1	splatter	seurat_louvain	anticor	0.2	anticor||seurat_louvain	4	4.0	0.0	1.0	1.0	1.0	1.0
splatter_anticor.25_seurat_louvain_4_1	splatter	seurat_louvain	anticor.25	0.2	anticor.25||seurat_louvain	4	4.0	0.0	1.0	1.0	1.0	1.0
splatter_none_sccan_4_1	splatter	sccan	none	1.0	none||sccan	4	4.0	0.0	0.9996	0.9996	0.9990183955597204	0.9978521428657738
splatter_anticor_sccan_4_1	splatter	sccan	anticor	1.0	anticor||sccan	4	4.0	0.0	1.0	1.0	1.0	1.0
splatter_none_sccan_4_1	splatter	sccan	none	0.5	none||sccan	4	4.0	0.0	0.9972	0.9972	0.9928805981039913	0.9852769753264987
splatter_anticor_sccan_4_1	splatter	sccan	anticor	0.5	anticor||sccan	4	4.0	0.0	1.0	1.0	1.0	1.0
splatter_anticor.25_sccan_4_1	splatter	sccan	anticor.25	0.5	anticor.25||sccan	4	4.0	0.0	1.0	1.0	1.0	1.0
splatter_none_sccan_4_1	splatter	sccan	none	0.2	none||sccan	4	4.0	0.0	0.9984	0.9984	0.9962999480500401	0.9918744278218552
splatter_anticor_sccan_4_1	splatter	sccan	anticor	0.2	anticor||sccan	4	4.0	0.0	1.0	1.0	1.0	1.0
splatter_anticor.25_sccan_4_1	splatter	sccan	anticor.25	0.2	anticor.25||sccan	4	4.0	0.0	1.0	1.0	1.0	1.0
splatter_none_scdha_4_1	splatter	scdha	none	1.0	none||scdha	4	5.0	1.0	0.9844	0.9112	0.9193910773794945	0.8970360029668332
splatter_anticor_scdha_4_1	splatter	scdha	anticor	1.0	anticor||scdha	4	5.0	1.0	1.0	0.9132	0.9574421238233671	0.9567003892958462
splatter_none_scdha_4_1	splatter	scdha	none	0.5	none||scdha	4	5.0	1.0	0.9808	0.9288	0.919343756978393	0.8881855006640141
splatter_anticor_scdha_4_1	splatter	scdha	anticor	0.5	anticor||scdha	4	5.0	1.0	1.0	0.9132	0.9574421238233671	0.9567003892958462
splatter_anticor.25_scdha_4_1	splatter	scdha	anticor.25	0.5	anticor.25||scdha	4	5.0	1.0	1.0	0.9136	0.9574543070408682	0.9567087720967903
splatter_none_scdha_4_1	splatter	scdha	none	0.2	none||scdha	4	5.0	1.0	0.978	0.9776	0.9397409283186937	0.9126174183851254
splatter_anticor_scdha_4_1	splatter	scdha	anticor	0.2	anticor||scdha	4	6.0	2.0	1.0	0.8668	0.8748638366963792	0.9186704191369558
splatter_anticor.25_scdha_4_1	splatter	scdha	anticor.25	0.2	anticor.25||scdha	4	4.0	0.0	1.0	1.0	1.0	1.0
splatter_none_scincera_4_1	splatter	scincera	none	1.0	none||scincera	4	4.0	0.0	0.9004	0.9004	0.7524997050006991	0.6866792771623522
splatter_anticor_scincera_4_1	splatter	scincera	anticor	1.0	anticor||scincera	4	4.0	0.0	1.0	1.0	1.0	1.0
splatter_none_scincera_4_1	splatter	scincera	none	0.5	none||scincera	4	3.0	1.0	0.7376	0.9008	0.5397708556146428	0.5547557787708196
splatter_anticor_scincera_4_1	splatter	scincera	anticor	0.5	anticor||scincera	4	4.0	0.0	1.0	1.0	1.0	1.0
splatter_anticor.25_scincera_4_1	splatter	scincera	anticor.25	0.5	anticor.25||scincera	4	2.0	2.0	0.5824	1.0	0.39399076350530043	0.6121776730351488
splatter_none_scincera_4_1	splatter	scincera	none	0.2	none||scincera	4	4.0	0.0	0.882	0.882	0.706222454263175	0.6448139149844089
splatter_anticor_scincera_4_1	splatter	scincera	anticor	0.2	anticor||scincera	4	4.0	0.0	1.0	1.0	1.0	1.0
splatter_anticor.25_scincera_4_1	splatter	scincera	anticor.25	0.2	anticor.25||scincera	4	3.0	1.0	0.8212	1.0	0.7599893380981539	0.8713142540760189
splatter_none_sc3s_4_2	splatter	sc3s	none	1.0	none||sc3s	4	4.0	0.0	1.0	1.0	1.0	1.0
splatter_anticor_sc3s_4_2	splatter	sc3s	anticor	1.0	anticor||sc3s	4	4.0	0.0	1.0	1.0	1.0	1.0
splatter_none_sc3s_4_2	splatter	sc3s	none	0.5	none||sc3s	4	4.0	0.0	1.0	1.0	1.0	1.0
splatter_anticor_sc3s_4_2	splatter	sc3s	anticor	0.5	anticor||sc3s	4	4.0	0.0	1.0	1.0	1.0	1.0
splatter_anticor.25_sc3s_4_2	splatter	sc3s	anticor.25	0.5	anticor.25||sc3s	4	4.0	0.0	1.0	1.0	1.0	1.0
splatter_none_sc3s_4_2	splatter	sc3s	none	0.2	none||sc3s	4	4.0	0.0	1.0	1.0	1.0	1.0
splatter_anticor_sc3s_4_2	splatter	sc3s	anticor	0.2	anticor||sc3s	4	4.0	0.0	1.0	1.0	1.0	1.0
splatter_anticor.25_sc3s_4_2	splatter	sc3s	anticor.25	0.2	anticor.25||sc3s	4	4.0	0.0	1.0	1.0	1.0	1.0
splatter_none_locally_weighted_louvain_4_2	splatter	locally_weighted_louvain	none	1.0	none||locally_weighted_louvain	4	4.0	0.0	1.0	1.0	1.0	1.0
splatter_anticor_locally_weighted_louvain_4_2	splatter	locally_weighted_louvain	anticor	1.0	anticor||locally_weighted_louvain	4	4.0	0.0	1.0	1.0	1.0	1.0
splatter_none_locally_weighted_louvain_4_2	splatter	locally_weighted_louvain	none	0.5	none||locally_weighted_louvain	4	4.0	0.0	1.0	1.0	1.0	1.0
splatter_anticor_locally_weighted_louvain_4_2	splatter	locally_weighted_louvain	anticor	0.5	anticor||locally_weighted_louvain	4	4.0	0.0	1.0	1.0	1.0	1.0
splatter_anticor.25_locally_weighted_louvain_4_2	splatter	locally_weighted_louvain	anticor.25	0.5	anticor.25||locally_weighted_louvain	4	4.0	0.0	1.0	1.0	1.0	1.0
splatter_none_locally_weighted_louvain_4_2	splatter	locally_weighted_louvain	none	0.2	none||locally_weighted_louvain	4	4.0	0.0	1.0	1.0	1.0	1.0
splatter_anticor_locally_weighted_louvain_4_2	splatter	locally_weighted_louvain	anticor	0.2	anticor||locally_weighted_louvain	4	4.0	0.0	1.0	1.0	1.0	1.0
splatter_anticor.25_locally_weighted_louvain_4_2	splatter	locally_weighted_louvain	anticor.25	0.2	anticor.25||locally_weighted_louvain	4	4.0	0.0	1.0	1.0	1.0	1.0
splatter_none_scanpy_louvain_4_2	splatter	scanpy_louvain	none	1.0	none||scanpy_louvain	4	4.0	0.0	1.0	1.0	1.0	1.0
splatter_anticor_scanpy_louvain_4_2	splatter	scanpy_louvain	anticor	1.0	anticor||scanpy_louvain	4	4.0	0.0	1.0	1.0	1.0	1.0
splatter_none_scanpy_louvain_4_2	splatter	scanpy_louvain	none	0.5	none||scanpy_louvain	4	4.0	0.0	1.0	1.0	1.0	1.0
splatter_anticor_scanpy_louvain_4_2	splatter	scanpy_louvain	anticor	0.5	anticor||scanpy_louvain	4	4.0	0.0	1.0	1.0	1.0	1.0
splatter_anticor.25_scanpy_louvain_4_2	splatter	scanpy_louvain	anticor.25	0.5	anticor.25||scanpy_louvain	4	4.0	0.0	1.0	1.0	1.0	1.0
splatter_none_scanpy_louvain_4_2	splatter	scanpy_louvain	none	0.2	none||scanpy_louvain	4	4.0	0.0	1.0	1.0	1.0	1.0
splatter_anticor_scanpy_louvain_4_2	splatter	scanpy_louvain	anticor	0.2	anticor||scanpy_louvain	4	4.0	0.0	1.0	1.0	1.0	1.0
splatter_anticor.25_scanpy_louvain_4_2	splatter	scanpy_louvain	anticor.25	0.2	anticor.25||scanpy_louvain	4	4.0	0.0	1.0	1.0	1.0	1.0
splatter_none_scanpy_leiden_4_2	splatter	scanpy_leiden	none	1.0	none||scanpy_leiden	4	4.0	0.0	1.0	1.0	1.0	1.0
splatter_anticor_scanpy_leiden_4_2	splatter	scanpy_leiden	anticor	1.0	anticor||scanpy_leiden	4	4.0	0.0	1.0	1.0	1.0	1.0
splatter_none_scanpy_leiden_4_2	splatter	scanpy_leiden	none	0.5	none||scanpy_leiden	4	4.0	0.0	1.0	1.0	1.0	1.0
splatter_anticor_scanpy_leiden_4_2	splatter	scanpy_leiden	anticor	0.5	anticor||scanpy_leiden	4	4.0	0.0	1.0	1.0	1.0	1.0
splatter_anticor.25_scanpy_leiden_4_2	splatter	scanpy_leiden	anticor.25	0.5	anticor.25||scanpy_leiden	4	4.0	0.0	1.0	1.0	1.0	1.0
splatter_none_scanpy_leiden_4_2	splatter	scanpy_leiden	none	0.2	none||scanpy_leiden	4	4.0	0.0	1.0	1.0	1.0	1.0
splatter_anticor_scanpy_leiden_4_2	splatter	scanpy_leiden	anticor	0.2	anticor||scanpy_leiden	4	4.0	0.0	1.0	1.0	1.0	1.0
splatter_anticor.25_scanpy_leiden_4_2	splatter	scanpy_leiden	anticor.25	0.2	anticor.25||scanpy_leiden	4	4.0	0.0	1.0	1.0	1.0	1.0
splatter_none_seurat_louvain_4_2	splatter	seurat_louvain	none	1.0	none||seurat_louvain	4	4.0	0.0	1.0	1.0	1.0	1.0
splatter_anticor_seurat_louvain_4_2	splatter	seurat_louvain	anticor	1.0	anticor||seurat_louvain	4	4.0	0.0	1.0	1.0	1.0	1.0
splatter_none_seurat_louvain_4_2	splatter	seurat_louvain	none	0.5	none||seurat_louvain	4	4.0	0.0	1.0	1.0	1.0	1.0
splatter_anticor_seurat_louvain_4_2	splatter	seurat_louvain	anticor	0.5	anticor||seurat_louvain	4	4.0	0.0	1.0	1.0	1.0	1.0
splatter_anticor.25_seurat_louvain_4_2	splatter	seurat_louvain	anticor.25	0.5	anticor.25||seurat_louvain	4	4.0	0.0	1.0	1.0	1.0	1.0
splatter_none_seurat_louvain_4_2	splatter	seurat_louvain	none	0.2	none||seurat_louvain	4	4.0	0.0	1.0	1.0	1.0	1.0
splatter_anticor_seurat_louvain_4_2	splatter	seurat_louvain	anticor	0.2	anticor||seurat_louvain	4	4.0	0.0	1.0	1.0	1.0	1.0
splatter_anticor.25_seurat_louvain_4_2	splatter	seurat_louvain	anticor.25	0.2	anticor.25||seurat_louvain	4	4.0	0.0	1.0	1.0	1.0	1.0
splatter_none_sccan_4_2	splatter	sccan	none	1.0	none||sccan	4	4.0	0.0	0.998	0.998	0.994851828505579	0.9891517450813885
splatter_anticor_sccan_4_2	splatter	sccan	anticor	1.0	anticor||sccan	4	4.0	0.0	1.0	1.0	1.0	1.0
splatter_none_sccan_4_2	splatter	sccan	none	0.5	none||sccan	4	4.0	0.0	0.9984	0.9984	0.9957516110520862	0.9916887873990944
splatter_anticor_sccan_4_2	splatter	sccan	anticor	0.5	anticor||sccan	4	4.0	0.0	1.0	1.0	1.0	1.0
splatter_anticor.25_sccan_4_2	splatter	sccan	anticor.25	0.5	anticor.25||sccan	4	4.0	0.0	1.0	1.0	1.0	1.0
splatter_none_sccan_4_2	splatter	sccan	none	0.2	none||sccan	4	4.0	0.0	0.9988	0.9988	0.9967438601869968	0.9938689606934559
splatter_anticor_sccan_4_2	splatter	sccan	anticor	0.2	anticor||sccan	4	4.0	0.0	1.0	1.0	1.0	1.0
splatter_anticor.25_sccan_4_2	splatter	sccan	anticor.25	0.2	anticor.25||sccan	4	4.0	0.0	1.0	1.0	1.0	1.0
splatter_none_scdha_4_2	splatter	scdha	none	1.0	none||scdha	4	6.0	2.0	0.956	0.9512	0.8807420979822511	0.8451304083165556
splatter_anticor_scdha_4_2	splatter	scdha	anticor	1.0	anticor||scdha	4	4.0	0.0	1.0	1.0	1.0	1.0
splatter_none_scdha_4_2	splatter	scdha	none	0.5	none||scdha	4	5.0	1.0	0.9832	0.9812	0.9531577954425322	0.9242736743041781
splatter_anticor_scdha_4_2	splatter	scdha	anticor	0.5	anticor||scdha	4	5.0	1.0	1.0	0.9248	0.9339789346241119	0.9483807361071037
splatter_anticor.25_scdha_4_2	splatter	scdha	anticor.25	0.5	anticor.25||scdha	4	4.0	0.0	1.0	1.0	1.0	1.0
splatter_none_scdha_4_2	splatter	scdha	none	0.2	none||scdha	4	6.0	2.0	0.9608	0.956	0.8957259297293334	0.8577891458873277
splatter_anticor_scdha_4_2	splatter	scdha	anticor	0.2	anticor||scdha	4	5.0	1.0	1.0	0.9388	0.941886902119908	0.9526305881097794
splatter_anticor.25_scdha_4_2	splatter	scdha	anticor.25	0.2	anticor.25||scdha	4	5.0	1.0	1.0	0.916	0.9300936829210342	0.9463766285613681
splatter_none_scincera_4_2	splatter	scincera	none	1.0	none||scincera	4	4.0	0.0	0.8988	0.8988	0.7505024040964728	0.6824468461678262
splatter_anticor_scincera_4_2	splatter	scincera	anticor	1.0	anticor||scincera	4	3.0	1.0	0.808	1.0	0.7860246668905525	0.8785218228067742
splatter_none_scincera_4_2	splatter	scincera	none	0.5	none||scincera	4	4.0	0.0	0.894	0.894	0.7428867237477987	0.6724002551841263
splatter_anticor_scincera_4_2	splatter	scincera	anticor	0.5	anticor||scincera	4	3.0	1.0	0.808	1.0	0.7860246668905525	0.8785218228067742
splatter_anticor.25_scincera_4_2	splatter	scincera	anticor.25	0.5	anticor.25||scincera	4	4.0	0.0	1.0	1.0	1.0	1.0
splatter_none_scincera_4_2	splatter	scincera	none	0.2	none||scincera	4	4.0	0.0	0.8872	0.8872	0.7265766586588389	0.6565602358304714
splatter_anticor_scincera_4_2	splatter	scincera	anticor	0.2	anticor||scincera	4	3.0	1.0	0.808	1.0	0.7860246668905525	0.8785218228067742
splatter_anticor.25_scincera_4_2	splatter	scincera	anticor.25	0.2	anticor.25||scincera	4	4.0	0.0	1.0	1.0	1.0	1.0
splatter_none_sc3s_4_3	splatter	sc3s	none	1.0	none||sc3s	4	4.0	0.0	1.0	1.0	1.0	1.0
splatter_anticor_sc3s_4_3	splatter	sc3s	anticor	1.0	anticor||sc3s	4	4.0	0.0	1.0	1.0	1.0	1.0
splatter_none_sc3s_4_3	splatter	sc3s	none	0.5	none||sc3s	4	4.0	0.0	1.0	1.0	1.0	1.0
splatter_anticor_sc3s_4_3	splatter	sc3s	anticor	0.5	anticor||sc3s	4	4.0	0.0	1.0	1.0	1.0	1.0
splatter_anticor.25_sc3s_4_3	splatter	sc3s	anticor.25	0.5	anticor.25||sc3s	4	4.0	0.0	1.0	1.0	1.0	1.0
splatter_none_sc3s_4_3	splatter	sc3s	none	0.2	none||sc3s	4	4.0	0.0	1.0	1.0	1.0	1.0
splatter_anticor_sc3s_4_3	splatter	sc3s	anticor	0.2	anticor||sc3s	4	4.0	0.0	1.0	1.0	1.0	1.0
splatter_anticor.25_sc3s_4_3	splatter	sc3s	anticor.25	0.2	anticor.25||sc3s	4	4.0	0.0	1.0	1.0	1.0	1.0
splatter_none_locally_weighted_louvain_4_3	splatter	locally_weighted_louvain	none	1.0	none||locally_weighted_louvain	4	4.0	0.0	1.0	1.0	1.0	1.0
splatter_anticor_locally_weighted_louvain_4_3	splatter	locally_weighted_louvain	anticor	1.0	anticor||locally_weighted_louvain	4	4.0	0.0	1.0	1.0	1.0	1.0
splatter_none_locally_weighted_louvain_4_3	splatter	locally_weighted_louvain	none	0.5	none||locally_weighted_louvain	4	4.0	0.0	1.0	1.0	1.0	1.0
splatter_anticor_locally_weighted_louvain_4_3	splatter	locally_weighted_louvain	anticor	0.5	anticor||locally_weighted_louvain	4	4.0	0.0	1.0	1.0	1.0	1.0
splatter_anticor.25_locally_weighted_louvain_4_3	splatter	locally_weighted_louvain	anticor.25	0.5	anticor.25||locally_weighted_louvain	4	4.0	0.0	1.0	1.0	1.0	1.0
splatter_none_locally_weighted_louvain_4_3	splatter	locally_weighted_louvain	none	0.2	none||locally_weighted_louvain	4	4.0	0.0	1.0	1.0	1.0	1.0
splatter_anticor_locally_weighted_louvain_4_3	splatter	locally_weighted_louvain	anticor	0.2	anticor||locally_weighted_louvain	4	4.0	0.0	1.0	1.0	1.0	1.0
splatter_anticor.25_locally_weighted_louvain_4_3	splatter	locally_weighted_louvain	anticor.25	0.2	anticor.25||locally_weighted_louvain	4	4.0	0.0	1.0	1.0	1.0	1.0
splatter_none_scanpy_louvain_4_3	splatter	scanpy_louvain	none	1.0	none||scanpy_louvain	4	4.0	0.0	1.0	1.0	1.0	1.0
splatter_anticor_scanpy_louvain_4_3	splatter	scanpy_louvain	anticor	1.0	anticor||scanpy_louvain	4	4.0	0.0	1.0	1.0	1.0	1.0
splatter_none_scanpy_louvain_4_3	splatter	scanpy_louvain	none	0.5	none||scanpy_louvain	4	4.0	0.0	1.0	1.0	1.0	1.0
splatter_anticor_scanpy_louvain_4_3	splatter	scanpy_louvain	anticor	0.5	anticor||scanpy_louvain	4	4.0	0.0	1.0	1.0	1.0	1.0
splatter_anticor.25_scanpy_louvain_4_3	splatter	scanpy_louvain	anticor.25	0.5	anticor.25||scanpy_louvain	4	4.0	0.0	1.0	1.0	1.0	1.0
splatter_none_scanpy_louvain_4_3	splatter	scanpy_louvain	none	0.2	none||scanpy_louvain	4	4.0	0.0	1.0	1.0	1.0	1.0
splatter_anticor_scanpy_louvain_4_3	splatter	scanpy_louvain	anticor	0.2	anticor||scanpy_louvain	4	4.0	0.0	1.0	1.0	1.0	1.0
splatter_anticor.25_scanpy_louvain_4_3	splatter	scanpy_louvain	anticor.25	0.2	anticor.25||scanpy_louvain	4	4.0	0.0	1.0	1.0	1.0	1.0
splatter_none_scanpy_leiden_4_3	splatter	scanpy_leiden	none	1.0	none||scanpy_leiden	4	4.0	0.0	1.0	1.0	1.0	1.0
splatter_anticor_scanpy_leiden_4_3	splatter	scanpy_leiden	anticor	1.0	anticor||scanpy_leiden	4	4.0	0.0	1.0	1.0	1.0	1.0
splatter_none_scanpy_leiden_4_3	splatter	scanpy_leiden	none	0.5	none||scanpy_leiden	4	4.0	0.0	1.0	1.0	1.0	1.0
splatter_anticor_scanpy_leiden_4_3	splatter	scanpy_leiden	anticor	0.5	anticor||scanpy_leiden	4	4.0	0.0	1.0	1.0	1.0	1.0
splatter_anticor.25_scanpy_leiden_4_3	splatter	scanpy_leiden	anticor.25	0.5	anticor.25||scanpy_leiden	4	4.0	0.0	1.0	1.0	1.0	1.0
splatter_none_scanpy_leiden_4_3	splatter	scanpy_leiden	none	0.2	none||scanpy_leiden	4	4.0	0.0	1.0	1.0	1.0	1.0
splatter_anticor_scanpy_leiden_4_3	splatter	scanpy_leiden	anticor	0.2	anticor||scanpy_leiden	4	4.0	0.0	1.0	1.0	1.0	1.0
splatter_anticor.25_scanpy_leiden_4_3	splatter	scanpy_leiden	anticor.25	0.2	anticor.25||scanpy_leiden	4	4.0	0.0	1.0	1.0	1.0	1.0
splatter_none_seurat_louvain_4_3	splatter	seurat_louvain	none	1.0	none||seurat_louvain	4	4.0	0.0	1.0	1.0	1.0	1.0
splatter_anticor_seurat_louvain_4_3	splatter	seurat_louvain	anticor	1.0	anticor||seurat_louvain	4	4.0	0.0	1.0	1.0	1.0	1.0
splatter_none_seurat_louvain_4_3	splatter	seurat_louvain	none	0.5	none||seurat_louvain	4	4.0	0.0	1.0	1.0	1.0	1.0
splatter_anticor_seurat_louvain_4_3	splatter	seurat_louvain	anticor	0.5	anticor||seurat_louvain	4	4.0	0.0	1.0	1.0	1.0	1.0
splatter_anticor.25_seurat_louvain_4_3	splatter	seurat_louvain	anticor.25	0.5	anticor.25||seurat_louvain	4	4.0	0.0	1.0	1.0	1.0	1.0
splatter_none_seurat_louvain_4_3	splatter	seurat_louvain	none	0.2	none||seurat_louvain	4	4.0	0.0	1.0	1.0	1.0	1.0
splatter_anticor_seurat_louvain_4_3	splatter	seurat_louvain	anticor	0.2	anticor||seurat_louvain	4	4.0	0.0	1.0	1.0	1.0	1.0
splatter_anticor.25_seurat_louvain_4_3	splatter	seurat_louvain	anticor.25	0.2	anticor.25||seurat_louvain	4	4.0	0.0	1.0	1.0	1.0	1.0
splatter_none_sccan_4_3	splatter	sccan	none	1.0	none||sccan	4	4.0	0.0	0.9984	0.9984	0.9957807235739182	0.991378804499878
splatter_anticor_sccan_4_3	splatter	sccan	anticor	1.0	anticor||sccan	4	4.0	0.0	1.0	1.0	1.0	1.0
splatter_none_sccan_4_3	splatter	sccan	none	0.5	none||sccan	4	4.0	0.0	0.9976	0.9976	0.993723593065152	0.987888062368829
splatter_anticor_sccan_4_3	splatter	sccan	anticor	0.5	anticor||sccan	4	4.0	0.0	1.0	1.0	1.0	1.0
splatter_anticor.25_sccan_4_3	splatter	sccan	anticor.25	0.5	anticor.25||sccan	4	4.0	0.0	1.0	1.0	1.0	1.0
splatter_none_sccan_4_3	splatter	sccan	none	0.2	none||sccan	4	4.0	0.0	0.998	0.998	0.99469404622027	0.9892137770840871
splatter_anticor_sccan_4_3	splatter	sccan	anticor	0.2	anticor||sccan	4	4.0	0.0	1.0	1.0	1.0	1.0
splatter_anticor.25_sccan_4_3	splatter	sccan	anticor.25	0.2	anticor.25||sccan	4	4.0	0.0	1.0	1.0	1.0	1.0
splatter_none_scdha_4_3	splatter	scdha	none	1.0	none||scdha	4	5.0	1.0	0.9796	0.92	0.9022604272278328	0.8803747879500539
splatter_anticor_scdha_4_3	splatter	scdha	anticor	1.0	anticor||scdha	4	6.0	2.0	1.0	0.878	0.924408744379189	0.9267262476047987
splatter_none_scdha_4_3	splatter	scdha	none	0.5	none||scdha	4	5.0	1.0	0.9644	0.9136	0.8753241179011243	0.844181674947896
splatter_anticor_scdha_4_3	splatter	scdha	anticor	0.5	anticor||scdha	4	5.0	1.0	1.0	0.8968	0.940941074188518	0.950218344262384
splatter_anticor.25_scdha_4_3	splatter	scdha	anticor.25	0.5	anticor.25||scdha	4	5.0	1.0	1.0	0.9004	0.9410539289303383	0.9502817309452296
splatter_none_scdha_4_3	splatter	scdha	none	0.2	none||scdha	4	6.0	2.0	0.9668	0.8988	0.8729143377598949	0.8410729965244357
splatter_anticor_scdha_4_3	splatter	scdha	anticor	0.2	anticor||scdha	4	5.0	1.0	1.0	0.9008	0.9410754236883233	0.9502938100125502
splatter_anticor.25_scdha_4_3	splatter	scdha	anticor.25	0.2	anticor.25||scdha	4	5.0	1.0	1.0	0.8972	0.9409464485005227	0.9502213615940706
splatter_none_scincera_4_3	splatter	scincera	none	1.0	none||scincera	4	5.0	1.0	0.89	0.8888	0.7309174596524334	0.6619147131909159
splatter_anticor_scincera_4_3	splatter	scincera	anticor	1.0	anticor||scincera	4	4.0	0.0	1.0	1.0	1.0	1.0
splatter_none_scincera_4_3	splatter	scincera	none	0.5	none||scincera	4	4.0	0.0	0.8948	0.8948	0.7400915441450069	0.6750540124562147
splatter_anticor_scincera_4_3	splatter	scincera	anticor	0.5	anticor||scincera	4	3.0	1.0	0.7916	1.0	0.773022584307874	0.8757854097260891
splatter_anticor.25_scincera_4_3	splatter	scincera	anticor.25	0.5	anticor.25||scincera	4	3.0	1.0	0.7916	1.0	0.773022584307874	0.8757854097260891
splatter_none_scincera_4_3	splatter	scincera	none	0.2	none||scincera	4	4.0	0.0	0.882	0.882	0.710681667907334	0.6485473325909791
splatter_anticor_scincera_4_3	splatter	scincera	anticor	0.2	anticor||scincera	4	3.0	1.0	0.7916	1.0	0.773022584307874	0.8757854097260891
splatter_anticor.25_scincera_4_3	splatter	scincera	anticor.25	0.2	anticor.25||scincera	4	3.0	1.0	0.7916	1.0	0.773022584307874	0.8757854097260891
splatter_none_sc3s_4_4	splatter	sc3s	none	1.0	none||sc3s	4	4.0	0.0	1.0	1.0	1.0	1.0000000000000002
splatter_anticor_sc3s_4_4	splatter	sc3s	anticor	1.0	anticor||sc3s	4	4.0	0.0	1.0	1.0	1.0	1.0000000000000002
splatter_none_sc3s_4_4	splatter	sc3s	none	0.5	none||sc3s	4	4.0	0.0	1.0	1.0	1.0	1.0000000000000002
splatter_anticor_sc3s_4_4	splatter	sc3s	anticor	0.5	anticor||sc3s	4	4.0	0.0	1.0	1.0	1.0	1.0
splatter_anticor.25_sc3s_4_4	splatter	sc3s	anticor.25	0.5	anticor.25||sc3s	4	4.0	0.0	1.0	1.0	1.0	1.0000000000000002
splatter_none_sc3s_4_4	splatter	sc3s	none	0.2	none||sc3s	4	4.0	0.0	1.0	1.0	1.0	1.0000000000000002
splatter_anticor_sc3s_4_4	splatter	sc3s	anticor	0.2	anticor||sc3s	4	4.0	0.0	1.0	1.0	1.0	1.0
splatter_anticor.25_sc3s_4_4	splatter	sc3s	anticor.25	0.2	anticor.25||sc3s	4	4.0	0.0	1.0	1.0	1.0	1.0000000000000002
splatter_none_locally_weighted_louvain_4_4	splatter	locally_weighted_louvain	none	1.0	none||locally_weighted_louvain	4	4.0	0.0	1.0	1.0	1.0	1.0
splatter_anticor_locally_weighted_louvain_4_4	splatter	locally_weighted_louvain	anticor	1.0	anticor||locally_weighted_louvain	4	4.0	0.0	1.0	1.0	1.0	1.0
splatter_none_locally_weighted_louvain_4_4	splatter	locally_weighted_louvain	none	0.5	none||locally_weighted_louvain	4	4.0	0.0	1.0	1.0	1.0	1.0
splatter_anticor_locally_weighted_louvain_4_4	splatter	locally_weighted_louvain	anticor	0.5	anticor||locally_weighted_louvain	4	4.0	0.0	1.0	1.0	1.0	1.0
splatter_anticor.25_locally_weighted_louvain_4_4	splatter	locally_weighted_louvain	anticor.25	0.5	anticor.25||locally_weighted_louvain	4	4.0	0.0	1.0	1.0	1.0	1.0
splatter_none_locally_weighted_louvain_4_4	splatter	locally_weighted_louvain	none	0.2	none||locally_weighted_louvain	4	4.0	0.0	1.0	1.0	1.0	1.0
splatter_anticor_locally_weighted_louvain_4_4	splatter	locally_weighted_louvain	anticor	0.2	anticor||locally_weighted_louvain	4	4.0	0.0	1.0	1.0	1.0	1.0
splatter_anticor.25_locally_weighted_louvain_4_4	splatter	locally_weighted_louvain	anticor.25	0.2	anticor.25||locally_weighted_louvain	4	4.0	0.0	1.0	1.0	1.0	1.0
splatter_none_scanpy_louvain_4_4	splatter	scanpy_louvain	none	1.0	none||scanpy_louvain	4	4.0	0.0	1.0	1.0	1.0	1.0000000000000002
splatter_anticor_scanpy_louvain_4_4	splatter	scanpy_louvain	anticor	1.0	anticor||scanpy_louvain	4	4.0	0.0	1.0	1.0	1.0	1.0000000000000002
splatter_none_scanpy_louvain_4_4	splatter	scanpy_louvain	none	0.5	none||scanpy_louvain	4	4.0	0.0	1.0	1.0	1.0	1.0000000000000002
splatter_anticor_scanpy_louvain_4_4	splatter	scanpy_louvain	anticor	0.5	anticor||scanpy_louvain	4	4.0	0.0	1.0	1.0	1.0	1.0000000000000002
splatter_anticor.25_scanpy_louvain_4_4	splatter	scanpy_louvain	anticor.25	0.5	anticor.25||scanpy_louvain	4	4.0	0.0	1.0	1.0	1.0	1.0000000000000002
splatter_none_scanpy_louvain_4_4	splatter	scanpy_louvain	none	0.2	none||scanpy_louvain	4	4.0	0.0	1.0	1.0	1.0	1.0000000000000002
splatter_anticor_scanpy_louvain_4_4	splatter	scanpy_louvain	anticor	0.2	anticor||scanpy_louvain	4	4.0	0.0	1.0	1.0	1.0	1.0000000000000002
splatter_anticor.25_scanpy_louvain_4_4	splatter	scanpy_louvain	anticor.25	0.2	anticor.25||scanpy_louvain	4	4.0	0.0	1.0	1.0	1.0	1.0000000000000002
splatter_none_scanpy_leiden_4_4	splatter	scanpy_leiden	none	1.0	none||scanpy_leiden	4	4.0	0.0	1.0	1.0	1.0	1.0000000000000002
splatter_anticor_scanpy_leiden_4_4	splatter	scanpy_leiden	anticor	1.0	anticor||scanpy_leiden	4	4.0	0.0	1.0	1.0	1.0	1.0000000000000002
splatter_none_scanpy_leiden_4_4	splatter	scanpy_leiden	none	0.5	none||scanpy_leiden	4	4.0	0.0	1.0	1.0	1.0	1.0000000000000002
splatter_anticor_scanpy_leiden_4_4	splatter	scanpy_leiden	anticor	0.5	anticor||scanpy_leiden	4	4.0	0.0	1.0	1.0	1.0	1.0000000000000002
splatter_anticor.25_scanpy_leiden_4_4	splatter	scanpy_leiden	anticor.25	0.5	anticor.25||scanpy_leiden	4	4.0	0.0	1.0	1.0	1.0	1.0000000000000002
splatter_none_scanpy_leiden_4_4	splatter	scanpy_leiden	none	0.2	none||scanpy_leiden	4	4.0	0.0	1.0	1.0	1.0	1.0000000000000002
splatter_anticor_scanpy_leiden_4_4	splatter	scanpy_leiden	anticor	0.2	anticor||scanpy_leiden	4	4.0	0.0	1.0	1.0	1.0	1.0000000000000002
splatter_anticor.25_scanpy_leiden_4_4	splatter	scanpy_leiden	anticor.25	0.2	anticor.25||scanpy_leiden	4	4.0	0.0	1.0	1.0	1.0	1.0000000000000002
splatter_none_seurat_louvain_4_4	splatter	seurat_louvain	none	1.0	none||seurat_louvain	4	4.0	0.0	1.0	1.0	1.0	1.0000000000000002
splatter_anticor_seurat_louvain_4_4	splatter	seurat_louvain	anticor	1.0	anticor||seurat_louvain	4	4.0	0.0	1.0	1.0	1.0	1.0000000000000002
splatter_none_seurat_louvain_4_4	splatter	seurat_louvain	none	0.5	none||seurat_louvain	4	4.0	0.0	1.0	1.0	1.0	1.0000000000000002
splatter_anticor_seurat_louvain_4_4	splatter	seurat_louvain	anticor	0.5	anticor||seurat_louvain	4	4.0	0.0	1.0	1.0	1.0	1.0000000000000002
splatter_anticor.25_seurat_louvain_4_4	splatter	seurat_louvain	anticor.25	0.5	anticor.25||seurat_louvain	4	4.0	0.0	1.0	1.0	1.0	1.0000000000000002
splatter_none_seurat_louvain_4_4	splatter	seurat_louvain	none	0.2	none||seurat_louvain	4	4.0	0.0	1.0	1.0	1.0	1.0000000000000002
splatter_anticor_seurat_louvain_4_4	splatter	seurat_louvain	anticor	0.2	anticor||seurat_louvain	4	4.0	0.0	1.0	1.0	1.0	1.0000000000000002
splatter_anticor.25_seurat_louvain_4_4	splatter	seurat_louvain	anticor.25	0.2	anticor.25||seurat_louvain	4	4.0	0.0	1.0	1.0	1.0	1.0000000000000002
splatter_none_sccan_4_4	splatter	sccan	none	1.0	none||sccan	4	4.0	0.0	0.9984	0.9984	0.9957951101785294	0.9923095834660642
splatter_anticor_sccan_4_4	splatter	sccan	anticor	1.0	anticor||sccan	4	4.0	0.0	1.0	1.0	1.0	1.0000000000000002
splatter_none_sccan_4_4	splatter	sccan	none	0.5	none||sccan	4	4.0	0.0	0.9984	0.9984	0.9957248483566998	0.991741118219461
splatter_anticor_sccan_4_4	splatter	sccan	anticor	0.5	anticor||sccan	4	4.0	0.0	1.0	1.0	1.0	1.0000000000000002
splatter_anticor.25_sccan_4_4	splatter	sccan	anticor.25	0.5	anticor.25||sccan	4	4.0	0.0	1.0	1.0	1.0	1.0
splatter_none_sccan_4_4	splatter	sccan	none	0.2	none||sccan	4	4.0	0.0	0.9988	0.9988	0.9971018952107371	0.9939899457748361
splatter_anticor_sccan_4_4	splatter	sccan	anticor	0.2	anticor||sccan	4	4.0	0.0	1.0	1.0	1.0	1.0
splatter_anticor.25_sccan_4_4	splatter	sccan	anticor.25	0.2	anticor.25||sccan	4	4.0	0.0	1.0	1.0	1.0	1.0000000000000002
splatter_none_scdha_4_4	splatter	scdha	none	1.0	none||scdha	4	5.0	1.0	0.9904	0.9712	0.9536307906286735	0.9343501458499839
splatter_anticor_scdha_4_4	splatter	scdha	anticor	1.0	anticor||scdha	4	5.0	1.0	1.0	0.916	0.9444181783465486	0.9517467145642423
splatter_none_scdha_4_4	splatter	scdha	none	0.5	none||scdha	4	5.0	1.0	0.9884	0.92	0.9201934174577315	0.9056415386020069
splatter_anticor_scdha_4_4	splatter	scdha	anticor	0.5	anticor||scdha	4	4.0	0.0	1.0	1.0	1.0	1.0
splatter_anticor.25_scdha_4_4	splatter	scdha	anticor.25	0.5	anticor.25||scdha	4	5.0	1.0	1.0	0.9128	0.943792497365805	0.9513838807052173
splatter_none_scdha_4_4	splatter	scdha	none	0.2	none||scdha	4	6.0	2.0	0.9816	0.88	0.8635308160508322	0.8538365179429622
splatter_anticor_scdha_4_4	splatter	scdha	anticor	0.2	anticor||scdha	4	5.0	1.0	1.0	0.9028	0.9425693875124569	0.9506797565487526
splatter_anticor.25_scdha_4_4	splatter	scdha	anticor.25	0.2	anticor.25||scdha	4	5.0	1.0	1.0	0.9076	0.9430178783212337	0.9509371601256893
splatter_none_scincera_4_4	splatter	scincera	none	1.0	none||scincera	4	3.0	1.0	0.7264	0.92	0.59090219424545	0.6054994975779389
splatter_anticor_scincera_4_4	splatter	scincera	anticor	1.0	anticor||scincera	4	4.0	0.0	1.0	1.0	1.0	1.0
splatter_none_scincera_4_4	splatter	scincera	none	0.5	none||scincera	4	4.0	0.0	0.8972	0.8972	0.7449584777682546	0.6802304319644757
splatter_anticor_scincera_4_4	splatter	scincera	anticor	0.5	anticor||scincera	4	4.0	0.0	1.0	1.0	1.0	1.0
splatter_anticor.25_scincera_4_4	splatter	scincera	anticor.25	0.5	anticor.25||scincera	4	4.0	0.0	1.0	1.0	1.0	1.0
splatter_none_scincera_4_4	splatter	scincera	none	0.2	none||scincera	4	4.0	0.0	0.8916	0.8916	0.7313780736277001	0.6707862661636893
splatter_anticor_scincera_4_4	splatter	scincera	anticor	0.2	anticor||scincera	4	4.0	0.0	1.0	1.0	1.0	1.0
splatter_anticor.25_scincera_4_4	splatter	scincera	anticor.25	0.2	anticor.25||scincera	4	3.0	1.0	0.7936	1.0	0.7653976263985789	0.8727131315851148
splatter_none_sc3s_4_5	splatter	sc3s	none	1.0	none||sc3s	4	4.0	0.0	1.0	1.0	1.0	1.0
splatter_anticor_sc3s_4_5	splatter	sc3s	anticor	1.0	anticor||sc3s	4	4.0	0.0	1.0	1.0	1.0	1.0
splatter_none_sc3s_4_5	splatter	sc3s	none	0.5	none||sc3s	4	4.0	0.0	1.0	1.0	1.0	1.0
splatter_anticor_sc3s_4_5	splatter	sc3s	anticor	0.5	anticor||sc3s	4	4.0	0.0	1.0	1.0	1.0	1.0
splatter_anticor.25_sc3s_4_5	splatter	sc3s	anticor.25	0.5	anticor.25||sc3s	4	4.0	0.0	1.0	1.0	1.0	1.0
splatter_none_sc3s_4_5	splatter	sc3s	none	0.2	none||sc3s	4	4.0	0.0	1.0	1.0	1.0	1.0
splatter_anticor_sc3s_4_5	splatter	sc3s	anticor	0.2	anticor||sc3s	4	4.0	0.0	1.0	1.0	1.0	1.0
splatter_anticor.25_sc3s_4_5	splatter	sc3s	anticor.25	0.2	anticor.25||sc3s	4	4.0	0.0	1.0	1.0	1.0	1.0
splatter_none_locally_weighted_louvain_4_5	splatter	locally_weighted_louvain	none	1.0	none||locally_weighted_louvain	4	4.0	0.0	1.0	1.0	1.0	1.0
splatter_anticor_locally_weighted_louvain_4_5	splatter	locally_weighted_louvain	anticor	1.0	anticor||locally_weighted_louvain	4	4.0	0.0	1.0	1.0	1.0	1.0
splatter_none_locally_weighted_louvain_4_5	splatter	locally_weighted_louvain	none	0.5	none||locally_weighted_louvain	4	4.0	0.0	1.0	1.0	1.0	1.0
splatter_anticor_locally_weighted_louvain_4_5	splatter	locally_weighted_louvain	anticor	0.5	anticor||locally_weighted_louvain	4	4.0	0.0	1.0	1.0	1.0	1.0
splatter_anticor.25_locally_weighted_louvain_4_5	splatter	locally_weighted_louvain	anticor.25	0.5	anticor.25||locally_weighted_louvain	4	4.0	0.0	1.0	1.0	1.0	1.0
splatter_none_locally_weighted_louvain_4_5	splatter	locally_weighted_louvain	none	0.2	none||locally_weighted_louvain	4	4.0	0.0	1.0	1.0	1.0	1.0
splatter_anticor_locally_weighted_louvain_4_5	splatter	locally_weighted_louvain	anticor	0.2	anticor||locally_weighted_louvain	4	4.0	0.0	1.0	1.0	1.0	1.0
splatter_anticor.25_locally_weighted_louvain_4_5	splatter	locally_weighted_louvain	anticor.25	0.2	anticor.25||locally_weighted_louvain	4	4.0	0.0	1.0	1.0	1.0	1.0
splatter_none_scanpy_louvain_4_5	splatter	scanpy_louvain	none	1.0	none||scanpy_louvain	4	4.0	0.0	1.0	1.0	1.0	1.0
splatter_anticor_scanpy_louvain_4_5	splatter	scanpy_louvain	anticor	1.0	anticor||scanpy_louvain	4	4.0	0.0	1.0	1.0	1.0	1.0
splatter_none_scanpy_louvain_4_5	splatter	scanpy_louvain	none	0.5	none||scanpy_louvain	4	4.0	0.0	1.0	1.0	1.0	1.0
splatter_anticor_scanpy_louvain_4_5	splatter	scanpy_louvain	anticor	0.5	anticor||scanpy_louvain	4	4.0	0.0	1.0	1.0	1.0	1.0
splatter_anticor.25_scanpy_louvain_4_5	splatter	scanpy_louvain	anticor.25	0.5	anticor.25||scanpy_louvain	4	4.0	0.0	1.0	1.0	1.0	1.0
splatter_none_scanpy_louvain_4_5	splatter	scanpy_louvain	none	0.2	none||scanpy_louvain	4	4.0	0.0	1.0	1.0	1.0	1.0
splatter_anticor_scanpy_louvain_4_5	splatter	scanpy_louvain	anticor	0.2	anticor||scanpy_louvain	4	4.0	0.0	1.0	1.0	1.0	1.0
splatter_anticor.25_scanpy_louvain_4_5	splatter	scanpy_louvain	anticor.25	0.2	anticor.25||scanpy_louvain	4	4.0	0.0	1.0	1.0	1.0	1.0
splatter_none_scanpy_leiden_4_5	splatter	scanpy_leiden	none	1.0	none||scanpy_leiden	4	4.0	0.0	1.0	1.0	1.0	1.0
splatter_anticor_scanpy_leiden_4_5	splatter	scanpy_leiden	anticor	1.0	anticor||scanpy_leiden	4	4.0	0.0	1.0	1.0	1.0	1.0
splatter_none_scanpy_leiden_4_5	splatter	scanpy_leiden	none	0.5	none||scanpy_leiden	4	4.0	0.0	1.0	1.0	1.0	1.0
splatter_anticor_scanpy_leiden_4_5	splatter	scanpy_leiden	anticor	0.5	anticor||scanpy_leiden	4	4.0	0.0	1.0	1.0	1.0	1.0
splatter_anticor.25_scanpy_leiden_4_5	splatter	scanpy_leiden	anticor.25	0.5	anticor.25||scanpy_leiden	4	4.0	0.0	1.0	1.0	1.0	1.0
splatter_none_scanpy_leiden_4_5	splatter	scanpy_leiden	none	0.2	none||scanpy_leiden	4	4.0	0.0	1.0	1.0	1.0	1.0
splatter_anticor_scanpy_leiden_4_5	splatter	scanpy_leiden	anticor	0.2	anticor||scanpy_leiden	4	4.0	0.0	1.0	1.0	1.0	1.0
splatter_anticor.25_scanpy_leiden_4_5	splatter	scanpy_leiden	anticor.25	0.2	anticor.25||scanpy_leiden	4	4.0	0.0	1.0	1.0	1.0	1.0
splatter_none_seurat_louvain_4_5	splatter	seurat_louvain	none	1.0	none||seurat_louvain	4	4.0	0.0	1.0	1.0	1.0	1.0
splatter_anticor_seurat_louvain_4_5	splatter	seurat_louvain	anticor	1.0	anticor||seurat_louvain	4	4.0	0.0	1.0	1.0	1.0	1.0
splatter_none_seurat_louvain_4_5	splatter	seurat_louvain	none	0.5	none||seurat_louvain	4	4.0	0.0	1.0	1.0	1.0	1.0
splatter_anticor_seurat_louvain_4_5	splatter	seurat_louvain	anticor	0.5	anticor||seurat_louvain	4	4.0	0.0	1.0	1.0	1.0	1.0
splatter_anticor.25_seurat_louvain_4_5	splatter	seurat_louvain	anticor.25	0.5	anticor.25||seurat_louvain	4	4.0	0.0	1.0	1.0	1.0	1.0
splatter_none_seurat_louvain_4_5	splatter	seurat_louvain	none	0.2	none||seurat_louvain	4	4.0	0.0	1.0	1.0	1.0	1.0
splatter_anticor_seurat_louvain_4_5	splatter	seurat_louvain	anticor	0.2	anticor||seurat_louvain	4	4.0	0.0	1.0	1.0	1.0	1.0
splatter_anticor.25_seurat_louvain_4_5	splatter	seurat_louvain	anticor.25	0.2	anticor.25||seurat_louvain	4	4.0	0.0	1.0	1.0	1.0	1.0
splatter_none_sccan_4_5	splatter	sccan	none	1.0	none||sccan	4	4.0	0.0	0.9988	0.9988	0.9968292197656433	0.9938549866324777
splatter_anticor_sccan_4_5	splatter	sccan	anticor	1.0	anticor||sccan	4	4.0	0.0	1.0	1.0	1.0	1.0
splatter_none_sccan_4_5	splatter	sccan	none	0.5	none||sccan	4	4.0	0.0	0.9984	0.9984	0.9955648772002014	0.99161159440066
splatter_anticor_sccan_4_5	splatter	sccan	anticor	0.5	anticor||sccan	4	4.0	0.0	1.0	1.0	1.0	1.0
splatter_anticor.25_sccan_4_5	splatter	sccan	anticor.25	0.5	anticor.25||sccan	4	4.0	0.0	1.0	1.0	1.0	1.0
splatter_none_sccan_4_5	splatter	sccan	none	0.2	none||sccan	4	4.0	0.0	0.9984	0.9984	0.9956149773860735	0.9912167818905607
splatter_anticor_sccan_4_5	splatter	sccan	anticor	0.2	anticor||sccan	4	4.0	0.0	1.0	1.0	1.0	1.0
splatter_anticor.25_sccan_4_5	splatter	sccan	anticor.25	0.2	anticor.25||sccan	4	4.0	0.0	1.0	1.0	1.0	1.0
splatter_none_scdha_4_5	splatter	scdha	none	1.0	none||scdha	4	6.0	2.0	0.9788	0.9132	0.9193481518812977	0.8826561570073096
splatter_anticor_scdha_4_5	splatter	scdha	anticor	1.0	anticor||scdha	4	6.0	2.0	1.0	0.9256	0.9621013158164142	0.9519594791106162
splatter_none_scdha_4_5	splatter	scdha	none	0.5	none||scdha	4	5.0	1.0	0.9808	0.954	0.9359027680505103	0.897871981449015
splatter_anticor_scdha_4_5	splatter	scdha	anticor	0.5	anticor||scdha	4	5.0	1.0	1.0	0.9372	0.9664949420808873	0.9614887100095082
splatter_anticor.25_scdha_4_5	splatter	scdha	anticor.25	0.5	anticor.25||scdha	4	5.0	1.0	1.0	0.9312	0.9654531419188728	0.960673961138285
splatter_none_scdha_4_5	splatter	scdha	none	0.2	none||scdha	4	5.0	1.0	0.9784	0.936	0.914762431770852	0.8821229257647566
splatter_anticor_scdha_4_5	splatter	scdha	anticor	0.2	anticor||scdha	4	5.0	1.0	1.0	0.944	0.9681400184925595	0.9627968028784178
splatter_anticor.25_scdha_4_5	splatter	scdha	anticor.25	0.2	anticor.25||scdha	4	6.0	2.0	1.0	0.9252	0.9610819041224578	0.9498299471892058
splatter_none_scincera_4_5	splatter	scincera	none	1.0	none||scincera	4	3.0	1.0	0.7636	0.918	0.6071258781689973	0.6082325494583423
splatter_anticor_scincera_4_5	splatter	scincera	anticor	1.0	anticor||scincera	4	3.0	1.0	0.836	1.0	0.8046682323722746	0.8856665076164313
splatter_none_scincera_4_5	splatter	scincera	none	0.5	none||scincera	4	4.0	0.0	0.8956	0.8956	0.7365451633663284	0.6773725982270862
splatter_anticor_scincera_4_5	splatter	scincera	anticor	0.5	anticor||scincera	4	5.0	1.0	1.0	0.9988	0.9981153982919427	0.9971318185746526
splatter_anticor.25_scincera_4_5	splatter	scincera	anticor.25	0.5	anticor.25||scincera	4	3.0	1.0	0.836	1.0	0.8046682323722746	0.8856665076164313
splatter_none_scincera_4_5	splatter	scincera	none	0.2	none||scincera	4	4.0	0.0	0.8832	0.8832	0.7110891936352031	0.6468852063591682
splatter_anticor_scincera_4_5	splatter	scincera	anticor	0.2	anticor||scincera	4	4.0	0.0	1.0	1.0	1.0	1.0
splatter_anticor.25_scincera_4_5	splatter	scincera	anticor.25	0.2	anticor.25||scincera	4	3.0	1.0	0.836	1.0	0.7700633784792261	0.874906755766388
splatter_none_sc3s_6_1	splatter	sc3s	none	1.0	none||sc3s	6	6.0	0.0	1.0	1.0	1.0	1.0
splatter_anticor_sc3s_6_1	splatter	sc3s	anticor	1.0	anticor||sc3s	6	6.0	0.0	1.0	1.0	1.0	1.0
splatter_none_sc3s_6_1	splatter	sc3s	none	0.5	none||sc3s	6	6.0	0.0	1.0	1.0	1.0	1.0
splatter_anticor_sc3s_6_1	splatter	sc3s	anticor	0.5	anticor||sc3s	6	6.0	0.0	1.0	1.0	1.0	1.0
splatter_anticor.25_sc3s_6_1	splatter	sc3s	anticor.25	0.5	anticor.25||sc3s	6	6.0	0.0	1.0	1.0	1.0	1.0
splatter_none_sc3s_6_1	splatter	sc3s	none	0.2	none||sc3s	6	6.0	0.0	1.0	1.0	1.0	1.0
splatter_anticor_sc3s_6_1	splatter	sc3s	anticor	0.2	anticor||sc3s	6	6.0	0.0	1.0	1.0	1.0	1.0
splatter_anticor.25_sc3s_6_1	splatter	sc3s	anticor.25	0.2	anticor.25||sc3s	6	6.0	0.0	1.0	1.0	1.0	1.0
splatter_none_locally_weighted_louvain_6_1	splatter	locally_weighted_louvain	none	1.0	none||locally_weighted_louvain	6	6.0	0.0	1.0	1.0	1.0	1.0
splatter_anticor_locally_weighted_louvain_6_1	splatter	locally_weighted_louvain	anticor	1.0	anticor||locally_weighted_louvain	6	6.0	0.0	1.0	1.0	1.0	1.0
splatter_none_locally_weighted_louvain_6_1	splatter	locally_weighted_louvain	none	0.5	none||locally_weighted_louvain	6	6.0	0.0	1.0	1.0	1.0	1.0
splatter_anticor_locally_weighted_louvain_6_1	splatter	locally_weighted_louvain	anticor	0.5	anticor||locally_weighted_louvain	6	6.0	0.0	1.0	1.0	1.0	0.9999999999999999
splatter_anticor.25_locally_weighted_louvain_6_1	splatter	locally_weighted_louvain	anticor.25	0.5	anticor.25||locally_weighted_louvain	6	6.0	0.0	1.0	1.0	1.0	1.0
splatter_none_locally_weighted_louvain_6_1	splatter	locally_weighted_louvain	none	0.2	none||locally_weighted_louvain	6	6.0	0.0	1.0	1.0	1.0	1.0
splatter_anticor_locally_weighted_louvain_6_1	splatter	locally_weighted_louvain	anticor	0.2	anticor||locally_weighted_louvain	6	6.0	0.0	1.0	1.0	1.0	1.0
splatter_anticor.25_locally_weighted_louvain_6_1	splatter	locally_weighted_louvain	anticor.25	0.2	anticor.25||locally_weighted_louvain	6	6.0	0.0	1.0	1.0	1.0	1.0
splatter_none_scanpy_louvain_6_1	splatter	scanpy_louvain	none	1.0	none||scanpy_louvain	6	6.0	0.0	1.0	1.0	1.0	1.0
splatter_anticor_scanpy_louvain_6_1	splatter	scanpy_louvain	anticor	1.0	anticor||scanpy_louvain	6	6.0	0.0	1.0	1.0	1.0	1.0
splatter_none_scanpy_louvain_6_1	splatter	scanpy_louvain	none	0.5	none||scanpy_louvain	6	6.0	0.0	1.0	1.0	1.0	1.0
splatter_anticor_scanpy_louvain_6_1	splatter	scanpy_louvain	anticor	0.5	anticor||scanpy_louvain	6	6.0	0.0	1.0	1.0	1.0	1.0
splatter_anticor.25_scanpy_louvain_6_1	splatter	scanpy_louvain	anticor.25	0.5	anticor.25||scanpy_louvain	6	6.0	0.0	1.0	1.0	1.0	1.0
splatter_none_scanpy_louvain_6_1	splatter	scanpy_louvain	none	0.2	none||scanpy_louvain	6	6.0	0.0	1.0	1.0	1.0	1.0
splatter_anticor_scanpy_louvain_6_1	splatter	scanpy_louvain	anticor	0.2	anticor||scanpy_louvain	6	6.0	0.0	1.0	1.0	1.0	1.0
splatter_anticor.25_scanpy_louvain_6_1	splatter	scanpy_louvain	anticor.25	0.2	anticor.25||scanpy_louvain	6	6.0	0.0	1.0	1.0	1.0	1.0
splatter_none_scanpy_leiden_6_1	splatter	scanpy_leiden	none	1.0	none||scanpy_leiden	6	6.0	0.0	1.0	1.0	1.0	1.0
splatter_anticor_scanpy_leiden_6_1	splatter	scanpy_leiden	anticor	1.0	anticor||scanpy_leiden	6	6.0	0.0	1.0	1.0	1.0	1.0
splatter_none_scanpy_leiden_6_1	splatter	scanpy_leiden	none	0.5	none||scanpy_leiden	6	6.0	0.0	1.0	1.0	1.0	1.0
splatter_anticor_scanpy_leiden_6_1	splatter	scanpy_leiden	anticor	0.5	anticor||scanpy_leiden	6	6.0	0.0	1.0	1.0	1.0	1.0
splatter_anticor.25_scanpy_leiden_6_1	splatter	scanpy_leiden	anticor.25	0.5	anticor.25||scanpy_leiden	6	6.0	0.0	1.0	1.0	1.0	1.0
splatter_none_scanpy_leiden_6_1	splatter	scanpy_leiden	none	0.2	none||scanpy_leiden	6	6.0	0.0	1.0	1.0	1.0	1.0
splatter_anticor_scanpy_leiden_6_1	splatter	scanpy_leiden	anticor	0.2	anticor||scanpy_leiden	6	6.0	0.0	1.0	1.0	1.0	1.0
splatter_anticor.25_scanpy_leiden_6_1	splatter	scanpy_leiden	anticor.25	0.2	anticor.25||scanpy_leiden	6	6.0	0.0	1.0	1.0	1.0	1.0
splatter_none_seurat_louvain_6_1	splatter	seurat_louvain	none	1.0	none||seurat_louvain	6	6.0	0.0	1.0	1.0	1.0	1.0
splatter_anticor_seurat_louvain_6_1	splatter	seurat_louvain	anticor	1.0	anticor||seurat_louvain	6	6.0	0.0	1.0	1.0	1.0	1.0
splatter_none_seurat_louvain_6_1	splatter	seurat_louvain	none	0.5	none||seurat_louvain	6	6.0	0.0	1.0	1.0	1.0	1.0
splatter_anticor_seurat_louvain_6_1	splatter	seurat_louvain	anticor	0.5	anticor||seurat_louvain	6	6.0	0.0	1.0	1.0	1.0	1.0
splatter_anticor.25_seurat_louvain_6_1	splatter	seurat_louvain	anticor.25	0.5	anticor.25||seurat_louvain	6	6.0	0.0	1.0	1.0	1.0	1.0
splatter_none_seurat_louvain_6_1	splatter	seurat_louvain	none	0.2	none||seurat_louvain	6	6.0	0.0	1.0	1.0	1.0	1.0
splatter_anticor_seurat_louvain_6_1	splatter	seurat_louvain	anticor	0.2	anticor||seurat_louvain	6	6.0	0.0	1.0	1.0	1.0	1.0
splatter_anticor.25_seurat_louvain_6_1	splatter	seurat_louvain	anticor.25	0.2	anticor.25||seurat_louvain	6	6.0	0.0	1.0	1.0	1.0	1.0
splatter_none_sccan_6_1	splatter	sccan	none	1.0	none||sccan	6	6.0	0.0	0.9964	0.9964	0.9916609767613005	0.9861726199892843
splatter_anticor_sccan_6_1	splatter	sccan	anticor	1.0	anticor||sccan	6	6.0	0.0	1.0	1.0	1.0	1.0
splatter_none_sccan_6_1	splatter	sccan	none	0.5	none||sccan	6	6.0	0.0	0.998	0.998	0.9954836089459975	0.9924807608396305
splatter_anticor_sccan_6_1	splatter	sccan	anticor	0.5	anticor||sccan	6	6.0	0.0	1.0	1.0	1.0	1.0
splatter_anticor.25_sccan_6_1	splatter	sccan	anticor.25	0.5	anticor.25||sccan	6	6.0	0.0	1.0	1.0	1.0	1.0
splatter_none_sccan_6_1	splatter	sccan	none	0.2	none||sccan	6	6.0	0.0	0.9972	0.9972	0.993323581933135	0.9889546266363487
splatter_anticor_sccan_6_1	splatter	sccan	anticor	0.2	anticor||sccan	6	6.0	0.0	1.0	1.0	1.0	1.0
splatter_anticor.25_sccan_6_1	splatter	sccan	anticor.25	0.2	anticor.25||sccan	6	6.0	0.0	1.0	1.0	1.0	1.0
splatter_none_scdha_6_1	splatter	scdha	none	1.0	none||scdha	6	7.0	1.0	0.9564	0.9388	0.8891826442380918	0.8615905607923201
splatter_anticor_scdha_6_1	splatter	scdha	anticor	1.0	anticor||scdha	6	6.0	0.0	1.0	1.0	1.0	0.9999999999999999
splatter_none_scdha_6_1	splatter	scdha	none	0.5	none||scdha	6	7.0	1.0	0.9652	0.9476	0.9065629034584561	0.8814503139106371
splatter_anticor_scdha_6_1	splatter	scdha	anticor	0.5	anticor||scdha	6	6.0	0.0	1.0	1.0	1.0	1.0
splatter_anticor.25_scdha_6_1	splatter	scdha	anticor.25	0.5	anticor.25||scdha	6	6.0	0.0	1.0	1.0	1.0	1.0
splatter_none_scdha_6_1	splatter	scdha	none	0.2	none||scdha	6	7.0	1.0	0.9684	0.968	0.9262693683188861	0.9001060694430343
splatter_anticor_scdha_6_1	splatter	scdha	anticor	0.2	anticor||scdha	6	6.0	0.0	1.0	1.0	1.0	1.0
splatter_anticor.25_scdha_6_1	splatter	scdha	anticor.25	0.2	anticor.25||scdha	6	6.0	0.0	1.0	1.0	1.0	1.0
splatter_none_scincera_6_1	splatter	scincera	none	1.0	none||scincera	6	6.0	0.0	0.8736	0.8736	0.7176260534715797	0.6789681246899225
splatter_anticor_scincera_6_1	splatter	scincera	anticor	1.0	anticor||scincera	6	6.0	0.0	1.0	1.0	1.0	1.0
splatter_none_scincera_6_1	splatter	scincera	none	0.5	none||scincera	6	6.0	0.0	0.858	0.858	0.6892160717568335	0.6465322572492228
splatter_anticor_scincera_6_1	splatter	scincera	anticor	0.5	anticor||scincera	6	6.0	0.0	1.0	1.0	1.0	1.0
splatter_anticor.25_scincera_6_1	splatter	scincera	anticor.25	0.5	anticor.25||scincera	6	6.0	0.0	1.0	1.0	1.0	1.0
splatter_none_scincera_6_1	splatter	scincera	none	0.2	none||scincera	6	6.0	0.0	0.8528	0.8528	0.6770891477665861	0.6374014268468472
splatter_anticor_scincera_6_1	splatter	scincera	anticor	0.2	anticor||scincera	6	6.0	0.0	1.0	1.0	1.0	1.0
splatter_anticor.25_scincera_6_1	splatter	scincera	anticor.25	0.2	anticor.25||scincera	6	6.0	0.0	1.0	1.0	1.0	1.0
splatter_none_sc3s_6_2	splatter	sc3s	none	1.0	none||sc3s	6	6.0	0.0	1.0	1.0	1.0	1.0
splatter_anticor_sc3s_6_2	splatter	sc3s	anticor	1.0	anticor||sc3s	6	5.0	1.0	0.886	1.0	0.9006115708784294	0.9494186365674738
splatter_none_sc3s_6_2	splatter	sc3s	none	0.5	none||sc3s	6	6.0	0.0	1.0	1.0	1.0	1.0
splatter_anticor_sc3s_6_2	splatter	sc3s	anticor	0.5	anticor||sc3s	6	5.0	1.0	0.886	1.0	0.9006115708784294	0.9494186365674738
splatter_anticor.25_sc3s_6_2	splatter	sc3s	anticor.25	0.5	anticor.25||sc3s	6	6.0	0.0	1.0	1.0	1.0	1.0
splatter_none_sc3s_6_2	splatter	sc3s	none	0.2	none||sc3s	6	6.0	0.0	1.0	1.0	1.0	1.0
splatter_anticor_sc3s_6_2	splatter	sc3s	anticor	0.2	anticor||sc3s	6	5.0	1.0	0.886	1.0	0.9006115708784294	0.9494186365674738
splatter_anticor.25_sc3s_6_2	splatter	sc3s	anticor.25	0.2	anticor.25||sc3s	6	6.0	0.0	1.0	1.0	1.0	1.0
splatter_none_locally_weighted_louvain_6_2	splatter	locally_weighted_louvain	none	1.0	none||locally_weighted_louvain	6	6.0	0.0	1.0	1.0	1.0	1.0
splatter_anticor_locally_weighted_louvain_6_2	splatter	locally_weighted_louvain	anticor	1.0	anticor||locally_weighted_louvain	6	6.0	0.0	1.0	1.0	1.0	1.0
splatter_none_locally_weighted_louvain_6_2	splatter	locally_weighted_louvain	none	0.5	none||locally_weighted_louvain	6	6.0	0.0	1.0	1.0	1.0	0.9999999999999999
splatter_anticor_locally_weighted_louvain_6_2	splatter	locally_weighted_louvain	anticor	0.5	anticor||locally_weighted_louvain	6	6.0	0.0	1.0	1.0	1.0	0.9999999999999999
splatter_anticor.25_locally_weighted_louvain_6_2	splatter	locally_weighted_louvain	anticor.25	0.5	anticor.25||locally_weighted_louvain	6	6.0	0.0	1.0	1.0	1.0	1.0
splatter_none_locally_weighted_louvain_6_2	splatter	locally_weighted_louvain	none	0.2	none||locally_weighted_louvain	6	6.0	0.0	1.0	1.0	1.0	1.0
splatter_anticor_locally_weighted_louvain_6_2	splatter	locally_weighted_louvain	anticor	0.2	anticor||locally_weighted_louvain	6	6.0	0.0	1.0	1.0	1.0	1.0
[truncated: 561 more rows]
