# Supplementary material for: Anti-correlated feature selection prevents false discovery of subpopulations in scRNAseq
Source: Nat Commun. 2024 Jan 24;15:699. doi: 10.1038/s41467-023-43406-9 (PMC10808220; doi:10.1038/s41467-023-43406-9)
Supplement: Supplementary file 6 — Source Data [file 41467_2023_43406_MOESM6_ESM.zip › source_data/FigS5.txt]

The hdf5 anndata object containing this data is located within the data.zip folder at the unzipped path corresponding to: data/simpsons_paradox/TS_Muscle_TSP2.hfad
